# Supplementary material for: Mutational impact of APOBEC3A and APOBEC3B in a human cell line and comparisons to breast cancer
Source: PLoS Genet. 2023 Nov 30;19(11):e1011043. doi: 10.1371/journal.pgen.1011043 (PMC10715669; doi:10.1371/journal.pgen.1011043)
Supplement: S1 Table — This supplementary Microsoft Excel file reports the number of SBS mutations occurring in each sample in each pentanucleotide context. Layer 1 lists SBS mutations in Hap1-TK-M9 clones described here, and Layer 2 lists SBS mutations in ICGC primary breast cancers. The ICGC data are organized from left-most column to right-most column from highest APOBEC3 signature enrichment (lowest Benjamini-Hochberg q-value) to lowest APOBEC3 signature enrichment (highest Benjamini-Hochberg q-value). Columns reporting data from tumors with significant APOBEC3 mutation signature enrichments are shaded gray. (XLSX) [file pgen.1011043.s001.xlsx]

## Sheet: Hap1-TK-M9 clone SBS data
	A3AM1	A3AM2	A3AWT1	A3AWT2	A3AWT3	A3AWT4	A3AWT5	A3AWT6	A3BM1	A3BM2	A3BWT1	A3BWT2	A3BWT3	A3BWT4	A3BWT5	A3H1	A3H2	GFP1	GFP2
AA[C>A]AA	5	13	14	11	15	7	16	13	8	8	11	10	8	8	16	9	11	12	10
AA[C>A]AC	1	2	8	2	4	1	4	11	1	0	5	3	6	5	4	1	2	2	0
AA[C>A]AG	2	5	11	2	6	5	6	10	4	6	4	3	6	5	4	3	6	6	2
AA[C>A]AT	1	5	7	6	6	4	6	5	4	2	0	6	3	3	4	5	7	2	4
AA[C>A]CA	1	2	6	5	5	3	4	5	2	1	1	2	3	1	3	3	2	4	1
AA[C>A]CC	0	2	1	4	4	2	3	3	0	0	2	3	4	1	3	2	1	2	1
AA[C>A]CG	0	0	0	0	0	1	0	0	0	0	0	1	0	0	1	0	1	1	1
AA[C>A]CT	0	0	1	4	4	4	5	0	3	3	5	3	1	3	2	1	0	2	2
AA[C>A]GA	2	1	0	3	1	0	2	1	0	0	3	3	3	4	2	0	0	1	2
AA[C>A]GC	0	0	1	0	1	1	1	2	1	0	0	0	0	0	0	0	0	0	1
AA[C>A]GG	0	0	0	1	0	0	0	0	0	0	0	1	0	0	1	1	0	0	0
AA[C>A]GT	0	0	1	0	1	0	1	0	0	1	0	1	0	0	2	1	1	1	2
AA[C>A]TA	2	0	5	2	2	2	3	7	4	5	2	5	3	3	4	1	5	5	3
AA[C>A]TC	2	0	5	2	3	1	2	4	6	5	2	1	2	2	4	3	1	2	2
AA[C>A]TG	2	1	5	3	4	2	3	5	4	2	2	0	0	2	3	3	3	2	7
AA[C>A]TT	2	1	4	8	6	1	7	7	7	4	4	5	5	5	7	2	4	2	2
AC[C>A]AA	4	7	11	7	11	7	9	13	12	8	8	7	11	5	9	4	8	4	2
AC[C>A]AC	2	2	3	3	2	4	2	3	1	3	2	3	2	2	5	1	0	4	5
AC[C>A]AG	4	8	14	5	9	7	8	12	9	7	7	8	10	9	7	5	5	4	3
AC[C>A]AT	4	6	9	1	8	5	5	4	6	4	10	9	6	6	6	2	3	1	1
AC[C>A]CA	2	2	1	2	1	4	2	3	5	4	2	4	2	2	5	1	2	0	2
AC[C>A]CC	1	3	0	1	2	1	2	2	3	0	4	2	4	0	1	2	1	3	1
AC[C>A]CG	0	0	1	1	0	1	0	1	1	0	0	0	0	1	0	1	1	0	0
AC[C>A]CT	2	4	4	0	2	0	2	4	1	0	2	3	2	2	2	3	3	1	2
AC[C>A]GA	1	1	1	0	2	2	2	0	4	2	0	0	0	0	0	1	1	0	0
AC[C>A]GC	0	1	0	1	0	0	1	1	0	0	2	1	0	1	0	1	0	0	1
AC[C>A]GG	0	0	0	1	1	0	1	0	1	0	1	0	0	0	0	0	0	0	0
AC[C>A]GT	0	0	1	0	0	0	0	1	0	0	1	0	0	0	2	0	0	0	0
AC[C>A]TA	2	3	6	6	4	3	4	7	8	5	0	1	0	0	3	3	1	3	2
AC[C>A]TC	1	4	4	6	5	4	4	6	6	6	1	1	2	1	5	1	3	0	5
AC[C>A]TG	2	4	9	3	9	5	9	7	2	5	3	5	5	5	12	0	7	0	3
AC[C>A]TT	1	3	7	4	8	3	5	6	3	4	10	7	8	9	9	6	6	2	4
AG[C>A]AA	15	21	26	15	29	10	28	22	21	17	21	15	20	13	25	16	17	8	15
AG[C>A]AC	4	6	10	7	11	2	10	7	7	6	6	8	15	6	7	4	5	1	6
AG[C>A]AG	9	17	21	11	25	12	24	23	11	10	9	9	12	8	23	10	9	4	8
AG[C>A]AT	5	5	11	6	8	7	7	10	7	6	7	3	6	6	10	7	8	4	9
AG[C>A]CA	1	3	3	1	7	3	7	4	7	4	6	5	3	3	6	3	2	1	1
AG[C>A]CC	0	2	6	3	6	1	4	5	2	2	1	1	2	2	1	3	2	1	1
AG[C>A]CG	1	0	0	0	0	0	0	0	0	0	0	0	0	0	0	0	0	0	0
AG[C>A]CT	1	5	4	2	2	1	2	3	2	3	2	1	2	2	1	1	0	0	2
AG[C>A]GA	1	4	1	4	2	4	1	1	1	1	1	1	4	2	5	2	1	1	0
AG[C>A]GC	0	0	0	1	1	1	1	0	0	0	0	0	0	0	0	0	0	0	0
AG[C>A]GG	0	1	1	0	1	0	0	0	0	0	1	1	1	0	0	1	2	0	2
AG[C>A]GT	0	0	0	0	0	0	0	0	0	0	0	0	0	0	2	0	0	0	0
AG[C>A]TA	3	12	15	9	15	10	15	17	7	5	7	6	10	7	13	10	4	7	4
AG[C>A]TC	2	5	13	5	9	5	11	15	5	5	7	5	7	4	7	5	9	5	6
AG[C>A]TG	6	13	14	6	9	5	7	14	12	9	15	14	17	15	14	11	6	9	7
AG[C>A]TT	5	11	14	12	12	7	12	10	9	6	9	10	8	7	9	11	7	5	6
AT[C>A]AA	6	16	15	8	13	4	13	16	5	3	9	7	10	8	17	6	7	5	4
AT[C>A]AC	1	3	6	3	10	7	11	9	4	4	5	6	4	3	6	3	8	4	2
AT[C>A]AG	4	7	14	6	14	8	19	15	4	2	10	8	8	7	10	5	3	4	9
AT[C>A]AT	5	9	11	5	20	6	16	14	10	9	9	11	17	8	11	3	1	9	5
AT[C>A]CA	3	7	4	4	8	5	8	6	7	5	8	9	9	11	6	4	2	1	3
AT[C>A]CC	3	4	5	5	7	3	6	5	5	3	3	6	4	6	0	3	3	5	6
AT[C>A]CG	0	1	1	1	1	0	1	1	1	0	1	0	0	0	2	0	0	1	2
AT[C>A]CT	3	0	2	7	12	1	11	3	4	2	6	3	5	7	2	2	3	3	2
AT[C>A]GA	0	3	2	0	2	1	2	1	2	2	0	1	0	0	0	1	0	0	1
AT[C>A]GC	0	0	0	1	2	0	2	1	0	1	0	0	0	0	1	0	0	0	0
AT[C>A]GG	1	1	0	0	0	1	0	1	2	3	1	0	0	0	2	0	2	0	1
AT[C>A]GT	0	1	1	0	2	2	2	1	0	1	3	2	2	2	0	0	0	0	1
AT[C>A]TA	5	17	15	15	20	12	21	13	11	12	5	5	8	8	13	8	7	8	5
AT[C>A]TC	6	13	17	14	21	12	22	18	6	5	6	5	11	6	22	13	5	3	8
AT[C>A]TG	12	16	18	10	19	11	17	20	11	14	8	6	14	8	15	10	12	7	8
AT[C>A]TT	10	17	17	12	26	18	20	16	11	7	16	15	20	13	21	14	21	8	10
CA[C>A]AA	2	3	6	7	3	4	4	5	9	8	8	5	4	3	5	4	3	1	5
CA[C>A]AC	3	4	5	2	2	3	2	4	2	3	2	2	2	2	5	2	0	1	1
CA[C>A]AG	1	4	4	5	4	2	4	3	2	1	6	7	6	7	2	0	2	2	4
CA[C>A]AT	2	3	3	6	4	2	5	6	5	5	3	4	4	3	4	2	5	0	2
CA[C>A]CA	3	1	4	2	4	2	3	4	1	1	2	0	3	0	0	1	1	2	5
CA[C>A]CC	2	4	2	2	3	0	1	1	0	0	0	1	0	1	3	2	0	0	0
CA[C>A]CG	0	0	1	0	1	1	1	0	1	0	0	0	0	0	0	0	0	0	1
CA[C>A]CT	0	1	3	2	4	1	3	4	1	3	2	1	1	2	1	2	0	1	3
CA[C>A]GA	1	1	0	1	2	0	1	0	0	0	0	1	0	0	0	1	0	1	2
CA[C>A]GC	1	1	1	0	0	1	0	0	1	0	1	0	0	0	1	0	1	0	0
CA[C>A]GG	0	1	0	0	1	0	0	0	0	1	0	0	0	0	0	0	0	1	1
CA[C>A]GT	1	1	0	0	2	1	1	0	0	0	0	0	0	0	0	0	0	0	2
CA[C>A]TA	1	0	1	1	2	0	1	2	0	0	1	0	0	2	2	3	1	1	2
CA[C>A]TC	3	1	3	3	2	2	1	1	0	0	2	2	2	3	5	3	3	1	1
CA[C>A]TG	0	0	3	2	2	1	2	4	0	0	1	1	1	0	1	1	2	0	3
CA[C>A]TT	2	3	4	6	3	4	1	6	4	4	0	0	1	1	4	3	2	1	0
CC[C>A]AA	5	7	11	4	18	9	17	12	7	5	8	9	13	11	19	10	6	3	5
CC[C>A]AC	4	2	5	2	6	1	6	5	6	7	4	5	9	4	4	2	1	1	2
CC[C>A]AG	2	12	17	7	11	16	11	17	7	11	9	12	15	10	19	4	9	8	11
CC[C>A]AT	2	5	6	0	4	3	3	6	6	5	5	2	1	2	1	3	2	5	3
CC[C>A]CA	2	4	5	3	6	2	6	4	2	3	4	2	3	2	4	3	1	2	1
CC[C>A]CC	1	0	1	0	0	1	0	0	2	1	0	1	0	1	1	2	2	1	0
CC[C>A]CG	0	0	1	0	2	1	1	1	0	0	0	1	0	0	1	0	0	0	2
CC[C>A]CT	0	2	0	1	2	0	4	0	1	0	0	1	1	0	1	2	3	0	0
CC[C>A]GA	0	2	4	5	5	2	3	5	1	0	1	2	2	2	3	0	0	0	5
CC[C>A]GC	0	1	0	1	0	1	0	2	0	0	0	0	0	0	3	1	1	0	0
CC[C>A]GG	1	2	1	3	5	1	5	4	2	2	3	2	2	1	4	2	1	3	1
CC[C>A]GT	3	4	2	1	0	1	1	4	0	0	0	1	0	1	0	1	1	0	2
CC[C>A]TA	0	3	3	3	5	2	6	2	4	4	3	4	3	2	3	6	3	3	3
CC[C>A]TC	4	4	3	5	4	4	4	4	2	0	3	1	4	3	6	0	4	1	7
CC[C>A]TG	7	7	13	6	8	5	9	15	1	4	5	2	3	2	15	3	8	5	9
CC[C>A]TT	2	5	1	1	5	5	6	3	6	3	3	4	3	2	7	3	7	2	3
CG[C>A]AA	1	0	1	1	0	1	0	2	2	1	1	0	2	0	0	0	0	0	1
CG[C>A]AC	0	1	2	0	0	0	0	0	0	1	0	0	1	0	0	0	0	1	0
CG[C>A]AG	1	1	0	0	2	0	2	0	1	0	1	0	0	0	0	1	0	0	0
CG[C>A]AT	0	0	0	1	0	0	0	0	0	0	0	0	0	0	0	0	1	0	0
CG[C>A]CA	1	1	0	0	0	0	0	0	0	0	0	0	0	0	1	1	0	0	0
CG[C>A]CC	0	0	1	0	0	0	0	0	0	0	0	0	0	0	0	0	0	0	0
CG[C>A]CG	0	0	0	0	0	0	0	0	0	0	0	0	0	0	0	0	0	0	0
CG[C>A]CT	0	0	0	0	0	0	0	0	1	0	1	1	1	1	0	1	0	0	0
CG[C>A]GA	0	0	0	0	0	0	0	0	0	0	0	0	0	0	1	0	0	0	0
CG[C>A]GC	1	1	0	0	1	0	0	0	0	0	0	0	0	0	1	0	0	0	0
CG[C>A]GG	0	1	0	0	0	0	0	0	0	0	0	0	0	0	0	0	0	0	1
CG[C>A]GT	0	0	0	0	0	0	0	0	0	0	0	0	0	0	0	0	0	0	0
CG[C>A]TA	0	0	0	0	0	0	0	0	0	0	0	0	0	0	0	0	0	0	1
CG[C>A]TC	0	0	0	0	0	1	0	0	1	1	1	1	0	0	0	0	0	0	0
CG[C>A]TG	0	0	0	0	0	0	0	0	0	0	1	2	1	1	2	1	1	0	0
CG[C>A]TT	0	0	2	1	0	0	0	0	0	0	0	1	0	0	0	0	0	2	0
CT[C>A]AA	5	7	13	9	7	6	5	8	5	5	3	2	0	1	11	3	4	4	5
CT[C>A]AC	1	1	7	1	12	2	11	2	2	3	3	3	2	2	3	4	0	2	0
CT[C>A]AG	3	4	6	5	27	4	28	8	9	5	6	7	6	7	13	1	2	5	2
CT[C>A]AT	4	6	9	1	18	5	17	8	6	6	3	5	2	4	6	2	3	0	2
CT[C>A]CA	3	3	4	4	13	1	13	4	2	1	4	5	6	2	7	2	3	4	3
CT[C>A]CC	1	1	5	2	8	3	7	2	2	1	1	2	5	2	5	2	2	2	1
CT[C>A]CG	0	0	3	0	2	0	2	4	0	0	1	1	1	1	1	1	0	0	1
CT[C>A]CT	1	3	7	5	5	1	6	7	8	3	2	2	2	2	4	1	1	2	3
CT[C>A]GA	2	4	4	1	4	1	5	2	0	0	3	0	2	0	1	1	0	1	2
CT[C>A]GC	0	0	0	1	2	1	2	0	0	0	1	1	1	1	1	0	0	0	1
CT[C>A]GG	0	2	6	1	7	1	6	6	0	0	0	1	0	1	4	1	2	1	1
CT[C>A]GT	0	0	1	0	1	0	1	1	1	2	1	0	0	0	0	0	0	0	0
CT[C>A]TA	7	10	14	5	14	11	12	11	13	9	8	6	7	5	10	4	13	4	4
CT[C>A]TC	7	8	15	5	12	9	13	16	2	3	2	4	2	5	9	3	7	7	7
CT[C>A]TG	4	15	18	6	20	8	19	17	10	12	9	3	5	3	15	5	9	4	7
CT[C>A]TT	4	6	9	2	12	9	12	10	6	4	9	4	6	6	15	8	7	3	6
GA[C>A]AA	1	4	8	8	7	6	6	9	7	5	9	11	8	7	7	4	9	5	11
GA[C>A]AC	1	3	2	2	6	4	4	1	1	1	3	3	6	3	3	2	0	1	4
GA[C>A]AG	2	8	9	3	4	8	4	6	5	5	4	3	6	2	5	4	7	3	4
GA[C>A]AT	3	5	3	1	4	2	2	6	4	2	1	2	2	0	3	6	1	4	2
GA[C>A]CA	0	0	2	2	3	1	3	2	1	2	0	0	1	0	4	2	1	0	2
GA[C>A]CC	2	3	1	0	1	2	0	0	3	3	1	0	0	0	2	0	1	0	2
GA[C>A]CG	0	0	0	0	1	0	0	0	0	0	0	0	0	0	2	0	0	0	0
GA[C>A]CT	0	1	1	1	5	1	4	2	0	1	0	0	0	0	2	0	0	0	2
GA[C>A]GA	1	0	0	0	0	0	0	0	0	0	1	0	0	0	0	0	2	1	0
GA[C>A]GC	0	0	0	0	1	0	1	0	1	0	0	0	0	0	2	0	1	0	0
GA[C>A]GG	2	2	1	1	0	0	0	0	2	0	1	0	0	0	0	0	2	0	0
GA[C>A]GT	0	1	0	1	0	0	0	0	0	0	0	0	0	0	2	0	0	0	0
GA[C>A]TA	2	3	2	4	3	2	3	2	1	2	4	4	4	4	1	0	1	2	3
GA[C>A]TC	1	1	2	2	4	4	4	1	2	1	2	2	3	2	2	2	4	1	1
GA[C>A]TG	1	1	6	2	7	2	7	4	3	2	2	3	4	3	3	1	0	0	3
GA[C>A]TT	1	5	4	0	3	3	1	6	3	2	4	2	4	4	4	4	3	2	3
GC[C>A]AA	2	3	3	2	3	6	4	2	7	8	4	3	3	2	9	3	2	2	2
GC[C>A]AC	0	0	4	2	2	0	2	0	1	0	3	1	2	1	4	3	2	1	3
GC[C>A]AG	3	9	4	4	8	3	6	4	4	5	3	5	4	3	8	2	6	1	6
GC[C>A]AT	1	1	2	1	3	2	4	4	4	2	4	2	4	2	4	1	0	1	2
GC[C>A]CA	0	0	4	1	2	0	2	1	5	3	1	1	2	1	2	3	3	0	0
GC[C>A]CC	0	0	2	0	2	0	2	1	0	0	1	0	0	0	1	0	1	0	0
GC[C>A]CG	0	0	0	0	0	0	0	0	0	0	1	2	1	1	0	0	0	0	0
GC[C>A]CT	2	1	1	2	2	0	2	2	2	1	3	2	3	2	0	1	0	0	0
GC[C>A]GA	0	0	3	2	3	0	2	4	1	0	1	1	3	1	0	1	1	0	1
GC[C>A]GC	0	0	0	0	1	0	1	0	0	0	1	0	0	0	0	0	1	0	0
GC[C>A]GG	0	1	0	0	1	0	2	0	0	1	0	0	0	0	3	1	1	0	0
GC[C>A]GT	0	0	0	0	0	0	0	0	0	0	1	1	1	1	0	0	0	0	0
GC[C>A]TA	2	2	1	1	2	2	2	1	2	2	2	2	1	2	5	3	2	0	1
GC[C>A]TC	0	0	7	2	4	2	3	3	2	2	4	6	4	7	4	1	2	3	3
GC[C>A]TG	4	5	8	3	6	5	5	6	5	4	4	1	6	1	10	3	3	4	9
GC[C>A]TT	1	1	5	3	2	1	1	5	2	3	4	4	4	4	3	3	1	3	4
GG[C>A]AA	12	18	14	10	29	15	24	19	21	15	10	13	14	7	15	14	14	4	14
GG[C>A]AC	4	5	10	5	4	5	6	8	1	1	4	3	7	7	9	5	6	6	8
GG[C>A]AG	6	25	20	15	24	12	22	21	20	13	11	16	18	15	20	16	19	16	22
GG[C>A]AT	5	11	6	6	10	3	9	9	8	8	7	6	8	5	7	2	2	1	6
GG[C>A]CA	7	8	11	9	8	5	6	10	8	7	5	5	9	6	9	6	2	6	6
GG[C>A]CC	0	0	3	3	3	0	3	1	4	1	3	1	2	3	3	1	2	0	2
GG[C>A]CG	1	1	2	0	0	1	0	1	0	1	0	0	0	0	2	1	0	0	0
GG[C>A]CT	3	2	2	5	7	0	8	1	1	2	5	4	4	4	3	1	2	0	1
GG[C>A]GA	0	0	3	1	1	3	2	2	3	3	2	1	1	1	1	1	1	2	1
GG[C>A]GC	1	1	1	1	0	0	0	0	0	0	1	1	1	1	2	0	1	0	0
GG[C>A]GG	2	3	1	1	0	0	1	2	1	1	2	0	1	0	4	3	0	3	2
GG[C>A]GT	0	0	1	1	2	0	1	1	0	0	0	2	0	0	1	0	1	0	0
GG[C>A]TA	1	5	9	6	9	4	8	10	3	5	7	4	8	6	7	9	8	5	8
GG[C>A]TC	5	12	11	5	11	9	10	9	10	11	13	9	11	10	11	9	8	4	7
GG[C>A]TG	5	15	16	11	24	7	21	15	11	10	13	8	14	11	21	6	8	11	9
GG[C>A]TT	7	14	21	12	14	3	10	17	8	7	11	11	14	10	6	7	10	6	2
GT[C>A]AA	1	3	2	6	2	1	2	3	4	4	5	4	7	5	7	1	1	3	7
GT[C>A]AC	0	1	3	1	3	0	5	2	2	0	2	1	1	1	1	1	1	3	0
GT[C>A]AG	2	2	8	6	10	2	9	3	1	2	7	8	6	7	8	0	3	0	3
GT[C>A]AT	2	2	5	0	8	2	6	6	0	1	6	5	5	5	8	1	2	2	0
GT[C>A]CA	2	3	2	4	3	3	5	3	4	2	4	3	4	2	2	2	2	1	0
GT[C>A]CC	0	2	3	1	3	4	2	5	3	4	1	2	3	4	2	0	1	2	1
GT[C>A]CG	0	1	1	0	1	1	1	0	1	0	0	0	0	0	0	0	0	0	1
GT[C>A]CT	2	2	7	2	0	1	0	6	2	1	1	1	3	1	3	1	1	3	1
GT[C>A]GA	0	1	2	0	1	0	0	0	0	0	0	0	0	0	1	0	0	0	0
GT[C>A]GC	0	0	0	2	0	0	0	0	0	0	0	0	0	0	0	0	0	0	1
GT[C>A]GG	0	0	0	1	0	1	0	1	0	0	0	0	0	0	0	0	0	0	0
GT[C>A]GT	0	0	0	1	1	2	1	1	0	0	0	0	0	0	0	1	0	0	1
GT[C>A]TA	0	2	3	9	6	2	5	4	5	4	1	3	3	2	3	7	5	0	3
GT[C>A]TC	6	11	7	6	10	4	10	8	6	4	7	5	5	6	10	2	7	4	8
GT[C>A]TG	5	7	4	2	14	4	11	8	5	5	3	5	4	4	8	4	9	3	5
GT[C>A]TT	5	8	10	3	11	6	11	13	11	8	10	10	12	11	12	7	3	3	4
TA[C>A]AA	2	4	8	7	7	4	7	11	5	4	3	6	6	7	6	7	9	5	8
TA[C>A]AC	3	1	1	2	2	3	2	2	2	1	3	4	5	3	2	1	1	1	2
TA[C>A]AG	0	5	8	3	7	4	6	7	3	3	5	3	4	4	5	6	5	1	6
TA[C>A]AT	1	0	6	3	11	7	11	5	5	4	5	5	7	5	4	2	2	2	1
TA[C>A]CA	0	0	2	0	1	1	1	2	1	1	3	2	1	2	1	0	2	3	1
TA[C>A]CC	1	1	4	4	3	1	2	3	2	1	1	1	1	1	0	2	3	1	1
TA[C>A]CG	0	0	0	0	0	0	0	0	0	0	0	0	0	0	0	0	0	0	0
TA[C>A]CT	0	1	3	0	2	1	0	4	3	0	2	0	2	1	3	1	0	1	1
TA[C>A]GA	0	0	2	0	1	0	1	2	0	0	0	0	0	0	3	0	0	0	0
TA[C>A]GC	0	0	0	0	0	0	0	1	0	0	0	0	0	0	0	0	0	0	0
TA[C>A]GG	0	1	1	0	0	0	0	1	1	1	0	0	0	0	1	0	0	0	0
TA[C>A]GT	0	0	0	0	0	0	0	0	1	0	1	1	1	1	0	2	1	1	0
TA[C>A]TA	0	2	2	2	6	2	8	2	2	2	3	5	2	3	2	1	2	4	1
TA[C>A]TC	1	2	2	1	3	1	2	1	5	3	0	0	1	0	0	1	2	0	1
TA[C>A]TG	2	1	3	1	1	2	3	2	1	1	2	3	4	2	1	2	3	1	0
TA[C>A]TT	0	2	5	2	9	3	6	6	5	5	2	2	3	2	2	4	3	2	3
TC[C>A]AA	3	5	7	2	5	5	6	6	4	1	3	3	6	3	8	4	1	3	3
TC[C>A]AC	2	3	3	2	1	0	1	3	1	0	2	2	2	2	1	2	3	1	1
TC[C>A]AG	2	4	3	4	6	2	6	0	7	6	10	8	11	7	7	5	6	1	6
TC[C>A]AT	1	2	1	2	8	3	7	1	5	3	1	2	3	2	3	3	3	6	3
TC[C>A]CA	2	6	7	2	7	3	8	6	4	3	3	3	3	4	3	4	2	2	4
TC[C>A]CC	1	1	3	1	3	1	2	2	3	4	4	4	3	4	2	2	2	0	1
TC[C>A]CG	0	1	0	0	0	0	0	0	0	0	0	0	0	0	0	1	0	1	0
TC[C>A]CT	3	2	3	1	0	0	0	3	2	1	0	0	1	0	5	1	1	0	0
TC[C>A]GA	0	1	0	0	0	0	0	1	1	1	0	0	0	0	0	1	0	1	1
TC[C>A]GC	0	0	1	0	0	2	0	0	0	0	1	0	0	0	1	0	0	0	0
TC[C>A]GG	1	2	0	0	1	0	0	0	0	1	0	0	0	0	2	0	0	0	1
TC[C>A]GT	0	0	1	2	0	0	0	0	0	0	1	0	1	0	0	0	0	0	1
TC[C>A]TA	2	3	5	2	7	2	6	4	7	1	4	3	4	3	7	4	1	0	2
TC[C>A]TC	1	1	5	3	4	1	2	3	3	4	1	2	1	3	9	5	2	1	4
TC[C>A]TG	2	3	5	7	6	7	7	3	3	3	7	6	7	6	9	4	2	4	4
TC[C>A]TT	1	5	10	10	5	8	6	10	7	4	4	3	4	4	12	3	4	3	6
TG[C>A]AA	10	18	9	8	14	10	12	11	12	7	14	12	17	12	17	13	2	8	3
TG[C>A]AC	5	9	9	5	5	2	4	9	5	1	3	0	3	2	11	1	2	0	0
TG[C>A]AG	4	12	16	13	16	4	14	18	9	8	4	7	11	3	14	6	11	4	11
TG[C>A]AT	3	5	6	2	4	9	4	7	6	5	3	3	7	4	5	6	5	1	3
TG[C>A]CA	2	4	6	4	6	1	4	6	3	3	3	1	8	1	8	3	6	1	6
TG[C>A]CC	2	5	4	0	4	1	6	2	4	4	5	4	3	4	5	2	2	1	3
TG[C>A]CG	0	0	0	0	1	0	1	0	0	0	1	0	0	0	0	0	0	0	1
TG[C>A]CT	0	1	4	2	6	2	6	5	5	5	3	4	3	4	1	1	2	2	2
TG[C>A]GA	0	0	0	0	0	0	0	0	2	3	1	1	2	1	2	1	1	0	0
TG[C>A]GC	1	1	0	1	0	0	0	0	1	0	2	3	3	2	0	1	0	0	0
TG[C>A]GG	1	1	1	1	1	0	0	2	0	2	0	0	0	0	3	0	2	1	0
TG[C>A]GT	0	0	1	0	0	1	0	0	0	0	0	0	0	0	1	1	0	0	0
TG[C>A]TA	4	7	3	3	9	0	7	4	3	5	4	5	8	4	4	3	6	3	3
TG[C>A]TC	1	4	4	6	11	3	10	7	4	3	5	4	5	2	3	1	4	3	7
TG[C>A]TG	5	8	10	4	9	2	9	11	14	10	9	8	12	9	8	6	9	6	8
TG[C>A]TT	2	6	11	7	12	6	14	17	7	2	7	5	8	5	12	10	7	5	4
TT[C>A]AA	2	7	15	11	16	4	11	7	4	4	10	6	7	6	10	7	0	6	2
TT[C>A]AC	2	1	6	4	7	3	7	4	6	5	5	6	4	4	5	6	6	2	1
TT[C>A]AG	0	3	5	4	21	7	22	5	3	6	6	5	7	5	7	11	2	0	3
TT[C>A]AT	4	10	3	9	22	12	20	4	10	11	6	7	9	4	11	9	8	5	6
TT[C>A]CA	6	10	15	2	13	9	13	10	6	8	7	5	6	4	13	4	5	4	5
TT[C>A]CC	3	3	8	6	10	1	9	7	3	0	7	2	6	1	9	1	2	2	3
TT[C>A]CG	4	3	0	1	2	1	2	0	0	0	2	1	1	1	0	0	1	0	0
TT[C>A]CT	0	2	4	6	18	1	15	2	4	5	8	6	5	6	6	4	2	1	5
TT[C>A]GA	0	1	4	0	2	1	1	3	0	0	1	3	2	1	2	0	3	1	0
TT[C>A]GC	0	0	0	0	3	1	3	0	0	0	0	0	0	0	0	1	0	0	0
TT[C>A]GG	0	0	1	6	5	0	4	0	1	2	1	0	1	1	0	0	0	0	0
TT[C>A]GT	0	0	2	1	3	2	4	1	1	1	0	0	0	0	1	0	0	0	0
TT[C>A]TA	5	10	11	10	19	11	18	8	16	11	11	9	10	7	10	6	5	2	8
TT[C>A]TC	3	13	15	10	17	5	18	15	12	8	16	15	18	15	14	8	16	9	16
TT[C>A]TG	6	7	16	13	27	9	27	23	14	10	13	9	18	8	19	8	10	8	17
TT[C>A]TT	11	24	35	17	37	7	39	30	21	22	21	20	24	14	31	20	18	12	15
AA[C>G]AA	5	5	3	4	6	1	5	0	0	1	2	0	2	2	2	2	2	1	4
AA[C>G]AC	3	2	1	2	1	0	1	0	1	1	0	0	1	0	1	0	0	1	1
AA[C>G]AG	2	3	0	2	3	3	2	2	3	1	2	0	2	0	4	2	1	1	2
AA[C>G]AT	0	0	1	1	2	1	2	1	0	0	1	0	2	0	2	0	0	0	1
AA[C>G]CA	1	2	3	2	2	0	1	2	1	0	0	1	0	0	3	2	2	0	0
AA[C>G]CC	0	0	1	0	0	0	0	2	0	0	0	1	0	0	0	0	1	0	1
AA[C>G]CG	0	0	0	0	0	0	0	0	0	0	0	0	0	0	0	0	0	0	0
AA[C>G]CT	0	1	0	0	1	0	0	1	4	2	0	0	1	1	1	3	1	1	0
AA[C>G]GA	1	2	1	0	0	0	0	1	0	0	0	0	0	0	1	1	0	0	0
AA[C>G]GC	1	0	0	0	1	0	1	0	0	0	0	0	0	0	0	0	0	0	1
AA[C>G]GG	0	0	0	0	0	0	0	0	0	0	0	0	0	0	0	0	0	0	0
AA[C>G]GT	0	0	0	0	1	0	0	0	1	1	0	0	0	1	0	0	0	0	0
AA[C>G]TA	3	3	3	3	2	3	2	3	7	3	2	2	2	3	2	0	3	0	3
AA[C>G]TC	0	0	1	1	1	0	1	0	0	0	1	0	1	0	0	0	1	0	0
AA[C>G]TG	1	2	1	1	4	5	4	2	2	2	5	5	5	6	1	0	1	0	4
AA[C>G]TT	0	4	0	3	3	3	4	2	2	2	4	1	2	2	0	0	1	0	1
AC[C>G]AA	0	0	2	0	1	0	1	1	1	1	1	2	1	1	1	0	1	0	2
AC[C>G]AC	0	0	0	0	0	0	0	0	0	0	1	1	1	1	2	1	0	1	0
AC[C>G]AG	0	0	1	0	4	0	4	1	1	1	1	1	0	0	0	0	2	0	3
AC[C>G]AT	0	0	1	0	2	0	2	1	1	0	1	0	0	0	1	0	2	1	0
AC[C>G]CA	0	0	2	1	0	1	0	2	2	0	0	0	0	0	1	1	0	1	0
AC[C>G]CC	0	0	0	1	0	0	0	0	1	1	1	0	0	0	0	0	0	0	1
AC[C>G]CG	0	0	0	0	0	1	0	0	0	0	2	2	3	2	0	1	0	1	0
AC[C>G]CT	0	0	1	0	1	0	1	1	1	1	0	0	1	0	2	0	2	0	0
AC[C>G]GA	0	1	0	0	0	0	0	0	0	0	0	0	0	0	0	0	0	0	0
AC[C>G]GC	0	0	1	0	0	0	0	1	0	0	0	0	0	0	0	0	0	0	0
AC[C>G]GG	0	0	0	0	0	0	0	0	0	0	0	0	0	0	0	0	0	0	0
AC[C>G]GT	2	1	1	0	0	0	0	1	0	0	0	0	0	0	1	0	0	0	0
AC[C>G]TA	0	0	1	1	4	1	4	0	0	1	0	0	0	0	0	1	0	2	1
AC[C>G]TC	0	0	0	2	1	0	1	1	0	1	0	1	1	1	1	0	0	2	0
AC[C>G]TG	3	2	2	0	0	0	0	1	1	0	1	2	1	0	2	1	2	0	0
AC[C>G]TT	1	0	1	3	0	2	0	1	0	0	2	1	2	2	0	1	0	1	0
AG[C>G]AA	2	1	2	0	3	0	4	3	2	2	1	2	1	2	1	1	3	0	2
AG[C>G]AC	0	0	0	0	1	0	1	0	1	0	0	0	0	1	0	0	0	0	0
AG[C>G]AG	0	1	0	0	0	1	0	2	1	1	1	1	1	1	1	2	0	1	0
AG[C>G]AT	0	0	2	0	0	0	0	3	0	1	0	0	1	0	1	2	0	0	1
AG[C>G]CA	1	2	1	2	1	1	1	1	0	1	2	3	1	1	3	0	0	1	1
AG[C>G]CC	1	2	0	1	1	0	1	2	1	1	1	1	1	1	1	0	1	0	0
AG[C>G]CG	0	0	0	0	0	0	0	0	0	0	0	0	0	0	0	0	0	0	0
AG[C>G]CT	1	2	1	2	1	0	1	1	3	1	1	1	1	1	0	1	1	0	0
AG[C>G]GA	1	1	1	2	1	1	1	1	0	0	0	0	1	0	1	0	0	0	0
AG[C>G]GC	1	0	0	0	0	1	0	0	1	0	0	0	0	1	0	1	0	0	0
AG[C>G]GG	0	0	1	0	0	1	0	0	1	0	0	0	0	0	0	0	0	0	0
AG[C>G]GT	0	0	0	0	0	0	0	0	0	1	1	0	0	0	0	0	0	1	0
AG[C>G]TA	0	0	0	1	2	0	1	0	1	1	1	1	1	1	2	3	1	0	0
AG[C>G]TC	1	1	3	1	4	0	6	2	1	2	0	0	0	0	0	2	1	1	1
AG[C>G]TG	1	2	4	1	3	1	3	5	0	0	0	0	1	0	0	2	3	0	2
AG[C>G]TT	0	1	1	1	0	0	0	1	5	3	1	1	0	0	0	2	1	0	0
AT[C>G]AA	1	1	12	7	45	14	45	13	0	0	9	10	8	4	9	2	0	0	3
AT[C>G]AC	0	0	2	2	10	1	9	2	0	0	1	2	1	1	2	1	0	1	1
AT[C>G]AG	0	1	2	1	15	2	16	4	0	0	4	4	3	5	4	0	1	0	1
AT[C>G]AT	1	1	3	0	15	2	17	4	1	0	1	0	0	4	1	1	1	0	0
AT[C>G]CA	1	4	3	0	8	3	7	3	0	0	7	1	4	3	2	2	2	0	0
AT[C>G]CC	0	2	0	0	1	0	1	1	0	0	2	3	3	2	2	0	1	1	0
AT[C>G]CG	0	0	0	1	2	0	2	0	0	0	0	0	0	0	0	0	0	0	0
AT[C>G]CT	1	1	0	0	2	0	2	0	0	0	3	2	4	1	5	1	0	2	0
AT[C>G]GA	1	0	1	0	4	0	4	1	0	0	0	1	1	1	0	1	0	0	0
AT[C>G]GC	0	0	0	0	0	1	1	0	0	0	0	0	0	0	0	0	0	0	0
AT[C>G]GG	0	0	0	0	0	0	1	0	0	0	1	1	0	0	0	0	0	0	0
AT[C>G]GT	0	0	0	0	0	0	0	0	0	0	0	0	0	0	0	0	0	0	1
AT[C>G]TA	0	0	1	4	21	6	24	2	1	0	5	5	8	3	5	2	1	1	2
AT[C>G]TC	0	3	3	7	11	4	11	5	2	1	6	4	6	3	6	2	1	0	2
AT[C>G]TG	1	0	6	3	19	3	19	7	3	2	3	5	1	1	1	1	1	0	1
AT[C>G]TT	2	1	3	8	19	5	18	4	1	1	6	8	13	6	8	1	2	0	0
CA[C>G]AA	1	2	1	0	1	1	2	0	1	0	1	2	0	1	3	2	0	2	1
CA[C>G]AC	4	1	2	2	3	1	2	1	1	1	0	1	0	3	1	2	2	0	1
CA[C>G]AG	3	3	3	0	0	1	0	4	0	1	4	1	4	1	5	3	1	1	2
CA[C>G]AT	2	1	2	1	1	0	1	1	2	1	0	0	1	0	2	1	0	0	0
CA[C>G]CA	0	0	0	1	3	0	3	0	2	4	0	1	0	1	1	1	0	0	1
CA[C>G]CC	1	1	1	0	1	1	1	1	0	0	0	1	0	1	2	0	2	0	2
CA[C>G]CG	0	0	0	0	0	0	0	0	0	0	0	0	0	0	1	0	0	0	0
CA[C>G]CT	0	2	1	2	0	0	1	1	1	0	1	1	1	1	0	0	1	1	0
CA[C>G]GA	0	0	0	0	0	0	0	0	1	0	1	1	1	1	2	0	0	0	0
CA[C>G]GC	0	1	1	0	0	0	0	3	0	0	0	0	0	0	0	0	2	0	0
CA[C>G]GG	1	1	0	0	1	0	1	1	0	0	0	0	0	0	0	1	0	0	0
CA[C>G]GT	0	0	1	1	1	0	1	0	0	0	1	1	1	1	1	0	0	0	0
CA[C>G]TA	0	2	2	2	1	3	1	3	4	4	2	3	2	3	0	1	3	1	1
CA[C>G]TC	2	2	0	0	4	3	3	0	1	1	1	1	3	1	0	2	1	0	1
CA[C>G]TG	0	1	4	1	6	2	3	3	1	2	1	0	0	1	2	2	1	0	3
CA[C>G]TT	1	4	3	2	1	1	2	2	3	2	2	1	1	1	1	2	1	0	2
CC[C>G]AA	0	1	3	0	1	3	1	3	0	0	0	0	1	0	3	0	1	0	0
CC[C>G]AC	0	2	1	1	0	0	0	2	2	1	0	0	0	1	0	1	0	0	0
CC[C>G]AG	1	2	2	0	1	1	1	0	0	0	2	0	2	1	2	2	0	0	1
CC[C>G]AT	0	1	0	1	1	0	0	0	0	0	1	1	1	1	0	1	0	0	2
CC[C>G]CA	1	2	0	3	2	1	2	1	4	2	1	0	4	0	1	1	0	0	0
CC[C>G]CC	0	1	1	0	1	1	1	1	1	0	0	1	1	1	0	0	1	0	0
CC[C>G]CG	0	0	0	0	0	0	0	0	0	0	0	0	0	0	0	0	0	0	0
CC[C>G]CT	0	0	0	2	2	0	2	1	0	0	0	0	0	1	0	0	0	0	0
CC[C>G]GA	0	1	0	1	2	0	2	0	0	1	1	0	0	0	0	1	1	0	0
CC[C>G]GC	0	0	1	0	1	0	0	1	1	0	0	0	1	0	0	1	0	1	1
CC[C>G]GG	0	0	0	0	1	1	1	0	0	0	0	0	0	0	0	0	0	0	1
CC[C>G]GT	0	0	0	1	1	0	1	0	0	0	0	0	0	0	0	0	0	0	0
CC[C>G]TA	0	0	0	1	0	0	0	0	1	0	1	1	1	2	0	1	2	0	0
CC[C>G]TC	0	1	2	1	2	0	2	1	0	0	1	1	0	0	1	2	0	2	0
CC[C>G]TG	0	2	1	0	2	0	2	1	2	2	0	1	1	0	1	3	0	1	1
CC[C>G]TT	0	1	1	0	1	1	1	1	1	1	0	0	1	0	1	2	0	0	1
CG[C>G]AA	0	0	0	0	0	0	0	0	0	0	0	0	0	0	0	0	0	1	0
CG[C>G]AC	0	0	0	0	0	0	0	0	0	0	0	0	0	0	0	1	0	0	0
CG[C>G]AG	1	1	0	0	0	0	0	0	0	0	1	0	0	0	0	0	1	0	0
CG[C>G]AT	0	0	0	0	0	0	0	0	0	0	0	0	0	0	0	0	1	0	1
CG[C>G]CA	0	0	1	0	0	0	0	1	1	1	0	0	0	0	0	0	0	0	0
CG[C>G]CC	0	1	0	0	1	0	1	0	0	0	0	0	0	0	0	0	0	0	0
CG[C>G]CG	0	0	1	0	0	0	0	1	0	0	0	0	0	0	0	0	0	0	0
CG[C>G]CT	0	0	0	0	0	0	0	0	1	0	1	1	1	1	0	0	0	0	0
CG[C>G]GA	0	0	0	0	0	0	0	0	0	0	0	0	0	0	0	0	0	0	0
CG[C>G]GC	0	0	0	0	0	0	0	0	0	0	0	0	0	0	0	0	0	0	0
CG[C>G]GG	0	0	0	0	1	0	0	0	0	0	0	0	0	0	0	0	0	0	0
CG[C>G]GT	0	0	0	0	1	0	1	0	0	0	0	0	0	0	0	0	0	0	0
CG[C>G]TA	0	0	0	0	0	0	0	0	0	0	0	0	0	0	1	0	1	0	0
CG[C>G]TC	0	0	0	0	0	0	0	0	1	1	0	0	0	0	0	1	1	0	0
CG[C>G]TG	1	1	0	0	0	0	1	0	0	0	0	0	0	0	0	0	0	0	0
CG[C>G]TT	0	0	0	0	0	0	0	0	0	0	0	0	0	0	0	0	0	0	0
CT[C>G]AA	0	1	8	9	86	12	82	9	2	1	4	6	8	5	4	1	3	1	1
CT[C>G]AC	0	0	3	1	18	6	16	5	0	0	1	0	0	1	0	2	2	0	2
CT[C>G]AG	1	1	11	7	51	9	49	14	1	1	2	4	3	2	2	0	5	1	1
CT[C>G]AT	0	1	5	2	30	7	29	4	0	0	3	0	3	1	3	2	2	0	1
CT[C>G]CA	0	0	8	3	15	2	18	7	1	0	4	7	3	5	3	1	1	1	0
CT[C>G]CC	0	0	3	1	6	1	4	2	0	0	4	2	5	1	2	1	0	2	3
CT[C>G]CG	0	0	0	0	0	1	0	0	1	1	0	0	0	0	0	0	0	0	1
CT[C>G]CT	1	1	4	1	10	3	10	3	1	0	1	1	5	0	2	1	0	0	0
CT[C>G]GA	0	1	0	1	5	1	5	1	0	1	0	0	0	0	2	0	1	0	1
CT[C>G]GC	0	0	0	0	2	1	1	0	0	0	0	0	0	0	0	0	0	0	0
CT[C>G]GG	0	0	0	1	2	1	2	0	0	0	0	0	1	0	1	1	0	0	0
CT[C>G]GT	1	1	0	0	2	0	2	0	0	0	0	0	0	0	0	0	0	0	1
CT[C>G]TA	1	2	7	12	42	10	40	6	0	2	4	2	2	2	5	1	1	1	1
CT[C>G]TC	0	0	7	2	16	3	21	7	1	1	4	2	7	4	3	4	5	5	1
CT[C>G]TG	1	2	17	6	60	10	56	19	1	1	1	6	3	1	4	1	1	4	1
CT[C>G]TT	0	2	12	7	47	11	48	9	2	2	4	7	4	2	3	0	3	1	2
GA[C>G]AA	0	0	1	1	3	0	1	3	1	0	0	0	0	0	2	0	1	0	1
GA[C>G]AC	0	0	0	2	0	1	0	0	0	0	0	0	0	1	0	0	0	0	0
GA[C>G]AG	1	0	0	1	3	0	2	3	3	0	0	0	0	0	5	0	2	1	1
GA[C>G]AT	0	0	1	1	0	0	0	2	0	0	0	0	0	0	3	0	0	0	1
GA[C>G]CA	1	2	1	3	2	0	1	1	0	0	0	0	0	1	1	1	1	0	1
GA[C>G]CC	0	0	1	1	0	0	0	0	2	1	0	1	2	0	1	0	1	0	1
GA[C>G]CG	0	0	0	0	0	0	0	0	0	0	0	0	0	0	1	0	0	0	0
GA[C>G]CT	0	0	0	4	0	0	0	0	0	0	1	1	1	1	0	0	0	0	0
GA[C>G]GA	0	0	1	0	0	0	0	0	0	0	0	0	0	0	0	0	0	0	0
GA[C>G]GC	0	0	0	0	0	0	0	0	0	0	0	0	0	0	0	0	0	0	0
GA[C>G]GG	1	0	0	0	1	0	2	0	0	0	0	0	0	0	0	0	0	0	0
GA[C>G]GT	0	0	0	0	0	0	0	0	1	1	1	1	1	1	0	0	0	0	0
GA[C>G]TA	0	0	0	0	1	0	0	1	0	1	2	1	2	2	1	2	3	0	0
GA[C>G]TC	0	0	1	1	2	0	2	1	1	1	0	1	1	0	1	0	0	0	0
GA[C>G]TG	3	3	3	0	2	2	2	2	2	1	2	2	3	3	3	0	1	1	1
GA[C>G]TT	2	0	0	1	1	3	0	1	4	4	2	2	3	2	3	2	1	2	2
GC[C>G]AA	0	0	1	0	0	0	0	1	1	0	0	0	1	0	0	0	1	1	1
GC[C>G]AC	0	0	0	0	1	1	1	0	2	1	0	0	1	1	0	1	1	0	0
GC[C>G]AG	1	2	0	0	0	0	0	0	0	0	2	1	2	1	3	0	0	0	1
GC[C>G]AT	0	0	0	0	1	0	1	1	0	0	0	0	0	1	0	0	1	0	0
GC[C>G]CA	0	1	0	0	1	1	1	0	1	0	0	1	0	0	0	1	1	2	0
GC[C>G]CC	0	1	0	0	1	1	1	0	0	0	2	0	0	0	0	0	0	1	1
GC[C>G]CG	0	0	0	0	0	0	0	0	0	0	0	0	0	0	0	0	0	0	0
GC[C>G]CT	0	0	2	0	1	0	1	0	1	0	0	0	0	0	1	0	1	0	0
GC[C>G]GA	0	0	0	0	0	0	0	0	0	0	0	0	0	0	1	1	0	0	0
GC[C>G]GC	0	0	0	0	0	0	0	0	0	0	0	0	0	0	0	0	0	0	0
GC[C>G]GG	0	0	1	0	0	1	0	1	0	0	0	0	0	0	0	0	0	0	1
GC[C>G]GT	0	0	1	0	0	0	0	0	0	0	0	0	0	0	0	0	0	0	0
GC[C>G]TA	0	0	2	1	2	0	2	0	0	0	0	0	0	0	0	0	1	1	0
GC[C>G]TC	0	0	0	1	1	0	1	0	1	0	1	0	0	1	1	2	1	1	0
GC[C>G]TG	0	0	1	1	0	0	0	0	1	1	0	0	0	0	1	1	0	0	0
GC[C>G]TT	1	1	3	0	0	2	1	0	0	0	0	0	0	0	1	1	0	0	2
GG[C>G]AA	0	1	1	0	4	0	4	0	0	1	0	0	0	0	1	1	1	1	0
GG[C>G]AC	0	0	1	0	0	1	0	1	0	0	1	1	0	0	0	0	1	0	0
GG[C>G]AG	1	2	2	2	2	0	3	1	0	2	0	0	0	0	0	1	1	0	1
GG[C>G]AT	1	1	0	0	0	0	0	0	1	1	0	0	1	0	0	0	0	0	0
GG[C>G]CA	0	0	1	0	1	0	0	1	0	0	2	1	2	1	1	1	1	0	2
GG[C>G]CC	1	1	1	0	1	0	1	0	0	0	1	1	0	0	0	0	2	0	0
GG[C>G]CG	0	0	1	0	0	0	0	2	0	0	0	0	1	0	1	0	0	0	0
GG[C>G]CT	0	1	0	0	0	0	0	0	1	0	0	0	0	0	0	0	0	0	1
GG[C>G]GA	0	0	0	0	0	0	0	0	0	0	0	1	0	0	0	0	0	0	0
GG[C>G]GC	0	0	0	0	0	0	0	0	1	1	0	0	0	0	0	0	0	0	0
GG[C>G]GG	1	0	0	0	2	0	1	1	0	0	0	0	0	0	0	1	1	0	0
GG[C>G]GT	0	0	0	0	0	0	0	0	0	0	0	0	0	0	0	1	1	0	1
GG[C>G]TA	1	2	1	0	3	1	3	1	0	0	0	0	0	0	2	2	1	3	0
GG[C>G]TC	3	3	0	0	0	0	0	0	1	0	1	1	1	1	0	1	1	1	0
GG[C>G]TG	3	3	1	2	2	2	1	2	0	0	1	1	2	2	2	3	3	1	0
GG[C>G]TT	1	3	2	0	1	1	1	3	3	3	0	1	0	0	2	1	0	1	2
GT[C>G]AA	0	0	5	3	21	4	18	3	0	1	8	3	7	3	1	0	2	0	0
GT[C>G]AC	0	0	1	2	4	0	4	1	0	0	0	0	0	0	1	1	0	0	0
GT[C>G]AG	1	0	0	0	6	1	5	0	0	0	5	2	3	5	1	0	0	0	1
GT[C>G]AT	2	1	2	1	4	1	4	2	0	0	0	2	0	1	0	0	0	0	0
GT[C>G]CA	0	0	0	1	4	0	4	0	0	0	2	2	2	1	5	2	1	0	1
GT[C>G]CC	0	0	1	0	0	0	0	1	0	0	0	0	2	1	0	1	1	1	0
GT[C>G]CG	1	1	0	0	0	0	0	0	1	0	0	0	0	0	0	0	0	0	0
GT[C>G]CT	1	1	2	2	0	1	1	0	0	0	1	1	3	1	3	0	0	0	1
GT[C>G]GA	0	0	2	0	2	2	1	2	0	0	0	0	0	1	0	0	0	0	0
GT[C>G]GC	0	0	0	0	0	0	1	0	0	0	0	0	0	0	0	0	0	0	0
GT[C>G]GG	0	0	0	0	1	1	1	0	0	0	0	1	1	0	0	0	0	0	0
GT[C>G]GT	0	0	0	0	0	0	0	0	0	0	0	0	0	0	0	0	0	0	0
GT[C>G]TA	2	2	2	2	8	1	7	1	1	0	6	6	6	5	5	1	1	0	1
GT[C>G]TC	0	2	2	4	6	1	7	1	1	1	4	5	5	4	6	0	1	1	3
GT[C>G]TG	0	1	6	2	8	3	9	4	0	0	1	4	3	2	6	0	1	1	0
GT[C>G]TT	1	1	5	3	11	2	10	6	2	1	11	8	8	9	4	2	1	2	2
TA[C>G]AA	1	2	0	2	0	0	0	0	0	0	3	2	1	1	1	2	2	0	2
TA[C>G]AC	0	1	3	0	1	1	0	2	0	0	1	0	0	0	0	0	0	0	1
TA[C>G]AG	1	1	3	0	1	0	1	4	2	0	1	2	0	1	0	1	0	1	1
TA[C>G]AT	0	0	1	0	1	0	1	1	0	0	0	2	0	0	0	0	0	0	1
TA[C>G]CA	0	0	2	0	1	1	1	4	0	0	0	0	0	0	1	0	2	1	1
TA[C>G]CC	0	1	0	1	0	1	0	0	0	0	0	1	0	0	1	0	0	0	0
TA[C>G]CG	0	0	0	0	0	0	0	0	1	1	0	0	0	0	0	0	0	1	0
TA[C>G]CT	0	0	1	0	0	0	0	1	0	1	0	0	0	1	0	0	0	0	1
TA[C>G]GA	0	0	0	0	0	0	1	0	1	1	0	0	0	1	0	0	1	0	0
TA[C>G]GC	0	0	0	0	0	0	0	1	0	0	0	0	0	0	0	0	0	0	0
TA[C>G]GG	0	0	0	0	0	0	0	0	0	0	0	1	0	1	0	0	0	0	0
TA[C>G]GT	0	1	0	0	0	0	0	1	0	0	0	0	0	0	0	0	2	1	0
TA[C>G]TA	1	2	2	1	2	1	2	2	2	1	1	0	0	0	2	2	2	0	0
TA[C>G]TC	0	0	0	1	3	0	3	0	1	0	1	1	1	1	0	0	0	2	0
TA[C>G]TG	1	2	2	0	0	0	0	2	0	0	3	2	2	2	2	1	2	1	1
TA[C>G]TT	3	2	2	1	1	1	1	2	2	0	3	4	2	3	2	0	2	3	0
TC[C>G]AA	1	1	0	1	1	1	0	0	2	1	1	3	2	1	1	1	2	1	1
TC[C>G]AC	1	1	1	2	1	0	1	1	0	0	0	0	1	0	1	0	0	1	0
TC[C>G]AG	0	1	0	0	2	0	2	0	0	1	2	0	1	0	0	2	1	0	1
TC[C>G]AT	0	0	1	0	2	0	1	2	1	1	0	0	1	0	1	0	0	0	0
TC[C>G]CA	0	0	1	1	2	2	1	2	1	2	1	1	3	1	0	1	1	0	2
TC[C>G]CC	0	0	3	2	1	1	1	1	1	1	0	1	0	0	0	1	0	0	0
TC[C>G]CG	0	0	0	0	0	0	1	0	1	0	0	0	0	0	1	0	0	0	0
TC[C>G]CT	0	0	4	0	1	0	1	2	1	0	1	2	1	3	0	1	0	0	1
TC[C>G]GA	0	1	1	1	1	0	0	0	0	0	1	0	0	0	0	0	0	0	0
TC[C>G]GC	1	1	0	0	0	0	0	0	0	0	0	0	0	0	0	1	0	0	0
TC[C>G]GG	0	0	1	0	0	0	0	0	0	0	0	0	0	0	1	0	0	0	0
TC[C>G]GT	0	0	0	0	0	0	0	0	0	0	0	0	1	0	0	0	0	0	0
TC[C>G]TA	0	1	1	1	1	1	1	1	1	0	1	1	0	0	1	1	0	0	1
TC[C>G]TC	0	0	2	2	3	0	3	2	0	0	1	1	0	0	2	0	3	0	1
TC[C>G]TG	0	0	4	0	1	1	0	4	0	1	0	1	0	0	2	2	1	0	1
TC[C>G]TT	1	0	1	0	1	0	0	1	1	0	0	0	1	0	2	1	2	1	0
TG[C>G]AA	0	0	1	2	1	1	1	1	0	1	2	1	1	2	1	0	0	0	1
TG[C>G]AC	0	0	0	1	0	1	0	0	0	0	1	1	1	1	2	0	0	0	0
TG[C>G]AG	1	1	1	0	1	0	1	0	1	1	1	2	1	2	0	1	1	0	0
TG[C>G]AT	0	0	1	0	1	0	0	3	0	1	2	1	1	2	1	1	1	1	2
TG[C>G]CA	0	1	1	0	0	0	0	2	1	1	0	0	0	0	4	1	0	0	0
TG[C>G]CC	0	0	0	1	3	0	1	0	1	0	0	1	0	0	1	1	1	0	0
TG[C>G]CG	0	0	0	0	0	0	0	0	0	0	0	0	0	0	0	0	0	0	0
TG[C>G]CT	1	0	0	3	2	0	1	0	3	2	0	2	0	0	1	2	0	0	0
TG[C>G]GA	0	0	0	0	0	0	0	0	0	0	0	0	0	0	0	0	0	1	0
TG[C>G]GC	0	0	0	1	1	0	1	0	0	0	0	0	0	0	0	0	0	0	0
TG[C>G]GG	0	0	2	1	0	0	0	1	0	0	0	0	0	1	0	0	0	0	0
TG[C>G]GT	0	0	0	0	0	0	0	0	0	0	0	0	0	0	0	0	0	0	0
TG[C>G]TA	1	1	1	3	3	0	3	1	1	1	0	1	2	1	0	0	1	0	2
TG[C>G]TC	0	0	1	1	1	1	1	1	0	0	1	1	1	1	1	1	0	0	1
TG[C>G]TG	3	3	1	0	5	2	1	0	0	0	1	0	0	0	3	0	0	0	1
TG[C>G]TT	3	2	3	1	1	1	1	3	1	0	0	1	1	1	1	1	2	1	0
TT[C>G]AA	2	3	12	5	49	12	42	15	2	2	9	1	3	2	4	3	3	1	0
TT[C>G]AC	0	0	2	0	4	1	5	2	0	0	2	2	2	1	3	2	0	0	0
TT[C>G]AG	2	2	2	3	19	3	21	3	2	2	0	1	0	1	0	0	2	0	1
TT[C>G]AT	1	1	2	0	10	2	9	3	0	1	1	1	1	1	2	0	2	2	0
TT[C>G]CA	2	1	1	1	6	0	7	2	2	0	5	5	3	2	5	4	2	3	2
TT[C>G]CC	0	1	3	3	0	1	1	3	1	1	1	1	2	1	1	2	1	0	1
TT[C>G]CG	0	0	0	0	0	0	0	0	0	0	1	1	1	1	0	0	0	0	0
TT[C>G]CT	0	1	1	1	3	1	3	0	2	1	1	5	0	3	0	1	1	0	1
TT[C>G]GA	0	0	1	0	0	1	1	1	1	0	1	1	2	1	0	0	1	0	0
TT[C>G]GC	0	0	0	0	0	1	0	0	0	0	0	0	0	0	0	1	0	0	0
TT[C>G]GG	0	0	0	1	0	0	0	0	0	0	0	0	0	0	0	0	0	0	0
TT[C>G]GT	0	0	0	0	0	0	0	0	0	0	0	0	0	0	0	0	0	0	1
TT[C>G]TA	2	2	8	3	45	9	46	8	2	2	5	6	6	3	5	2	2	1	1
TT[C>G]TC	0	2	9	5	20	5	19	8	2	1	4	5	2	4	6	3	3	2	4
TT[C>G]TG	1	2	4	2	34	7	31	4	1	0	2	3	5	2	4	4	4	1	2
TT[C>G]TT	2	3	13	11	54	16	52	16	1	0	12	11	10	9	3	3	3	2	7
AA[C>T]AA	3	2	7	2	7	3	6	6	3	0	6	2	2	5	7	4	2	0	0
AA[C>T]AC	0	0	4	2	3	2	3	2	3	2	4	1	3	4	0	0	0	2	1
AA[C>T]AG	1	2	2	2	2	1	3	1	0	2	3	5	4	3	4	1	1	1	3
AA[C>T]AT	4	7	6	5	2	3	4	5	5	3	3	2	2	2	4	6	3	6	2
AA[C>T]CA	1	2	1	1	1	1	1	1	1	2	3	2	1	0	2	2	0	3	1
AA[C>T]CC	0	1	1	4	0	1	1	2	1	1	0	1	0	1	2	2	1	0	1
AA[C>T]CG	0	0	0	0	0	0	0	0	0	0	0	0	0	0	1	0	0	0	0
AA[C>T]CT	0	1	4	4	1	1	1	3	1	0	1	3	1	1	1	3	4	0	1
AA[C>T]GA	5	4	0	2	0	1	1	1	1	1	2	1	3	3	2	1	0	1	2
AA[C>T]GC	0	0	0	0	0	0	1	0	2	1	2	3	0	0	3	0	1	2	1
AA[C>T]GG	3	3	0	0	1	1	2	2	1	0	0	0	1	1	1	0	0	1	1
AA[C>T]GT	0	2	0	1	1	2	2	1	0	1	0	0	0	0	0	0	1	0	0
AA[C>T]TA	3	2	0	2	2	0	4	1	1	1	2	4	0	1	2	2	2	1	1
AA[C>T]TC	2	3	2	0	1	2	1	4	3	3	5	4	4	5	1	1	0	1	0
AA[C>T]TG	0	2	1	0	2	1	3	2	4	2	3	1	1	1	0	2	2	1	2
AA[C>T]TT	6	8	2	6	5	3	5	3	5	3	2	1	5	1	7	4	3	2	6
AC[C>T]AA	1	1	1	0	4	2	4	1	2	3	3	3	4	3	3	2	2	1	1
AC[C>T]AC	1	2	2	1	3	1	2	1	1	1	2	1	2	0	2	1	0	1	2
AC[C>T]AG	3	3	2	4	2	1	4	3	5	1	1	1	1	1	1	2	2	2	4
AC[C>T]AT	3	4	3	2	7	1	7	3	2	2	2	3	4	2	6	0	1	0	1
AC[C>T]CA	1	1	1	3	4	0	3	1	0	0	1	1	2	3	3	1	0	3	0
AC[C>T]CC	1	0	0	2	5	1	5	0	2	2	0	1	1	0	1	5	2	2	0
AC[C>T]CG	0	0	1	3	3	0	3	1	0	0	0	0	0	0	2	1	0	0	0
AC[C>T]CT	2	2	1	2	0	1	1	1	0	0	2	2	2	1	0	1	0	1	2
AC[C>T]GA	0	0	0	1	0	0	0	0	0	0	0	0	0	0	1	2	1	1	1
AC[C>T]GC	0	1	0	1	1	0	1	0	1	0	1	0	0	1	0	1	0	0	0
AC[C>T]GG	1	1	0	0	0	1	0	0	2	2	1	0	0	1	1	0	0	0	0
AC[C>T]GT	1	1	0	0	1	0	0	0	0	0	1	0	1	1	0	1	2	0	2
AC[C>T]TA	0	1	2	0	1	0	2	1	0	0	0	0	1	0	1	0	1	0	1
AC[C>T]TC	1	3	1	0	3	3	3	3	0	1	1	1	0	0	1	2	1	1	1
AC[C>T]TG	1	0	1	2	3	2	1	1	1	1	1	3	1	1	0	1	2	0	1
AC[C>T]TT	2	4	2	2	0	0	1	3	4	2	3	0	3	2	2	0	1	0	1
AG[C>T]AA	4	5	3	0	1	0	2	1	2	2	2	3	3	2	2	1	1	0	1
AG[C>T]AC	1	1	2	0	2	1	2	2	1	0	2	2	3	3	2	1	0	2	2
AG[C>T]AG	0	0	5	4	6	4	4	5	0	1	2	2	2	2	1	3	2	0	1
AG[C>T]AT	2	6	1	1	1	2	1	1	0	0	4	4	4	3	0	2	0	1	4
AG[C>T]CA	1	1	1	1	3	0	3	2	1	1	1	1	0	0	1	0	1	0	0
AG[C>T]CC	3	3	3	1	0	0	0	4	1	1	2	1	1	0	2	1	0	0	0
AG[C>T]CG	0	0	2	0	0	0	0	2	0	1	0	0	0	1	1	0	0	0	0
AG[C>T]CT	1	1	2	1	0	0	0	4	3	2	3	1	1	1	0	1	0	1	3
AG[C>T]GA	1	0	1	1	0	0	0	1	0	1	1	1	1	1	1	1	1	0	0
AG[C>T]GC	1	2	0	3	4	2	4	0	0	0	3	1	1	1	3	1	0	1	0
AG[C>T]GG	0	0	1	0	1	0	0	1	0	1	0	0	2	1	0	1	0	2	1
AG[C>T]GT	1	1	2	0	0	2	0	1	0	0	1	2	0	0	1	0	0	0	1
AG[C>T]TA	1	3	0	0	4	1	4	0	0	0	0	1	0	0	2	1	0	3	2
AG[C>T]TC	0	0	2	0	2	1	2	2	1	1	1	0	0	0	2	0	0	0	1
AG[C>T]TG	2	1	1	2	2	1	1	1	0	0	0	0	0	0	2	2	2	0	1
AG[C>T]TT	1	1	1	4	0	2	1	1	4	2	2	3	3	1	1	2	1	0	3
AT[C>T]AA	0	0	9	4	26	13	25	8	2	2	14	13	14	13	9	1	2	2	0
AT[C>T]AC	0	2	13	4	30	7	32	11	1	1	7	13	10	6	4	2	2	2	1
AT[C>T]AG	3	3	17	6	33	8	37	17	1	1	9	7	8	5	5	1	0	2	3
AT[C>T]AT	1	1	11	9	37	8	36	11	0	1	14	7	13	6	4	1	2	2	2
AT[C>T]CA	0	0	3	2	13	2	13	4	4	3	8	7	6	3	5	1	2	1	1
AT[C>T]CC	1	2	4	1	9	1	8	4	3	2	5	2	3	0	5	2	0	4	1
AT[C>T]CG	0	0	1	0	1	2	1	1	0	0	0	1	1	0	0	1	0	0	0
AT[C>T]CT	2	2	3	2	8	2	8	2	1	0	7	10	8	6	1	0	3	0	2
AT[C>T]GA	1	1	1	0	5	2	7	2	2	1	0	0	1	0	1	0	3	0	0
AT[C>T]GC	1	0	1	0	3	1	3	2	0	0	2	0	1	2	3	0	0	1	1
AT[C>T]GG	0	0	1	2	2	1	2	1	1	1	0	0	2	0	1	0	0	1	2
AT[C>T]GT	2	0	3	2	3	1	4	2	0	1	0	0	0	0	0	1	3	0	0
AT[C>T]TA	0	0	0	1	14	4	16	1	0	0	3	8	4	3	2	1	1	2	1
AT[C>T]TC	1	0	3	2	19	5	17	4	6	3	7	9	6	5	2	0	1	1	1
AT[C>T]TG	0	1	9	7	30	4	32	8	1	3	5	7	8	3	2	3	1	1	1
AT[C>T]TT	0	1	8	6	26	6	27	9	0	2	14	11	10	3	6	2	0	0	1
CA[C>T]AA	1	2	2	1	1	0	2	3	2	1	3	4	2	4	2	1	1	1	0
CA[C>T]AC	8	2	1	4	5	7	9	5	9	4	7	4	5	2	4	7	4	5	3
CA[C>T]AG	1	2	0	1	0	2	0	1	1	1	2	1	0	0	0	0	1	0	3
CA[C>T]AT	4	2	5	7	2	6	4	1	3	1	1	1	3	2	2	4	6	5	4
CA[C>T]CA	1	0	0	1	1	2	0	2	0	1	4	4	5	2	2	0	0	2	1
CA[C>T]CC	1	1	0	0	1	2	1	0	2	1	0	1	1	0	0	1	0	1	2
CA[C>T]CG	0	0	0	1	0	0	0	0	0	0	0	0	0	0	1	0	1	0	0
CA[C>T]CT	1	1	2	0	0	3	1	2	0	0	2	2	1	1	3	1	3	2	3
CA[C>T]GA	2	1	3	1	2	0	2	1	1	1	0	1	1	0	1	2	0	3	1
CA[C>T]GC	2	2	2	0	2	2	1	1	2	1	1	3	2	2	1	2	1	0	4
CA[C>T]GG	0	0	1	3	1	2	0	1	0	1	1	3	0	2	3	2	2	2	2
CA[C>T]GT	0	1	1	0	2	0	2	0	0	0	1	1	2	0	0	1	1	1	2
CA[C>T]TA	0	0	2	1	2	2	3	2	2	2	1	1	3	2	2	1	2	0	1
CA[C>T]TC	3	4	3	3	3	0	2	3	0	0	2	2	4	1	1	2	0	1	3
CA[C>T]TG	2	3	1	2	4	1	5	2	0	1	1	1	2	2	1	1	0	2	2
CA[C>T]TT	1	1	4	3	4	0	3	2	2	1	4	3	4	4	3	1	4	1	3
CC[C>T]AA	0	1	4	1	4	2	4	3	0	0	2	1	3	2	2	1	2	2	1
CC[C>T]AC	1	4	4	1	3	1	2	4	2	5	0	2	1	1	2	0	1	1	0
CC[C>T]AG	2	4	3	5	10	2	11	0	1	2	2	2	2	2	5	1	1	0	2
CC[C>T]AT	0	2	4	3	2	0	3	2	2	1	1	1	2	0	2	1	0	0	6
CC[C>T]CA	1	1	2	2	2	1	1	4	0	1	4	2	2	2	5	2	0	0	1
CC[C>T]CC	0	0	2	2	2	0	2	0	0	1	1	0	3	0	3	0	0	1	2
CC[C>T]CG	0	0	1	0	0	0	0	0	0	1	1	0	2	0	0	0	0	1	1
CC[C>T]CT	1	3	2	0	4	1	3	1	2	3	1	0	1	0	1	2	2	1	1
CC[C>T]GA	0	0	0	2	0	1	0	0	0	0	0	1	0	0	0	1	2	0	0
CC[C>T]GC	0	1	1	1	5	2	4	0	0	2	1	3	1	1	3	1	0	0	0
CC[C>T]GG	4	2	3	3	4	2	4	2	3	2	1	1	1	0	1	2	0	2	2
CC[C>T]GT	0	0	1	1	1	2	1	1	0	2	3	0	0	1	0	2	2	0	0
CC[C>T]TA	1	2	2	0	1	0	1	1	1	1	3	3	1	2	0	0	0	0	0
CC[C>T]TC	0	0	4	3	3	1	2	1	1	1	2	3	4	1	2	1	0	0	1
CC[C>T]TG	1	1	4	0	0	1	0	5	3	0	2	3	1	1	0	3	0	0	0
CC[C>T]TT	0	2	3	0	2	1	2	4	3	2	2	4	3	3	0	1	4	0	1
CG[C>T]AA	0	0	0	0	1	0	1	0	1	0	1	1	1	1	0	0	0	0	0
CG[C>T]AC	0	1	0	0	0	0	0	0	0	0	1	0	0	0	0	0	0	0	0
CG[C>T]AG	0	0	0	1	1	0	1	1	2	1	0	0	0	0	0	0	0	1	1
CG[C>T]AT	0	1	0	1	1	0	1	0	0	0	0	0	0	0	0	0	0	0	0
CG[C>T]CA	0	0	0	1	1	0	1	0	1	1	0	1	0	0	1	0	0	0	0
CG[C>T]CC	0	0	0	1	0	1	0	0	1	0	1	1	2	1	1	1	0	0	0
CG[C>T]CG	0	0	0	1	0	0	0	0	0	0	0	0	0	0	0	0	0	0	0
CG[C>T]CT	0	0	1	1	1	1	1	1	1	0	0	0	0	0	0	0	0	3	2
CG[C>T]GA	0	0	0	0	0	0	0	0	0	0	0	1	0	0	0	0	0	0	0
CG[C>T]GC	1	0	1	0	1	1	0	0	0	0	1	2	1	1	0	0	2	0	0
CG[C>T]GG	1	0	0	0	1	0	1	0	0	0	0	1	1	0	2	0	1	0	0
CG[C>T]GT	0	0	0	0	0	0	0	0	2	1	0	0	0	1	0	0	0	0	1
CG[C>T]TA	0	0	0	0	0	0	0	0	0	0	0	0	0	0	0	1	0	0	0
CG[C>T]TC	0	0	0	0	0	0	0	0	0	0	0	0	1	1	0	0	1	0	0
CG[C>T]TG	0	0	1	2	1	0	1	1	1	0	0	0	0	0	0	0	0	0	0
CG[C>T]TT	0	0	0	1	1	0	2	0	1	2	1	0	0	0	0	0	0	1	0
CT[C>T]AA	0	1	21	6	58	13	51	20	3	2	5	5	7	4	4	1	1	0	1
CT[C>T]AC	1	1	18	6	47	20	44	21	0	1	5	2	6	3	0	2	1	1	2
CT[C>T]AG	3	4	42	18	148	32	134	42	5	1	8	7	6	5	1	4	5	0	0
CT[C>T]AT	1	2	17	13	67	27	67	18	1	0	10	8	6	4	2	1	3	0	0
CT[C>T]CA	0	2	9	5	16	3	16	7	4	2	5	2	2	0	8	0	3	2	2
CT[C>T]CC	3	2	9	4	23	0	24	10	3	3	6	5	3	3	0	1	0	0	1
CT[C>T]CG	1	1	1	0	7	3	6	1	1	0	1	2	1	1	0	0	0	0	0
CT[C>T]CT	0	2	4	11	23	9	19	4	3	2	7	8	3	6	3	3	3	2	1
CT[C>T]GA	1	2	4	0	9	1	8	6	0	1	2	1	1	1	2	2	0	1	1
CT[C>T]GC	0	0	1	2	16	3	13	1	0	0	1	0	0	0	0	1	1	0	0
CT[C>T]GG	0	2	4	5	18	8	21	4	1	1	1	1	1	1	1	0	1	2	1
CT[C>T]GT	0	0	3	2	14	1	16	4	1	0	0	0	0	0	0	2	0	2	0
CT[C>T]TA	0	0	4	5	29	5	27	5	1	1	4	5	3	3	2	2	1	0	0
CT[C>T]TC	1	1	9	7	25	8	25	7	1	2	6	6	6	6	0	2	3	1	3
CT[C>T]TG	1	1	11	7	58	11	56	10	0	3	6	6	7	4	2	4	0	1	2
CT[C>T]TT	2	3	11	3	43	4	44	11	1	1	11	9	7	8	1	3	2	0	2
GA[C>T]AA	3	4	6	2	2	0	2	6	0	0	1	2	2	1	1	1	1	0	0
GA[C>T]AC	1	0	3	3	2	0	3	0	0	1	3	2	2	3	1	0	0	1	1
GA[C>T]AG	2	3	1	2	1	1	1	1	2	3	2	1	1	1	0	1	3	0	3
GA[C>T]AT	3	4	3	1	1	1	0	5	1	0	7	7	5	6	1	1	3	1	3
GA[C>T]CA	0	2	0	0	0	0	0	0	0	0	2	2	2	1	1	0	2	0	1
GA[C>T]CC	0	1	2	0	2	0	2	1	0	1	3	2	2	2	3	1	1	0	1
GA[C>T]CG	0	0	1	0	0	0	0	1	0	0	0	0	0	0	0	0	0	0	0
GA[C>T]CT	2	1	2	2	5	0	5	1	1	2	0	0	0	1	1	1	2	1	0
GA[C>T]GA	4	1	1	0	0	2	0	2	0	0	1	0	2	1	0	1	2	2	0
GA[C>T]GC	0	0	1	2	1	1	1	0	1	2	1	2	1	2	1	2	0	0	2
GA[C>T]GG	2	1	1	2	3	1	2	1	2	3	3	4	2	1	1	1	2	1	2
GA[C>T]GT	1	1	0	0	1	3	1	0	1	3	1	1	1	2	0	1	0	0	0
GA[C>T]TA	1	0	0	1	0	1	0	1	0	1	0	0	1	0	0	1	1	1	1
GA[C>T]TC	0	2	2	2	1	0	1	1	0	0	0	0	0	0	3	2	1	0	0
GA[C>T]TG	1	0	2	0	1	0	1	6	2	1	2	0	0	1	1	1	1	1	0
GA[C>T]TT	1	2	3	1	1	0	0	3	1	2	1	3	1	2	3	1	4	2	3
GC[C>T]AA	1	2	2	2	1	3	2	2	1	1	0	0	1	1	1	0	3	1	0
GC[C>T]AC	0	1	1	0	0	1	1	2	1	2	3	1	1	1	1	0	0	1	1
GC[C>T]AG	2	3	4	2	1	2	1	3	5	1	1	2	1	2	0	0	0	1	0
GC[C>T]AT	3	0	1	2	3	0	5	2	1	1	4	2	3	4	0	2	2	0	1
GC[C>T]CA	3	4	2	1	2	0	2	3	3	2	2	1	0	0	1	0	3	0	2
GC[C>T]CC	0	0	1	1	1	1	1	0	1	1	0	0	0	0	0	1	0	1	3
GC[C>T]CG	1	1	1	0	0	0	0	1	1	1	0	0	0	0	0	0	0	0	0
GC[C>T]CT	1	1	3	0	3	2	3	3	0	1	1	1	2	1	1	0	1	0	2
GC[C>T]GA	1	2	2	1	2	0	0	1	2	3	1	1	1	1	2	1	3	1	1
GC[C>T]GC	1	2	2	1	0	1	0	0	0	0	2	1	0	1	0	3	2	0	0
GC[C>T]GG	0	0	0	2	3	1	3	0	1	0	3	3	4	2	2	1	1	0	0
GC[C>T]GT	1	1	1	2	1	0	1	1	0	0	2	0	0	1	2	1	0	0	1
GC[C>T]TA	0	0	0	1	0	1	2	0	1	1	0	1	0	0	1	1	0	0	1
GC[C>T]TC	2	4	1	2	4	4	6	1	2	2	2	1	3	8	1	0	1	1	0
GC[C>T]TG	2	3	3	2	2	0	2	1	1	1	2	0	0	0	0	1	0	1	0
GC[C>T]TT	1	3	1	1	3	0	3	1	0	1	1	1	2	1	1	1	1	0	1
GG[C>T]AA	1	0	2	0	1	1	0	2	2	1	1	1	1	2	1	0	1	1	3
GG[C>T]AC	0	2	0	0	4	1	3	0	0	0	0	0	2	0	1	2	2	3	0
GG[C>T]AG	2	2	4	5	3	2	4	4	1	1	5	3	4	3	1	2	0	2	2
GG[C>T]AT	1	3	3	1	2	1	2	3	1	1	0	2	0	0	2	2	2	1	1
GG[C>T]CA	4	4	5	4	2	1	4	3	1	2	4	3	6	2	0	3	1	4	4
GG[C>T]CC	0	0	2	1	3	0	2	1	0	0	1	0	1	0	0	0	1	0	0
GG[C>T]CG	1	1	0	0	0	1	1	0	1	0	1	2	1	1	1	0	0	0	0
GG[C>T]CT	1	3	4	2	0	3	2	1	2	2	3	3	2	2	1	2	4	0	1
GG[C>T]GA	0	2	3	2	0	2	1	2	2	1	3	2	2	2	1	1	3	1	1
GG[C>T]GC	1	1	3	2	3	0	3	1	2	0	1	0	1	2	1	3	0	2	2
GG[C>T]GG	2	2	3	4	3	0	2	5	3	2	0	2	2	0	3	2	4	1	3
GG[C>T]GT	2	2	1	0	3	0	2	0	1	2	2	1	2	2	1	1	1	2	3
GG[C>T]TA	0	0	1	2	3	1	1	0	4	0	0	1	1	1	0	1	1	0	0
GG[C>T]TC	0	2	2	3	4	0	4	3	4	0	1	2	3	1	3	0	2	2	1
GG[C>T]TG	2	1	2	2	2	1	2	1	0	1	3	4	3	3	1	0	6	3	3
GG[C>T]TT	3	2	3	2	4	1	3	5	2	2	0	1	0	4	0	2	1	2	1
GT[C>T]AA	1	1	5	3	10	5	8	4	1	1	4	2	6	5	5	1	2	0	0
GT[C>T]AC	0	0	5	2	8	2	8	5	1	1	3	2	5	4	3	1	1	0	0
GT[C>T]AG	2	2	6	4	27	11	22	9	1	2	7	6	5	4	2	0	1	1	1
GT[C>T]AT	1	1	3	2	17	2	16	3	2	0	7	9	10	6	2	1	1	1	2
GT[C>T]CA	0	0	1	0	3	0	3	1	1	1	2	3	3	3	3	1	1	0	0
GT[C>T]CC	0	2	4	1	7	1	6	4	0	0	2	1	7	1	1	1	1	0	1
GT[C>T]CG	0	0	0	0	0	0	0	0	0	0	1	1	2	1	0	0	0	0	0
GT[C>T]CT	3	2	0	2	2	1	2	1	1	1	6	5	7	5	2	1	0	0	1
GT[C>T]GA	0	0	1	0	0	0	0	0	0	0	0	0	0	1	1	1	0	1	0
GT[C>T]GC	0	0	0	1	1	1	1	0	0	0	1	0	0	0	0	0	1	2	0
GT[C>T]GG	0	0	4	1	2	1	2	3	0	1	0	0	0	0	1	1	2	1	0
GT[C>T]GT	0	0	0	0	4	0	3	0	0	0	1	1	2	1	0	0	0	0	1
GT[C>T]TA	0	2	4	2	4	1	3	4	0	0	2	4	2	3	2	2	1	0	0
GT[C>T]TC	2	4	2	1	8	6	10	2	2	2	7	5	5	5	3	1	0	1	0
GT[C>T]TG	1	1	6	1	18	1	14	5	1	0	4	6	7	3	0	2	2	1	2
GT[C>T]TT	1	2	8	2	12	5	12	9	2	0	7	7	4	9	0	1	1	0	0
TA[C>T]AA	1	2	4	1	2	2	2	4	2	1	3	5	5	3	2	2	1	1	2
TA[C>T]AC	4	2	3	3	2	3	1	2	2	1	0	1	2	1	0	1	2	1	2
TA[C>T]AG	0	0	2	1	1	0	1	1	4	3	4	4	2	2	1	0	1	1	0
TA[C>T]AT	3	3	3	5	11	2	10	3	7	2	3	3	4	3	3	4	1	1	1
TA[C>T]CA	0	0	5	1	1	0	1	3	2	0	3	3	1	2	0	3	2	1	5
TA[C>T]CC	2	2	1	1	1	0	1	0	4	2	3	4	2	2	1	0	1	0	0
TA[C>T]CG	0	1	0	0	0	0	0	0	0	0	0	0	0	0	0	0	0	0	0
TA[C>T]CT	2	5	0	0	2	1	2	1	1	1	0	0	1	0	1	0	1	2	1
TA[C>T]GA	1	1	1	0	0	0	0	0	1	0	0	0	1	0	0	1	0	0	0
TA[C>T]GC	0	0	2	1	0	0	1	1	3	1	0	0	0	0	0	0	1	2	3
TA[C>T]GG	1	0	3	0	1	0	1	1	2	1	1	1	1	1	0	0	1	1	1
TA[C>T]GT	1	2	1	1	1	2	2	2	2	2	1	1	1	1	0	0	1	2	0
TA[C>T]TA	1	0	0	2	3	1	2	0	1	0	0	1	0	0	1	3	1	0	2
TA[C>T]TC	2	2	1	1	3	0	4	2	1	1	0	0	1	2	0	2	3	0	0
TA[C>T]TG	1	1	2	2	1	0	0	0	0	2	1	2	2	0	2	1	0	0	3
TA[C>T]TT	1	3	4	3	3	1	4	3	1	1	1	1	1	1	3	0	2	2	3
TC[C>T]AA	2	3	1	2	3	1	2	1	1	4	2	1	4	1	3	3	2	2	4
TC[C>T]AC	2	4	3	2	6	3	5	2	0	1	0	1	1	3	2	1	2	1	0
TC[C>T]AG	2	2	5	3	6	3	7	4	3	2	0	0	1	1	1	0	1	1	2
TC[C>T]AT	1	3	5	0	5	2	4	4	4	1	9	5	6	5	2	4	0	2	1
TC[C>T]CA	1	5	1	5	5	2	3	1	2	3	1	3	2	3	2	4	1	1	5
TC[C>T]CC	2	1	1	0	0	3	0	2	1	2	3	4	2	3	2	1	1	1	0
TC[C>T]CG	0	0	0	1	2	1	2	0	0	1	2	0	0	0	0	1	0	0	0
TC[C>T]CT	0	0	4	2	3	3	3	2	5	5	2	3	6	3	2	2	1	0	4
TC[C>T]GA	1	0	0	0	0	0	0	1	1	1	2	1	3	2	0	2	0	0	1
TC[C>T]GC	1	0	3	1	2	0	2	3	1	1	0	0	0	0	1	1	2	1	1
TC[C>T]GG	2	1	1	1	2	1	1	0	1	1	3	2	2	3	2	1	0	0	1
TC[C>T]GT	1	2	3	2	1	1	3	3	3	1	1	0	0	0	0	0	1	0	0
TC[C>T]TA	1	1	0	3	2	0	2	0	1	0	0	0	2	1	0	1	0	0	2
TC[C>T]TC	1	1	1	1	1	3	2	0	3	1	2	2	1	1	3	1	3	2	1
TC[C>T]TG	2	4	4	1	2	6	1	4	1	0	1	1	0	0	1	0	0	0	2
TC[C>T]TT	6	4	3	4	1	3	1	4	3	2	2	5	3	2	4	5	1	2	3
TG[C>T]AA	3	1	5	3	2	1	0	5	1	0	4	1	1	1	2	2	1	0	0
TG[C>T]AC	1	1	1	1	3	1	0	1	1	3	0	0	1	0	1	1	2	1	0
TG[C>T]AG	1	0	4	4	3	5	2	3	2	3	4	2	4	4	4	2	2	2	2
TG[C>T]AT	2	3	5	4	5	1	3	1	0	0	3	2	3	2	1	0	3	2	2
TG[C>T]CA	0	1	0	2	4	1	4	2	2	0	0	0	2	0	1	2	0	3	1
TG[C>T]CC	0	2	5	2	1	2	1	2	1	1	5	3	2	1	1	3	1	1	4
TG[C>T]CG	0	0	0	0	0	1	0	0	0	0	0	0	0	0	1	1	0	0	0
TG[C>T]CT	0	2	0	3	3	2	4	0	2	2	3	6	3	4	1	3	3	1	0
TG[C>T]GA	3	2	2	1	2	1	2	2	1	1	0	2	0	1	1	1	1	1	2
TG[C>T]GC	0	0	1	0	1	0	1	1	0	2	0	3	2	1	1	1	0	0	1
TG[C>T]GG	1	1	1	2	2	0	3	2	3	2	0	2	2	0	1	1	2	1	1
TG[C>T]GT	0	1	1	2	2	2	1	1	2	1	1	1	1	1	0	0	2	0	2
TG[C>T]TA	3	2	3	0	1	1	2	3	3	3	1	3	1	1	3	2	4	0	1
TG[C>T]TC	0	2	1	0	2	3	4	0	3	4	0	1	3	0	2	0	3	0	0
TG[C>T]TG	1	3	0	3	3	5	4	3	7	4	0	3	0	0	1	3	5	0	3
TG[C>T]TT	0	1	3	2	3	3	3	3	7	3	1	2	1	1	0	3	2	2	4
TT[C>T]AA	3	4	23	18	70	24	64	22	2	1	13	7	8	9	3	4	3	1	2
TT[C>T]AC	0	2	12	7	57	20	59	14	0	0	6	3	4	4	3	4	3	0	0
TT[C>T]AG	0	0	15	15	92	26	90	17	0	0	6	2	4	4	0	6	5	0	1
TT[C>T]AT	3	2	21	9	85	27	78	19	4	2	10	11	3	5	5	1	4	1	5
TT[C>T]CA	0	1	7	6	16	9	14	5	3	1	5	2	7	5	1	1	1	0	7
TT[C>T]CC	1	1	1	4	18	5	19	2	4	3	5	7	6	5	2	2	6	3	2
TT[C>T]CG	1	1	1	1	4	1	5	1	0	0	2	0	0	0	0	0	1	0	0
TT[C>T]CT	1	1	7	3	28	6	24	5	4	5	13	6	7	5	6	9	4	0	4
TT[C>T]GA	1	1	4	2	5	0	6	5	1	1	0	0	1	0	1	1	2	0	1
TT[C>T]GC	0	0	2	0	3	0	4	2	0	0	0	0	0	1	1	1	1	0	2
TT[C>T]GG	1	1	4	1	3	0	5	3	1	1	1	1	0	0	2	1	0	0	0
TT[C>T]GT	1	3	4	2	4	1	4	7	0	2	2	2	4	1	0	0	1	3	1
TT[C>T]TA	5	5	5	1	36	8	39	7	0	0	5	7	7	7	4	5	2	1	2
TT[C>T]TC	3	3	12	6	37	13	39	10	3	3	3	3	2	2	3	4	4	1	2
TT[C>T]TG	2	3	12	16	48	20	53	16	0	0	11	9	8	5	7	5	7	0	3
TT[C>T]TT	4	4	17	9	54	18	56	20	3	1	14	10	23	7	8	10	5	2	7
AA[T>A]AA	2	5	3	2	4	4	5	4	4	3	1	5	2	5	3	5	2	0	2
AA[T>A]AC	0	1	3	0	1	1	1	3	0	0	0	0	0	0	0	0	1	0	2
AA[T>A]AG	0	0	0	1	2	0	0	0	1	0	0	0	0	0	0	1	0	0	1
AA[T>A]AT	2	3	4	3	1	2	1	2	2	1	1	3	2	2	1	0	1	1	5
AA[T>A]CA	1	0	0	2	0	0	0	0	1	0	1	1	2	1	0	0	0	0	0
AA[T>A]CC	0	0	2	2	1	0	1	1	0	0	0	1	0	0	1	1	0	1	0
AA[T>A]CG	0	0	0	0	0	0	0	0	0	0	0	0	0	0	0	0	0	0	0
AA[T>A]CT	1	0	3	2	3	0	2	1	0	0	1	1	1	1	1	0	1	0	2
AA[T>A]GA	0	1	1	0	2	1	1	1	0	1	2	2	2	2	0	2	3	0	1
AA[T>A]GC	1	1	1	0	0	1	0	0	1	1	0	1	1	0	1	1	0	1	0
AA[T>A]GG	0	1	1	1	3	0	2	1	1	0	0	1	1	0	2	0	1	1	0
AA[T>A]GT	0	1	0	1	2	0	2	2	1	0	0	1	0	1	1	2	0	0	3
AA[T>A]TA	1	3	0	2	3	4	2	1	0	0	0	0	1	0	1	5	0	1	3
AA[T>A]TC	0	0	1	0	0	0	0	1	2	1	1	0	0	1	2	1	1	0	0
AA[T>A]TG	0	2	1	1	1	1	0	1	1	1	0	1	0	0	1	0	1	0	2
AA[T>A]TT	11	12	5	10	11	12	15	11	13	13	9	10	7	7	9	5	5	11	9
AC[T>A]AA	1	2	2	1	1	1	1	1	2	0	1	1	2	0	2	1	2	1	1
AC[T>A]AC	0	0	1	0	0	2	0	1	0	0	1	1	0	1	1	1	0	0	2
AC[T>A]AG	1	0	2	0	0	1	0	1	0	1	0	0	0	0	0	0	0	0	0
AC[T>A]AT	2	1	0	1	3	0	1	1	1	0	1	1	2	1	0	2	1	1	0
AC[T>A]CA	1	1	0	2	0	0	0	0	0	1	0	0	1	1	2	2	5	0	0
AC[T>A]CC	1	1	2	1	0	0	0	0	0	1	0	0	0	0	1	0	0	0	0
AC[T>A]CG	0	0	0	0	0	0	0	0	0	0	0	0	0	0	1	0	0	0	0
AC[T>A]CT	1	1	2	2	1	0	0	1	0	1	0	0	0	0	2	3	1	0	0
AC[T>A]GA	0	0	1	2	2	2	2	1	0	0	0	0	0	1	1	1	0	0	0
AC[T>A]GC	0	2	1	0	1	1	0	0	1	0	1	0	0	1	1	0	0	0	1
AC[T>A]GG	1	2	1	0	0	0	0	0	0	1	1	1	0	0	1	0	0	0	0
AC[T>A]GT	1	2	2	0	1	0	0	0	1	1	0	0	1	0	1	0	0	0	0
AC[T>A]TA	1	1	0	0	0	1	0	0	1	1	1	1	1	1	0	1	0	0	1
AC[T>A]TC	0	0	0	0	1	0	1	0	0	1	0	0	1	0	1	0	0	0	1
AC[T>A]TG	0	0	0	0	0	1	0	1	0	0	0	0	0	0	0	0	0	1	0
AC[T>A]TT	2	3	2	2	3	1	2	2	1	0	0	1	0	0	0	1	2	1	0
AG[T>A]AA	0	0	1	0	2	0	1	1	0	0	1	1	1	1	0	1	1	0	0
AG[T>A]AC	0	0	0	0	0	0	0	0	0	0	1	0	0	0	1	0	1	0	0
AG[T>A]AG	0	0	0	2	1	0	2	0	0	0	0	0	2	0	0	0	0	1	1
AG[T>A]AT	0	0	0	0	0	0	0	1	0	0	2	1	1	1	1	0	0	0	0
AG[T>A]CA	0	0	0	0	0	0	1	0	1	1	1	0	1	0	0	0	1	0	0
AG[T>A]CC	0	1	1	0	0	1	0	2	0	0	0	0	0	0	0	1	0	0	0
AG[T>A]CG	0	0	0	0	0	0	0	0	0	0	0	0	0	0	0	0	0	0	0
AG[T>A]CT	0	0	0	1	3	1	3	0	0	1	0	0	0	0	0	0	0	0	1
AG[T>A]GA	0	0	1	0	0	0	0	0	0	1	0	1	0	1	0	0	1	1	0
AG[T>A]GC	1	0	2	1	1	0	2	1	1	1	0	1	0	1	1	0	1	2	0
AG[T>A]GG	0	0	1	0	0	0	0	2	2	0	0	1	0	0	1	0	0	1	0
AG[T>A]GT	1	1	0	0	1	1	1	1	1	1	0	0	1	0	1	0	0	0	1
AG[T>A]TA	1	1	1	0	0	1	0	1	1	1	0	0	0	0	0	0	0	0	0
AG[T>A]TC	0	0	0	1	0	0	0	0	0	0	0	0	1	0	0	2	1	0	0
AG[T>A]TG	0	0	0	0	0	0	0	0	0	0	1	0	0	0	0	0	0	0	0
AG[T>A]TT	1	1	0	2	3	0	2	2	0	0	2	1	2	2	1	0	2	0	2
AT[T>A]AA	2	3	1	1	2	0	2	1	0	1	1	2	2	1	2	2	0	0	3
AT[T>A]AC	0	0	1	0	1	0	1	1	0	0	0	0	0	1	1	0	1	0	1
AT[T>A]AG	0	0	0	1	0	0	1	1	0	0	2	1	1	1	0	0	1	0	1
AT[T>A]AT	0	4	3	2	2	0	2	2	0	0	0	1	0	0	1	0	0	1	1
AT[T>A]CA	1	1	1	0	1	0	1	1	1	1	0	1	0	0	1	1	0	0	1
AT[T>A]CC	2	2	1	0	0	0	1	0	1	0	0	1	0	1	0	0	0	0	0
AT[T>A]CG	0	0	0	0	0	0	0	0	0	0	0	0	0	0	0	0	0	0	0
AT[T>A]CT	2	2	1	0	0	2	0	2	0	0	1	1	1	1	3	2	1	0	1
AT[T>A]GA	1	0	0	1	1	1	1	0	1	0	0	0	1	0	0	0	1	0	0
AT[T>A]GC	0	1	0	0	1	1	2	0	1	0	0	1	0	1	0	2	0	0	0
AT[T>A]GG	0	0	0	1	1	0	0	0	1	0	0	1	0	0	1	1	0	0	0
AT[T>A]GT	0	0	0	2	3	0	4	0	0	0	1	1	1	1	1	0	0	1	0
AT[T>A]TA	0	0	0	2	1	0	1	0	3	1	1	1	0	1	3	1	2	0	3
AT[T>A]TC	1	2	1	1	4	0	3	1	1	2	0	0	0	0	2	0	0	1	1
AT[T>A]TG	1	1	0	1	0	0	0	0	0	0	0	1	0	0	1	1	0	2	1
AT[T>A]TT	3	4	1	5	7	3	9	3	1	1	4	4	3	2	5	1	4	5	4
CA[T>A]AA	1	0	2	1	0	3	0	2	3	3	1	1	0	1	0	1	0	1	0
CA[T>A]AC	0	0	0	0	0	0	0	0	0	0	0	0	0	0	1	1	0	0	0
CA[T>A]AG	0	0	1	0	0	1	0	0	0	0	0	0	0	0	1	0	0	0	0
CA[T>A]AT	0	0	1	0	1	0	0	1	0	0	0	1	0	0	1	0	0	1	1
CA[T>A]CA	1	0	1	1	1	0	1	1	3	1	2	2	2	3	0	0	0	0	3
CA[T>A]CC	0	1	0	0	2	0	0	0	0	0	0	1	2	0	1	0	1	1	0
CA[T>A]CG	0	0	0	1	0	0	0	0	0	0	0	0	0	0	0	0	0	0	0
CA[T>A]CT	0	2	2	1	0	1	0	0	0	0	1	1	2	1	0	0	1	1	1
CA[T>A]GA	2	1	1	1	0	0	0	1	0	0	0	0	0	0	1	0	1	2	1
CA[T>A]GC	0	0	0	4	1	0	1	0	0	1	0	0	1	0	0	0	1	0	1
CA[T>A]GG	1	0	0	0	1	0	1	1	0	1	0	0	0	0	0	1	0	1	0
CA[T>A]GT	1	2	1	0	1	1	0	0	0	0	0	0	0	0	0	0	1	0	0
CA[T>A]TA	0	0	2	0	0	1	0	2	0	0	1	1	1	1	1	0	0	0	0
CA[T>A]TC	1	0	1	2	0	2	0	0	0	0	1	0	0	0	0	0	2	0	0
CA[T>A]TG	0	0	0	0	0	2	0	1	0	0	0	0	0	0	1	0	0	1	1
CA[T>A]TT	0	0	2	0	2	0	2	0	1	0	0	1	1	1	0	1	0	0	1
CC[T>A]AA	0	2	1	2	0	0	0	0	0	0	0	2	0	0	1	1	0	0	0
CC[T>A]AC	0	0	0	2	1	0	0	0	0	1	0	0	1	0	0	1	1	0	0
CC[T>A]AG	0	0	1	1	0	0	1	1	0	0	0	0	0	1	1	0	1	0	0
CC[T>A]AT	0	0	0	2	0	0	0	0	1	0	1	1	1	1	0	1	0	0	0
CC[T>A]CA	0	2	2	1	0	0	1	3	1	1	0	0	0	0	2	0	2	0	0
CC[T>A]CC	1	0	3	8	4	0	2	0	1	1	1	0	1	0	0	1	0	0	1
CC[T>A]CG	0	0	0	0	0	0	0	0	0	0	0	0	0	0	0	0	0	0	0
CC[T>A]CT	0	1	0	1	2	0	1	0	0	1	0	0	1	0	1	1	0	0	0
CC[T>A]GA	0	0	0	0	0	1	0	0	1	0	0	0	0	0	0	0	1	0	0
CC[T>A]GC	0	0	2	1	0	1	0	3	0	0	0	0	1	0	0	1	2	1	0
CC[T>A]GG	0	1	0	2	1	0	0	2	1	1	0	0	0	0	0	1	0	0	0
CC[T>A]GT	0	0	0	0	0	0	0	0	1	0	0	0	0	0	2	0	0	0	1
CC[T>A]TA	0	1	0	0	2	0	1	0	0	0	1	1	3	0	0	0	0	0	0
CC[T>A]TC	1	0	0	1	0	0	0	0	0	0	0	0	0	0	0	0	0	0	0
CC[T>A]TG	1	1	1	0	0	0	0	2	0	0	0	0	0	0	0	0	0	1	1
CC[T>A]TT	0	0	0	1	0	0	1	1	0	2	1	3	3	1	0	0	2	3	0
CG[T>A]AA	0	0	0	0	0	0	1	0	0	0	0	0	0	0	0	0	0	0	0
CG[T>A]AC	0	0	0	0	0	0	0	0	0	0	0	0	0	0	0	0	0	0	0
CG[T>A]AG	0	0	0	0	0	0	0	0	0	0	0	0	0	0	0	0	0	0	0
CG[T>A]AT	0	0	0	0	0	0	0	0	0	0	0	1	0	0	0	0	0	0	1
CG[T>A]CA	0	0	0	0	0	0	0	0	0	0	0	0	0	0	0	0	0	0	0
CG[T>A]CC	0	0	0	0	0	0	0	0	0	0	0	0	0	0	0	0	0	0	0
CG[T>A]CG	0	0	0	0	0	0	0	0	0	0	0	0	0	0	0	0	0	0	0
CG[T>A]CT	0	0	1	0	0	0	0	0	0	0	0	0	0	0	1	0	0	0	0
CG[T>A]GA	1	0	0	0	0	0	0	0	0	0	0	0	0	0	0	1	0	0	0
CG[T>A]GC	0	0	0	0	0	0	0	0	0	0	0	0	0	0	0	0	0	0	0
CG[T>A]GG	0	0	0	0	0	0	0	0	0	0	0	0	0	0	0	0	0	0	0
CG[T>A]GT	0	0	0	0	0	0	0	0	0	0	0	0	1	0	0	0	0	0	0
CG[T>A]TA	0	0	0	0	0	0	0	0	0	0	0	0	0	0	0	0	0	0	0
CG[T>A]TC	0	0	0	0	0	0	0	0	0	0	0	0	0	0	0	0	0	0	0
CG[T>A]TG	0	0	1	0	0	0	0	1	0	0	0	0	0	0	0	0	0	0	0
CG[T>A]TT	0	0	0	0	1	0	0	0	1	0	0	0	0	0	0	0	0	0	0
CT[T>A]AA	0	0	0	0	0	0	0	0	1	0	0	0	0	0	0	0	0	1	1
CT[T>A]AC	0	0	1	0	0	0	0	1	0	0	0	0	0	0	1	1	0	0	0
CT[T>A]AG	1	1	0	0	0	0	0	0	0	0	0	0	0	0	0	0	0	0	0
CT[T>A]AT	0	1	1	1	1	0	1	1	0	0	1	1	1	1	1	0	0	0	1
CT[T>A]CA	1	2	1	0	0	1	0	0	0	0	0	1	1	1	1	0	0	0	0
CT[T>A]CC	1	2	0	0	2	0	2	1	0	0	2	3	2	2	1	1	0	0	1
CT[T>A]CG	0	0	0	0	1	0	1	0	0	0	0	0	0	0	0	0	0	0	0
CT[T>A]CT	1	1	0	0	1	1	1	1	0	1	0	0	0	0	2	0	1	0	1
CT[T>A]GA	0	2	3	0	0	0	0	1	1	1	0	0	1	0	0	1	0	0	0
CT[T>A]GC	0	0	1	1	0	0	0	1	0	0	0	0	1	0	0	0	0	0	0
CT[T>A]GG	0	0	1	0	1	0	0	1	1	0	0	0	0	0	1	0	0	0	1
CT[T>A]GT	0	0	0	2	2	0	1	0	1	1	2	0	0	0	2	0	0	1	1
CT[T>A]TA	1	3	0	0	2	0	2	1	0	0	0	0	0	0	0	0	0	0	0
CT[T>A]TC	0	0	0	1	1	0	1	0	0	0	0	0	0	2	0	0	0	1	0
CT[T>A]TG	0	0	2	0	1	0	1	1	0	0	0	0	0	0	3	0	1	0	0
CT[T>A]TT	0	0	1	1	1	0	0	1	0	0	2	1	0	1	3	0	1	1	1
GA[T>A]AA	0	1	3	1	0	0	0	3	0	0	1	2	3	1	1	1	0	0	1
GA[T>A]AC	0	0	0	0	0	0	0	0	2	1	0	0	0	0	0	0	0	0	0
GA[T>A]AG	0	0	0	1	0	0	0	0	1	0	0	0	1	0	1	0	0	0	0
GA[T>A]AT	0	1	0	0	0	0	0	0	1	0	1	0	0	0	0	0	0	0	0
GA[T>A]CA	0	0	0	1	0	0	0	0	2	1	1	1	2	1	1	1	1	1	0
GA[T>A]CC	0	0	0	0	0	0	0	0	0	0	0	0	1	0	1	0	0	0	2
GA[T>A]CG	0	0	0	0	0	0	0	0	1	0	0	0	0	0	0	0	0	0	0
GA[T>A]CT	0	0	0	0	1	0	2	0	0	0	1	1	1	1	0	0	0	0	1
GA[T>A]GA	1	1	1	1	1	0	2	0	0	0	0	0	0	0	0	0	0	0	1
GA[T>A]GC	0	0	0	1	0	0	0	0	0	0	0	0	0	0	0	1	0	0	0
GA[T>A]GG	2	2	0	0	0	0	0	0	0	0	1	1	1	1	0	1	2	0	0
GA[T>A]GT	1	1	0	0	1	0	1	0	1	0	0	0	0	0	0	0	1	2	0
GA[T>A]TA	1	2	2	0	0	0	0	2	0	0	0	0	0	0	1	1	0	2	1
GA[T>A]TC	0	0	0	0	0	0	0	0	0	0	0	0	0	0	2	0	0	0	0
GA[T>A]TG	0	1	0	1	0	0	1	2	1	1	0	0	1	0	1	0	0	1	0
GA[T>A]TT	1	1	2	0	1	1	1	3	1	0	3	2	3	3	0	1	1	1	0
GC[T>A]AA	0	0	1	0	0	0	0	1	0	0	1	1	1	0	1	0	0	0	0
GC[T>A]AC	0	0	0	0	0	1	0	0	0	0	0	0	1	0	0	1	0	0	0
GC[T>A]AG	0	0	1	0	0	1	0	1	0	0	0	0	0	0	0	0	0	0	0
GC[T>A]AT	1	0	0	0	0	1	0	0	0	0	0	0	0	0	1	0	0	0	1
GC[T>A]CA	0	1	1	0	1	0	1	1	0	0	0	1	0	0	0	1	1	0	0
GC[T>A]CC	0	0	0	0	0	1	0	0	0	0	0	0	0	0	0	0	0	0	0
GC[T>A]CG	0	0	0	0	0	1	0	0	0	0	0	0	0	0	0	0	0	0	0
GC[T>A]CT	1	2	3	1	0	0	0	2	1	0	1	1	1	1	0	0	0	0	0
GC[T>A]GA	1	0	1	1	0	0	1	0	0	0	0	0	0	0	1	0	1	1	1
GC[T>A]GC	0	1	0	2	0	0	0	1	1	0	0	0	0	0	0	0	0	1	0
GC[T>A]GG	1	2	1	0	3	1	3	1	0	0	0	1	0	0	1	0	0	0	0
GC[T>A]GT	1	0	0	1	2	0	2	0	0	1	0	0	0	0	0	0	0	0	0
GC[T>A]TA	0	2	0	0	0	0	0	0	0	0	1	2	1	0	0	0	1	0	1
GC[T>A]TC	0	0	0	0	0	0	0	0	0	0	0	0	0	0	1	0	0	0	1
GC[T>A]TG	0	0	0	1	0	0	0	0	0	0	0	1	0	0	1	0	0	0	1
GC[T>A]TT	1	0	0	2	4	0	1	0	0	1	1	1	3	0	0	1	1	1	1
GG[T>A]AA	0	0	0	0	1	0	0	0	1	1	2	2	2	2	1	0	0	2	0
GG[T>A]AC	0	0	0	0	0	0	1	0	0	0	0	0	0	1	0	0	0	0	0
GG[T>A]AG	0	1	1	1	1	0	1	2	0	0	0	0	0	0	0	0	0	0	1
GG[T>A]AT	0	0	0	0	0	0	0	1	0	0	0	1	0	0	0	0	0	0	1
GG[T>A]CA	0	1	0	1	0	0	0	0	0	0	1	2	1	1	0	0	0	0	1
GG[T>A]CC	0	0	1	0	0	0	0	1	0	0	0	0	0	0	0	0	0	0	0
GG[T>A]CG	0	0	0	0	0	0	0	0	0	1	0	0	0	0	0	0	0	0	0
GG[T>A]CT	0	0	0	0	1	0	1	0	1	0	0	0	0	0	0	0	0	1	0
GG[T>A]GA	0	0	0	0	1	0	2	0	1	0	1	1	0	1	0	0	1	0	1
GG[T>A]GC	0	0	1	0	0	0	0	2	0	0	0	0	0	0	0	0	0	0	1
GG[T>A]GG	0	0	0	1	0	0	0	0	1	0	0	0	0	0	1	0	0	0	0
GG[T>A]GT	0	0	0	0	0	0	0	0	1	1	0	0	0	0	0	0	0	0	0
GG[T>A]TA	0	0	0	1	0	0	0	0	0	0	0	0	0	0	0	1	0	1	1
GG[T>A]TC	0	0	1	0	0	0	0	1	0	0	1	0	1	0	0	1	0	1	1
GG[T>A]TG	0	1	0	0	0	0	0	0	1	1	0	0	0	0	1	0	1	0	0
GG[T>A]TT	0	1	0	2	0	0	0	0	2	1	1	1	1	1	2	0	1	0	0
GT[T>A]AA	0	1	0	0	0	1	0	0	0	0	0	0	0	0	0	0	0	1	1
GT[T>A]AC	0	1	0	0	0	0	0	0	0	0	0	0	0	0	0	0	0	0	0
GT[T>A]AG	0	0	0	0	0	0	0	1	2	2	0	1	0	1	0	0	0	0	0
GT[T>A]AT	0	1	0	0	0	0	0	0	0	0	1	0	0	0	0	0	0	0	2
GT[T>A]CA	0	0	0	2	2	0	1	0	0	1	1	0	1	0	1	0	2	2	1
GT[T>A]CC	0	0	0	0	1	0	1	1	1	0	0	0	0	0	0	1	0	0	1
GT[T>A]CG	0	0	0	0	0	0	0	0	0	0	0	0	0	0	0	0	0	0	0
GT[T>A]CT	1	0	1	0	0	2	0	0	0	0	1	1	2	2	0	0	1	0	0
GT[T>A]GA	0	0	0	1	1	0	1	0	1	4	0	0	0	0	0	0	1	1	1
GT[T>A]GC	0	0	0	1	0	0	0	0	0	0	0	0	0	0	0	0	0	0	0
GT[T>A]GG	0	0	0	0	0	0	0	0	0	0	0	0	0	0	0	2	0	0	1
GT[T>A]GT	0	0	0	0	0	1	0	0	1	0	1	1	1	1	0	0	0	0	2
GT[T>A]TA	0	0	1	0	0	0	0	1	0	0	0	0	0	0	1	1	0	0	0
GT[T>A]TC	0	0	0	0	2	1	1	0	0	0	0	0	0	0	1	2	0	0	1
GT[T>A]TG	0	0	0	0	0	1	0	0	0	0	1	1	1	1	0	0	0	1	0
GT[T>A]TT	0	0	0	0	0	0	0	1	0	0	0	0	1	0	1	2	0	2	0
TA[T>A]AA	0	1	1	1	0	0	0	0	0	0	1	0	1	0	2	0	1	0	0
TA[T>A]AC	0	0	2	1	0	0	0	1	1	1	0	0	0	0	0	0	0	0	1
TA[T>A]AG	0	0	0	0	0	0	0	0	0	0	0	0	0	0	1	1	0	1	1
TA[T>A]AT	1	1	1	2	0	1	1	5	3	4	0	1	3	1	2	3	1	2	3
TA[T>A]CA	0	1	0	0	0	1	0	1	0	0	0	1	0	0	1	0	0	0	0
TA[T>A]CC	0	1	0	0	0	0	0	0	0	0	0	0	1	0	0	0	0	0	0
TA[T>A]CG	0	0	0	0	0	0	0	0	0	0	0	0	0	0	0	1	0	0	0
TA[T>A]CT	0	0	0	0	3	0	1	0	0	0	0	1	1	0	0	0	0	0	0
TA[T>A]GA	0	0	0	0	0	1	0	0	2	0	0	0	1	0	0	3	0	0	2
TA[T>A]GC	0	2	0	0	0	0	1	0	0	0	0	0	0	0	0	0	0	0	0
TA[T>A]GG	0	0	0	0	0	0	1	0	0	0	1	1	1	1	1	0	1	0	0
TA[T>A]GT	0	0	1	1	1	0	1	2	0	0	1	1	2	1	0	1	1	1	0
TA[T>A]TA	0	1	1	2	1	0	3	1	0	0	0	0	0	0	4	0	0	0	0
TA[T>A]TC	0	0	2	0	0	0	0	2	1	1	0	1	0	0	1	0	0	1	0
TA[T>A]TG	0	0	0	0	0	0	0	0	0	0	0	0	0	0	1	0	0	0	1
TA[T>A]TT	1	1	1	2	2	1	2	2	1	1	1	1	0	1	1	1	1	0	1
TC[T>A]AA	0	0	1	0	2	1	2	1	2	3	2	1	1	1	0	0	1	0	1
TC[T>A]AC	0	0	1	0	1	0	1	1	0	0	0	0	0	0	0	2	0	1	0
TC[T>A]AG	1	2	1	0	1	0	1	0	0	0	1	0	0	0	0	0	0	0	1
TC[T>A]AT	0	0	0	0	0	1	0	0	1	1	1	1	1	0	0	0	0	0	0
TC[T>A]CA	1	2	1	5	2	1	2	2	1	0	0	1	0	1	0	0	0	0	1
TC[T>A]CC	0	0	1	2	1	0	2	0	0	0	1	1	1	1	0	0	0	0	0
TC[T>A]CG	0	0	0	0	0	0	0	0	0	0	0	0	0	0	0	0	0	0	0
TC[T>A]CT	1	1	3	3	2	1	1	3	2	0	0	1	0	1	1	1	0	1	2
TC[T>A]GA	0	1	0	1	0	0	0	0	0	2	0	0	0	1	1	0	0	0	2
TC[T>A]GC	0	1	0	1	0	0	0	0	0	1	0	0	0	0	0	0	0	0	0
TC[T>A]GG	0	0	2	1	1	0	1	1	1	1	1	0	0	1	0	0	0	0	0
TC[T>A]GT	0	1	1	0	1	0	1	0	2	0	0	0	2	0	1	1	0	0	0
TC[T>A]TA	0	0	1	0	0	0	0	1	0	0	0	0	0	0	1	0	1	0	1
TC[T>A]TC	0	0	1	0	0	0	0	1	0	0	2	2	2	1	1	2	0	0	0
TC[T>A]TG	0	0	1	0	0	1	0	1	2	1	0	0	0	0	2	0	0	0	0
TC[T>A]TT	1	0	1	2	1	3	1	1	2	1	1	1	1	1	2	1	1	1	0
TG[T>A]AA	0	0	0	0	0	0	0	0	0	0	0	1	0	1	1	0	1	1	1
TG[T>A]AC	0	0	1	0	0	0	0	1	0	0	0	0	0	0	1	1	0	0	0
TG[T>A]AG	0	0	1	0	1	0	0	0	0	0	0	0	0	0	0	0	0	0	0
TG[T>A]AT	0	0	1	0	0	0	0	1	1	1	1	0	0	0	0	1	1	0	1
TG[T>A]CA	0	0	0	0	1	0	1	0	1	0	1	0	1	0	0	0	0	1	0
TG[T>A]CC	1	0	0	0	0	0	0	0	0	0	0	0	0	0	1	0	0	1	0
TG[T>A]CG	0	0	0	0	0	0	0	0	0	0	0	0	0	0	0	0	0	0	0
TG[T>A]CT	0	0	1	0	1	0	1	3	0	0	0	1	0	0	1	0	0	0	0
TG[T>A]GA	1	1	0	0	0	0	1	0	1	0	1	3	1	1	0	0	1	0	1
TG[T>A]GC	0	1	0	0	0	1	0	0	0	0	0	0	1	0	0	0	0	0	1
TG[T>A]GG	0	0	0	0	0	0	0	0	1	1	0	1	0	0	0	0	1	0	1
TG[T>A]GT	2	1	1	0	0	0	1	2	1	1	0	0	0	0	1	1	0	1	1
TG[T>A]TA	0	0	1	0	1	0	0	1	0	1	0	0	0	0	1	0	0	1	0
TG[T>A]TC	1	0	0	0	0	0	1	0	0	1	1	0	1	0	1	0	1	0	1
TG[T>A]TG	0	0	0	0	0	0	0	1	0	1	0	0	0	1	0	0	1	0	0
TG[T>A]TT	0	1	3	1	1	0	1	2	1	0	1	0	0	1	0	0	0	0	1
TT[T>A]AA	7	16	19	10	13	10	14	13	11	7	7	12	12	8	8	8	13	4	14
TT[T>A]AC	1	0	2	0	0	2	1	2	0	0	1	2	1	1	0	0	0	1	0
TT[T>A]AG	1	1	1	1	2	0	2	1	0	1	0	0	0	0	0	0	0	1	0
TT[T>A]AT	2	2	2	2	4	2	4	3	0	0	3	5	2	5	0	2	2	1	1
TT[T>A]CA	1	2	2	1	4	1	2	0	0	0	0	0	0	0	1	0	3	1	0
TT[T>A]CC	0	1	0	0	0	0	0	0	0	0	1	0	0	0	1	1	0	0	0
TT[T>A]CG	0	0	0	0	1	0	1	0	0	0	0	0	0	0	1	0	0	0	0
TT[T>A]CT	0	2	1	1	3	0	1	1	1	1	2	3	2	2	2	0	1	1	1
TT[T>A]GA	0	0	0	0	0	1	0	1	0	0	0	0	1	0	0	0	0	1	1
TT[T>A]GC	0	0	1	2	1	0	1	1	0	0	1	1	1	1	0	1	2	0	1
TT[T>A]GG	0	0	0	1	1	0	1	0	0	0	1	0	0	0	0	0	0	0	3
TT[T>A]GT	1	0	0	0	0	2	1	0	0	0	0	0	0	0	1	2	0	1	1
TT[T>A]TA	2	0	0	1	1	0	0	3	2	1	3	1	1	1	2	1	1	3	2
TT[T>A]TC	0	1	0	0	1	1	0	0	1	1	2	1	1	1	1	0	1	0	1
TT[T>A]TG	1	1	0	1	2	0	1	1	0	1	0	0	0	0	0	1	2	0	2
TT[T>A]TT	3	7	5	4	4	4	7	5	7	5	8	9	6	9	7	9	2	2	6
AA[T>C]AA	4	6	6	3	3	3	5	5	0	1	4	5	5	6	3	1	1	2	3
AA[T>C]AC	2	1	1	1	1	2	0	0	1	2	2	1	1	1	0	1	0	1	2
AA[T>C]AG	1	1	2	0	1	0	1	1	2	1	2	1	2	1	0	1	1	0	3
AA[T>C]AT	2	2	4	3	8	2	7	7	4	3	0	0	1	1	2	2	4	1	4
AA[T>C]CA	1	2	2	2	6	1	4	5	0	0	1	0	2	0	1	2	1	0	1
AA[T>C]CC	0	0	3	1	2	0	1	2	0	1	1	2	3	1	0	0	0	1	1
AA[T>C]CG	0	0	0	0	0	0	0	0	0	0	0	1	0	0	0	0	0	0	0
AA[T>C]CT	1	2	1	0	1	2	1	1	3	1	3	2	1	2	1	0	1	1	3
AA[T>C]GA	3	3	2	2	6	2	6	5	3	2	2	0	0	1	1	1	2	1	1
AA[T>C]GC	0	2	1	5	3	4	3	0	0	0	1	0	0	0	0	2	0	1	0
AA[T>C]GG	2	2	0	0	3	4	6	1	2	2	6	4	3	3	2	0	2	2	5
AA[T>C]GT	0	1	1	0	0	2	1	0	1	1	2	1	2	0	1	2	2	1	2
AA[T>C]TA	1	5	0	1	3	0	3	1	1	0	2	3	2	2	4	2	0	0	0
AA[T>C]TC	0	2	0	0	0	1	0	0	2	1	0	0	0	2	0	0	0	0	0
AA[T>C]TG	3	2	0	1	3	1	1	1	4	2	1	1	0	1	3	2	0	1	1
AA[T>C]TT	0	1	2	0	0	3	1	6	3	2	3	0	2	2	7	2	2	1	2
AC[T>C]AA	1	1	3	2	0	2	1	3	0	0	1	1	2	1	1	1	4	1	1
AC[T>C]AC	0	0	0	1	1	0	1	0	1	1	0	2	1	0	2	0	0	0	1
AC[T>C]AG	1	0	2	1	2	1	1	1	1	0	3	1	1	2	5	0	1	1	1
AC[T>C]AT	0	0	0	2	2	0	2	0	2	2	1	3	0	1	1	1	2	0	0
AC[T>C]CA	0	1	1	1	1	0	1	2	1	1	1	0	0	0	1	1	1	0	2
AC[T>C]CC	0	1	1	2	3	1	3	1	1	1	0	2	1	0	0	2	3	1	0
AC[T>C]CG	0	0	0	0	0	0	0	0	0	0	0	0	0	0	0	0	0	0	1
AC[T>C]CT	1	0	1	2	2	2	1	1	1	0	2	0	0	0	0	2	1	1	1
AC[T>C]GA	0	2	1	2	4	0	4	0	2	3	2	2	4	2	0	0	1	1	1
AC[T>C]GC	1	0	4	0	2	1	2	0	1	1	0	0	0	0	2	1	0	1	1
AC[T>C]GG	0	0	4	0	0	0	0	2	0	0	1	0	0	1	1	0	0	0	2
AC[T>C]GT	1	3	0	1	1	0	1	1	1	2	1	0	0	0	0	2	1	0	0
AC[T>C]TA	1	1	1	0	1	0	1	1	0	0	0	0	0	0	0	1	1	1	1
AC[T>C]TC	0	2	2	0	0	1	1	2	2	1	0	0	0	0	1	0	0	0	0
AC[T>C]TG	0	1	2	0	2	1	1	3	1	0	1	0	0	1	2	2	2	0	1
AC[T>C]TT	1	2	1	0	2	1	2	0	2	0	3	3	3	3	0	0	0	0	6
AG[T>C]AA	2	1	0	0	1	2	1	1	2	2	0	0	0	1	0	3	1	2	0
AG[T>C]AC	0	1	1	2	0	1	0	1	0	0	0	1	0	0	0	0	1	0	0
AG[T>C]AG	1	0	0	0	2	0	2	0	0	0	2	2	3	2	0	0	0	2	0
AG[T>C]AT	1	2	0	2	1	1	0	0	1	0	2	1	2	3	1	2	0	0	1
AG[T>C]CA	0	0	1	1	1	0	0	1	1	1	1	1	1	1	2	1	1	0	2
AG[T>C]CC	0	2	1	0	0	0	1	0	0	0	0	1	2	0	0	0	0	0	0
AG[T>C]CG	0	0	0	0	0	0	0	0	0	0	0	0	0	0	0	0	0	0	0
AG[T>C]CT	0	0	0	1	4	0	3	0	0	1	0	0	1	0	2	0	0	0	0
AG[T>C]GA	1	1	1	4	2	0	2	0	0	1	0	0	0	1	0	2	0	0	1
AG[T>C]GC	1	0	1	0	1	1	2	1	0	0	0	1	0	0	0	0	1	0	2
AG[T>C]GG	0	0	1	2	2	0	1	1	2	0	0	1	0	1	1	0	0	0	1
AG[T>C]GT	1	1	0	0	0	3	0	0	0	0	0	0	1	0	1	0	1	1	1
AG[T>C]TA	0	0	1	0	0	1	0	0	1	1	0	0	1	0	1	0	0	1	1
AG[T>C]TC	1	2	0	0	0	0	1	1	2	1	2	2	1	1	0	1	1	0	1
AG[T>C]TG	1	1	2	0	0	1	1	1	0	0	0	0	2	0	0	0	1	0	1
AG[T>C]TT	2	5	1	2	1	2	1	2	1	0	2	2	1	3	1	0	2	0	1
AT[T>C]AA	0	1	2	1	1	0	0	4	0	0	1	2	1	2	2	2	0	0	1
AT[T>C]AC	0	0	1	0	0	0	0	1	4	2	1	0	1	0	3	0	0	0	1
AT[T>C]AG	2	3	0	0	2	1	2	0	1	0	2	1	2	1	1	2	1	0	1
AT[T>C]AT	1	3	2	1	2	1	4	0	1	2	2	2	2	2	2	0	0	1	1
AT[T>C]CA	1	2	0	1	3	0	3	1	0	1	2	1	0	1	0	0	0	0	1
AT[T>C]CC	1	1	1	2	1	2	0	0	1	1	1	0	0	0	1	0	1	0	0
AT[T>C]CG	0	0	0	0	0	0	0	0	0	0	1	0	0	0	0	0	0	0	0
AT[T>C]CT	1	0	2	2	0	0	0	4	2	1	1	0	0	1	1	3	0	1	3
AT[T>C]GA	1	0	1	1	1	0	1	2	2	0	1	1	1	1	0	1	1	0	1
AT[T>C]GC	0	0	0	2	1	0	2	1	1	0	1	0	0	0	1	0	1	0	0
AT[T>C]GG	0	2	0	1	2	0	2	0	2	1	0	0	0	0	0	0	0	0	0
AT[T>C]GT	0	1	1	0	2	0	1	1	0	0	0	0	1	0	0	2	2	0	1
AT[T>C]TA	0	1	1	0	1	0	1	2	0	1	0	0	0	0	0	3	0	4	1
AT[T>C]TC	1	0	0	2	0	0	0	0	0	0	0	1	0	0	0	0	0	3	1
AT[T>C]TG	0	1	0	0	0	1	1	1	1	2	2	3	2	2	1	3	1	2	2
AT[T>C]TT	1	1	0	1	1	3	1	0	0	0	0	0	0	2	1	0	2	0	0
CA[T>C]AA	1	2	3	2	3	1	1	4	1	2	1	1	3	1	1	2	1	1	1
CA[T>C]AC	0	0	0	1	3	1	2	0	1	0	3	2	2	3	1	0	1	1	1
CA[T>C]AG	0	1	1	1	1	2	2	1	0	1	0	0	0	1	1	2	3	1	2
CA[T>C]AT	1	0	4	3	4	1	3	2	2	1	1	1	2	1	2	3	0	3	3
CA[T>C]CA	4	1	2	1	0	0	1	4	0	0	2	3	2	3	3	2	0	1	3
CA[T>C]CC	2	4	4	0	3	0	0	0	2	0	1	3	2	1	3	4	3	4	3
CA[T>C]CG	0	0	0	0	1	0	1	1	0	0	0	0	0	0	0	0	0	0	0
CA[T>C]CT	1	2	4	1	2	2	1	4	1	1	1	1	0	0	2	3	1	2	2
CA[T>C]GA	2	1	3	1	3	1	4	1	3	0	4	1	1	1	2	0	6	4	0
CA[T>C]GC	0	0	1	0	4	1	3	0	1	1	2	3	2	2	1	3	2	0	2
CA[T>C]GG	1	3	0	1	1	0	1	1	0	0	0	0	2	0	1	0	1	0	2
CA[T>C]GT	0	0	3	4	3	1	3	2	2	2	2	4	2	1	0	1	0	1	1
CA[T>C]TA	3	2	0	0	0	0	0	0	0	1	0	0	2	0	2	1	0	0	1
CA[T>C]TC	0	0	1	2	1	0	1	2	1	0	2	2	2	2	2	2	1	0	0
CA[T>C]TG	0	0	0	1	1	0	0	0	0	1	3	2	2	2	0	0	0	1	2
CA[T>C]TT	3	2	2	3	4	1	3	3	1	0	1	1	2	2	1	2	3	3	4
CC[T>C]AA	1	2	0	0	1	2	1	1	1	1	0	0	0	0	2	3	0	1	0
CC[T>C]AC	0	0	0	0	2	0	3	0	1	0	1	1	1	1	1	0	0	0	0
CC[T>C]AG	0	0	1	1	0	0	0	0	0	0	1	0	1	0	1	0	0	0	2
CC[T>C]AT	1	1	0	0	1	0	1	2	1	0	2	3	2	2	1	0	0	0	1
CC[T>C]CA	0	0	3	1	0	0	1	1	0	0	1	2	2	2	1	0	1	0	0
CC[T>C]CC	0	0	1	1	3	1	2	1	2	2	1	1	2	1	2	2	2	1	0
CC[T>C]CG	0	0	0	0	0	0	0	0	0	0	0	0	0	0	0	0	0	0	0
CC[T>C]CT	1	0	0	0	0	1	1	1	1	1	1	0	0	0	0	1	3	2	1
CC[T>C]GA	0	2	5	1	3	1	3	2	1	2	2	2	2	1	2	2	2	1	0
CC[T>C]GC	0	2	1	0	0	2	1	2	0	1	3	0	0	1	0	1	1	1	0
CC[T>C]GG	0	1	1	3	4	2	2	2	1	0	0	1	1	2	0	3	2	1	0
CC[T>C]GT	1	1	0	3	0	2	0	0	2	0	1	2	1	2	1	0	1	0	0
CC[T>C]TA	1	0	0	1	0	0	0	1	0	0	1	0	0	0	2	1	1	0	0
CC[T>C]TC	2	1	2	4	1	0	1	1	0	0	0	0	1	0	0	0	0	1	1
CC[T>C]TG	0	1	1	1	1	0	0	1	0	0	2	2	3	2	2	2	1	0	0
CC[T>C]TT	1	4	1	2	4	1	4	2	1	2	2	2	2	2	1	1	1	2	6
CG[T>C]AA	0	0	0	0	0	0	0	0	1	0	0	0	0	0	0	0	0	0	0
CG[T>C]AC	0	0	0	0	0	0	0	0	0	0	0	0	0	0	0	0	0	0	0
CG[T>C]AG	1	1	0	0	0	0	0	0	0	0	0	1	0	0	0	0	0	0	0
CG[T>C]AT	0	1	0	0	0	0	0	0	0	0	0	0	0	0	0	1	0	0	0
CG[T>C]CA	0	0	0	0	0	0	0	0	0	0	0	0	1	0	0	0	0	0	0
CG[T>C]CC	0	0	0	0	0	0	0	0	0	0	0	0	0	0	0	0	0	1	0
CG[T>C]CG	0	0	0	0	0	0	0	0	0	0	0	0	0	0	0	0	0	0	0
CG[T>C]CT	0	0	0	1	1	0	1	1	0	0	0	0	0	0	0	0	0	0	0
CG[T>C]GA	0	0	0	0	0	0	0	0	1	1	0	1	0	0	0	0	0	0	0
CG[T>C]GC	0	1	0	0	0	0	0	0	0	0	0	0	0	0	0	0	0	0	0
CG[T>C]GG	0	0	0	0	1	0	2	0	0	1	0	0	0	0	0	0	1	1	0
CG[T>C]GT	1	0	0	0	0	0	0	0	0	0	0	0	0	0	0	0	1	1	0
CG[T>C]TA	0	0	0	0	0	0	0	0	0	0	0	0	0	0	0	0	0	0	0
CG[T>C]TC	0	0	0	0	1	0	0	0	0	0	0	0	0	0	0	0	0	0	0
CG[T>C]TG	0	1	0	0	0	0	0	0	0	0	0	0	0	0	0	0	0	0	0
CG[T>C]TT	0	1	0	0	0	0	0	1	0	0	0	0	0	0	1	0	0	0	0
CT[T>C]AA	0	0	1	3	1	0	0	2	1	2	1	0	0	0	1	0	0	0	0
CT[T>C]AC	1	1	0	1	2	1	2	0	0	0	1	0	0	0	2	0	0	1	0
CT[T>C]AG	0	1	1	0	1	1	3	0	0	1	0	0	2	0	1	0	0	1	0
CT[T>C]AT	1	0	0	2	2	2	3	0	0	0	1	0	0	0	2	1	0	2	1
CT[T>C]CA	0	1	0	0	1	1	0	0	0	0	2	1	0	2	0	2	1	1	0
CT[T>C]CC	0	1	1	0	1	0	1	0	0	0	0	0	0	0	2	1	0	2	1
CT[T>C]CG	0	0	0	0	1	0	0	0	0	0	0	0	0	0	0	0	0	0	0
CT[T>C]CT	0	1	0	0	1	2	0	2	0	0	1	2	2	1	1	1	0	0	0
CT[T>C]GA	1	1	1	0	2	1	0	1	1	0	0	1	0	2	2	2	0	0	0
CT[T>C]GC	1	3	0	0	0	0	0	0	0	0	1	1	2	1	0	0	1	0	0
CT[T>C]GG	0	1	0	0	0	0	0	0	1	1	1	0	0	0	0	0	2	0	4
CT[T>C]GT	1	0	1	1	1	0	1	0	1	0	0	0	1	0	0	0	0	1	1
CT[T>C]TA	0	1	0	0	1	0	0	0	1	0	0	1	0	0	0	0	2	0	2
CT[T>C]TC	0	0	0	0	3	0	1	1	2	1	0	0	0	0	1	2	2	0	0
CT[T>C]TG	1	1	1	0	1	0	1	1	0	0	1	1	0	0	0	0	1	0	1
CT[T>C]TT	1	2	2	0	2	3	3	2	0	1	3	3	3	3	1	3	1	1	1
GA[T>C]AA	1	1	3	1	1	0	1	2	2	3	1	0	0	0	0	1	3	2	3
GA[T>C]AC	0	0	0	1	0	1	1	1	0	0	1	1	1	1	2	2	0	1	0
GA[T>C]AG	1	2	2	0	1	2	2	1	1	1	1	0	0	0	0	1	0	1	1
GA[T>C]AT	0	0	2	0	1	1	1	1	0	1	1	1	0	0	3	0	1	1	2
GA[T>C]CA	1	1	1	2	0	0	0	1	0	0	0	1	1	0	0	1	0	0	1
GA[T>C]CC	0	0	0	0	1	0	1	0	0	0	2	2	0	2	0	0	0	0	0
GA[T>C]CG	0	0	0	1	1	0	1	0	0	0	1	0	0	0	1	0	0	0	0
GA[T>C]CT	0	0	0	0	0	0	0	1	0	0	0	0	0	0	0	0	0	0	1
GA[T>C]GA	2	0	2	1	0	1	1	1	1	2	0	0	0	1	1	1	1	0	2
GA[T>C]GC	1	3	0	1	1	0	1	0	1	0	2	1	1	1	0	1	0	1	0
GA[T>C]GG	0	1	1	2	1	1	0	0	0	1	0	0	1	0	0	2	0	0	1
GA[T>C]GT	0	0	1	0	0	0	0	2	0	0	0	0	0	1	0	1	0	1	0
GA[T>C]TA	1	0	2	1	0	0	0	0	0	0	1	1	1	2	0	2	1	0	1
GA[T>C]TC	1	3	1	0	1	1	2	1	0	0	2	2	3	2	2	3	0	0	2
GA[T>C]TG	2	2	1	1	0	0	1	1	1	0	1	1	2	1	3	0	0	0	1
GA[T>C]TT	3	4	0	3	0	1	0	1	0	0	3	5	3	3	3	1	1	0	1
GC[T>C]AA	0	0	1	0	0	0	0	0	0	0	1	0	0	0	1	0	0	0	0
GC[T>C]AC	0	0	0	1	1	0	1	0	0	0	1	1	0	1	1	0	0	0	2
GC[T>C]AG	0	1	0	0	0	0	0	0	0	0	0	0	1	0	0	0	0	0	1
GC[T>C]AT	0	0	1	2	1	1	1	1	0	0	1	1	1	1	0	1	0	0	3
GC[T>C]CA	0	1	1	2	3	1	2	1	0	0	0	0	1	0	3	1	0	2	0
GC[T>C]CC	1	0	0	1	2	1	3	0	0	0	1	0	0	0	0	1	1	0	0
GC[T>C]CG	0	0	0	0	0	0	0	0	0	0	0	0	0	0	0	0	0	0	0
GC[T>C]CT	0	0	0	0	2	0	1	0	0	0	0	0	2	0	0	0	0	0	0
GC[T>C]GA	2	3	1	0	0	1	1	1	1	1	1	0	0	0	0	0	1	1	0
GC[T>C]GC	0	0	0	0	0	1	1	0	0	0	0	0	0	0	1	1	2	0	0
GC[T>C]GG	0	1	1	0	1	2	1	1	0	1	1	1	3	0	0	1	1	0	0
GC[T>C]GT	0	1	1	1	1	0	0	0	2	3	0	0	0	0	0	0	1	0	0
GC[T>C]TA	0	0	0	0	0	0	0	0	1	1	0	0	0	0	0	0	1	0	0
GC[T>C]TC	1	0	1	0	1	0	1	2	1	0	0	0	0	0	0	0	3	2	1
GC[T>C]TG	1	0	1	1	4	0	3	0	1	0	0	0	1	0	1	1	0	0	1
GC[T>C]TT	0	1	2	0	1	1	2	1	1	1	0	0	0	0	1	1	1	0	0
GG[T>C]AA	0	1	0	0	0	0	0	0	1	0	0	2	1	1	0	2	1	0	0
GG[T>C]AC	0	0	0	0	0	0	0	1	0	1	0	0	0	1	0	1	0	0	0
GG[T>C]AG	0	1	0	0	0	0	0	1	1	0	0	0	0	0	0	1	0	0	0
GG[T>C]AT	0	0	0	0	1	0	0	0	1	1	2	0	0	1	3	2	1	1	0
GG[T>C]CA	0	1	0	1	0	0	1	2	0	1	0	0	2	0	0	0	1	0	0
GG[T>C]CC	0	0	0	0	1	1	1	0	0	0	0	0	1	0	1	0	1	0	0
GG[T>C]CG	0	0	0	1	0	0	0	0	0	0	0	0	0	0	0	0	0	0	1
GG[T>C]CT	1	0	2	0	2	0	2	2	0	1	0	0	0	0	0	1	0	2	2
GG[T>C]GA	1	2	2	2	1	0	2	1	1	1	0	1	0	0	0	2	0	0	1
GG[T>C]GC	1	1	0	2	2	0	1	0	0	0	1	0	0	0	1	0	0	0	2
GG[T>C]GG	1	2	3	1	1	1	0	3	2	3	0	0	0	1	3	1	2	2	1
GG[T>C]GT	1	1	1	1	0	1	0	0	0	0	0	0	1	1	1	0	1	0	1
GG[T>C]TA	0	0	1	0	0	1	0	2	1	1	0	0	0	0	0	0	0	0	0
GG[T>C]TC	0	2	1	0	0	1	0	0	1	1	1	0	1	0	2	0	3	0	1
GG[T>C]TG	0	1	2	0	0	0	0	0	0	1	0	0	0	0	0	0	1	1	1
GG[T>C]TT	2	2	0	1	2	2	1	0	3	1	1	1	0	0	2	0	2	0	1
GT[T>C]AA	1	1	0	1	1	0	0	0	1	1	1	0	0	0	0	0	0	1	1
GT[T>C]AC	0	0	0	0	1	0	1	0	0	0	0	0	1	0	0	0	1	0	0
GT[T>C]AG	0	0	1	1	0	1	0	0	1	1	0	0	0	1	0	1	0	0	1
GT[T>C]AT	0	1	0	0	1	1	0	1	0	0	0	0	2	0	0	0	1	0	0
GT[T>C]CA	2	0	1	0	0	0	0	1	1	0	0	2	0	0	1	1	0	0	0
GT[T>C]CC	0	0	0	0	0	0	1	0	0	0	0	1	0	0	0	0	0	0	0
GT[T>C]CG	0	0	1	0	2	0	1	0	0	0	0	0	0	0	0	0	0	0	0
GT[T>C]CT	1	1	1	0	1	1	1	2	0	1	0	0	0	0	0	0	1	0	0
GT[T>C]GA	0	0	1	0	1	1	0	0	0	1	0	0	0	0	0	1	0	0	0
GT[T>C]GC	0	1	0	0	0	0	0	0	1	2	0	0	0	1	0	0	0	0	1
GT[T>C]GG	0	1	0	0	1	0	1	0	0	0	0	0	0	1	0	1	0	3	0
GT[T>C]GT	0	0	0	0	1	1	1	0	0	0	0	0	0	0	0	0	2	0	0
GT[T>C]TA	0	0	0	0	0	0	0	0	1	0	0	0	0	0	1	0	0	0	1
GT[T>C]TC	1	0	1	1	0	0	0	1	1	0	0	0	2	0	0	1	1	0	0
GT[T>C]TG	1	1	0	2	0	1	1	0	0	0	1	3	1	1	0	1	0	0	1
GT[T>C]TT	1	1	0	0	0	0	0	0	1	0	1	1	1	0	1	1	0	0	1
TA[T>C]AA	2	2	3	0	3	1	1	4	1	1	2	1	4	2	1	3	1	0	0
TA[T>C]AC	3	2	2	2	4	1	4	2	3	4	1	2	1	3	0	2	4	1	1
TA[T>C]AG	1	1	3	2	0	1	0	3	0	1	2	1	2	1	0	0	0	1	0
TA[T>C]AT	5	6	5	2	2	2	5	8	7	6	5	5	4	7	7	6	4	6	2
TA[T>C]CA	0	0	0	1	1	0	1	0	1	1	1	0	1	1	2	0	0	1	2
TA[T>C]CC	0	1	1	0	1	0	1	1	0	0	0	1	0	0	0	1	0	0	0
TA[T>C]CG	0	0	0	0	0	0	0	0	0	0	0	0	1	0	0	0	0	0	0
TA[T>C]CT	0	1	3	0	1	1	1	3	2	1	0	1	0	0	2	0	1	2	1
TA[T>C]GA	3	1	3	0	0	1	1	3	2	1	0	2	1	1	0	1	0	2	2
TA[T>C]GC	0	1	1	0	1	0	0	1	0	0	1	0	0	1	0	0	3	0	2
TA[T>C]GG	0	2	3	1	0	1	1	1	2	2	2	1	0	1	2	2	1	0	0
TA[T>C]GT	3	2	1	1	3	0	3	3	1	0	3	4	3	2	2	2	2	1	2
TA[T>C]TA	0	0	3	2	4	0	5	4	0	1	0	1	1	0	1	0	0	0	1
TA[T>C]TC	1	2	1	1	1	2	1	1	1	1	1	1	1	1	1	0	0	0	0
TA[T>C]TG	2	5	1	3	2	2	3	3	2	0	2	3	4	1	3	0	1	0	1
TA[T>C]TT	4	2	6	2	2	2	3	7	4	2	2	1	3	0	3	2	1	5	5
TC[T>C]AA	2	2	3	2	3	1	3	2	2	2	1	2	2	3	1	0	1	0	0
TC[T>C]AC	3	2	0	0	1	1	1	1	0	0	0	0	0	0	0	0	1	0	0
TC[T>C]AG	0	0	1	1	0	1	1	0	0	1	0	1	0	0	1	3	0	1	0
TC[T>C]AT	1	0	5	1	2	4	3	2	4	3	2	1	2	3	2	2	1	0	3
TC[T>C]CA	0	1	0	1	0	1	0	2	0	0	2	3	2	3	1	4	0	0	2
TC[T>C]CC	1	1	2	0	2	1	1	2	3	1	1	2	1	1	1	1	0	2	0
TC[T>C]CG	0	0	0	1	0	0	0	0	0	1	1	0	0	1	0	1	0	1	0
TC[T>C]CT	3	2	2	1	0	3	0	2	0	1	1	0	3	0	2	0	1	2	1
TC[T>C]GA	2	2	1	1	0	0	0	2	3	3	1	3	0	1	1	1	2	0	0
TC[T>C]GC	2	4	2	1	0	0	0	0	2	4	1	1	1	2	1	1	3	1	5
TC[T>C]GG	0	0	0	4	4	0	4	2	0	0	2	1	1	2	0	1	0	0	1
TC[T>C]GT	2	2	0	1	1	3	0	1	0	2	2	1	2	1	2	3	1	0	3
TC[T>C]TA	1	1	1	0	3	0	3	3	2	2	2	2	1	1	0	0	0	0	2
TC[T>C]TC	0	0	0	1	0	1	0	0	3	4	2	1	1	2	1	3	0	1	0
TC[T>C]TG	0	0	1	2	2	1	4	3	1	1	2	3	2	4	0	1	2	1	1
TC[T>C]TT	1	1	3	2	0	2	3	3	4	3	4	3	4	1	4	4	4	3	3
TG[T>C]AA	1	2	0	1	2	1	1	0	3	2	1	0	0	0	0	1	0	0	4
TG[T>C]AC	0	0	2	1	2	1	1	3	0	1	1	1	1	2	0	2	2	1	1
TG[T>C]AG	0	2	2	2	1	0	1	1	0	0	4	3	2	3	1	0	0	0	0
TG[T>C]AT	1	1	3	0	4	1	5	4	1	0	2	1	1	2	1	2	2	2	1
TG[T>C]CA	0	0	1	0	0	2	1	2	0	0	2	2	1	1	1	1	0	1	0
TG[T>C]CC	1	1	0	0	1	1	1	1	3	1	2	1	1	2	1	1	1	1	1
TG[T>C]CG	0	0	1	0	1	0	1	0	0	0	0	0	0	0	0	0	0	0	0
TG[T>C]CT	1	1	1	0	1	1	1	2	2	1	1	2	1	1	1	1	0	1	0
TG[T>C]GA	0	0	2	1	1	1	0	3	0	0	0	0	1	1	1	0	1	0	1
TG[T>C]GC	2	2	2	3	4	0	5	2	1	0	0	1	0	1	0	3	0	0	2
TG[T>C]GG	0	3	2	0	0	1	0	1	1	2	0	0	0	1	0	0	1	0	2
TG[T>C]GT	1	1	2	4	6	2	6	1	1	2	3	2	2	3	2	1	2	1	1
TG[T>C]TA	0	1	1	1	1	0	1	2	0	1	0	1	1	0	1	0	0	0	0
TG[T>C]TC	0	1	1	2	5	0	4	0	1	3	4	2	1	1	4	0	2	0	0
TG[T>C]TG	2	3	3	1	2	2	2	2	1	1	1	1	0	2	2	2	0	1	2
TG[T>C]TT	0	2	6	0	2	0	2	4	0	2	1	3	2	1	1	0	0	2	2
TT[T>C]AA	2	2	1	1	2	0	1	1	2	2	3	4	1	2	3	3	2	1	4
TT[T>C]AC	2	2	1	1	1	0	1	2	1	0	0	0	0	0	0	1	2	0	4
TT[T>C]AG	1	2	3	1	0	1	0	4	2	0	1	3	0	0	3	1	0	1	1
TT[T>C]AT	3	3	4	5	3	2	2	6	3	3	1	1	3	1	4	5	2	3	2
TT[T>C]CA	1	3	1	1	2	0	2	0	2	1	3	4	3	3	2	3	0	0	3
TT[T>C]CC	5	4	4	3	2	1	2	4	3	1	2	1	1	1	3	1	1	1	2
TT[T>C]CG	0	0	1	0	0	0	0	0	0	0	0	0	0	0	0	0	0	0	0
TT[T>C]CT	0	1	2	2	2	2	5	2	7	1	1	0	1	1	2	1	8	2	2
TT[T>C]GA	3	2	2	2	2	1	2	4	0	1	1	2	4	3	1	1	1	2	4
TT[T>C]GC	0	0	2	0	0	0	0	3	1	1	0	0	0	1	0	1	0	0	2
TT[T>C]GG	2	2	4	2	1	2	0	3	1	0	0	0	3	1	2	1	0	0	3
TT[T>C]GT	3	4	0	1	3	0	3	1	1	1	1	2	2	2	2	3	2	1	3
TT[T>C]TA	1	2	2	1	2	0	3	0	3	2	1	1	3	2	3	1	1	1	0
TT[T>C]TC	0	0	1	1	2	1	3	1	3	2	0	0	0	0	5	2	3	1	3
TT[T>C]TG	0	1	1	1	3	2	3	2	0	2	2	1	1	1	2	1	0	6	2
TT[T>C]TT	1	8	5	0	4	5	9	8	4	3	4	4	3	3	5	7	8	4	5
AA[T>G]AA	1	4	1	1	1	3	1	1	3	1	2	2	2	2	1	2	3	0	4
AA[T>G]AC	0	1	2	0	1	0	0	0	0	0	1	2	1	2	2	0	0	0	1
AA[T>G]AG	0	1	3	0	2	0	2	2	2	1	1	3	2	1	1	2	2	0	0
AA[T>G]AT	5	5	1	2	1	0	2	1	0	1	0	1	0	0	1	0	3	0	0
AA[T>G]CA	1	1	1	2	1	0	1	3	2	0	0	1	0	0	1	1	0	0	0
AA[T>G]CC	0	0	0	0	0	0	0	0	0	0	0	1	0	0	1	0	0	0	1
AA[T>G]CG	0	0	0	0	0	0	0	0	0	0	0	0	0	0	0	0	0	0	0
AA[T>G]CT	2	3	0	1	3	1	2	0	0	0	1	2	2	1	2	0	0	0	0
AA[T>G]GA	2	1	1	3	3	2	2	2	0	2	3	2	1	1	0	1	1	1	2
AA[T>G]GC	2	1	0	2	0	1	1	0	1	0	0	0	1	0	1	0	1	0	0
AA[T>G]GG	0	2	1	0	0	1	0	0	1	0	0	0	1	0	0	1	0	2	1
AA[T>G]GT	0	1	1	1	2	1	2	1	0	0	0	0	1	0	3	0	0	0	0
AA[T>G]TA	4	2	2	2	2	2	1	3	1	1	2	2	1	1	2	1	0	3	0
AA[T>G]TC	0	1	0	0	0	0	0	1	2	2	1	0	2	0	0	1	2	1	0
AA[T>G]TG	1	2	1	0	2	0	2	1	1	0	0	0	0	1	0	0	0	0	0
AA[T>G]TT	1	2	5	3	4	0	5	4	3	3	1	1	2	1	4	1	0	1	3
AC[T>G]AA	2	1	2	1	0	0	0	2	2	1	0	0	0	0	1	0	2	2	2
AC[T>G]AC	0	0	1	1	1	0	1	2	0	0	1	2	1	1	0	0	0	0	1
AC[T>G]AG	0	0	0	1	0	1	0	0	1	1	0	0	0	0	0	0	0	0	0
AC[T>G]AT	0	0	0	0	0	0	0	0	0	0	0	0	1	0	2	0	1	1	1
AC[T>G]CA	1	1	2	1	1	0	1	1	0	0	2	2	3	2	0	1	0	1	0
AC[T>G]CC	1	1	2	1	1	0	1	3	0	0	0	0	0	0	0	0	2	0	0
AC[T>G]CG	0	0	0	0	0	0	0	0	0	0	0	0	0	0	1	0	0	0	1
AC[T>G]CT	0	1	0	0	0	1	0	0	0	1	0	1	1	0	0	1	0	0	0
AC[T>G]GA	3	4	3	0	0	0	0	2	1	1	0	1	0	0	4	1	0	1	1
AC[T>G]GC	1	1	2	2	1	1	0	0	0	0	2	1	1	1	1	0	0	1	0
AC[T>G]GG	0	2	1	2	2	1	1	1	1	1	0	0	1	0	0	0	0	0	0
AC[T>G]GT	2	2	1	2	1	1	0	3	1	1	1	1	2	1	1	1	0	2	0
AC[T>G]TA	0	0	2	0	1	2	1	2	1	1	2	2	1	2	0	4	0	2	3
AC[T>G]TC	0	2	2	0	1	0	0	1	1	0	1	1	0	0	3	0	0	0	1
AC[T>G]TG	0	0	2	2	3	0	2	1	1	1	1	1	2	2	1	2	1	1	1
AC[T>G]TT	1	0	5	2	3	2	3	4	0	1	1	1	2	1	1	1	2	1	2
AG[T>G]AA	1	1	1	1	0	0	0	0	1	1	1	5	1	1	2	2	0	0	0
AG[T>G]AC	1	1	1	1	1	0	2	0	1	1	0	1	1	0	0	0	0	0	2
AG[T>G]AG	0	0	1	1	2	2	2	0	1	0	2	2	2	2	2	0	0	0	1
AG[T>G]AT	2	1	1	0	0	0	1	0	2	3	0	0	0	0	2	0	1	1	1
AG[T>G]CA	1	0	0	0	1	0	1	0	0	0	1	0	0	1	2	0	2	0	0
AG[T>G]CC	0	0	0	1	1	0	1	0	1	0	2	1	2	1	0	0	0	0	0
AG[T>G]CG	1	1	0	0	0	0	0	0	0	0	0	0	0	0	0	0	0	0	0
AG[T>G]CT	0	0	0	1	2	2	1	1	1	1	0	0	0	0	1	0	2	1	1
AG[T>G]GA	0	1	1	3	0	2	0	4	1	0	1	1	2	0	1	0	1	1	0
AG[T>G]GC	0	1	1	0	0	0	0	0	1	4	0	2	1	0	0	2	0	1	0
AG[T>G]GG	0	1	2	1	0	0	1	1	2	1	1	3	0	1	1	0	0	0	0
AG[T>G]GT	0	2	1	0	1	0	1	0	2	1	1	1	0	1	1	1	0	0	1
AG[T>G]TA	0	2	2	0	0	0	0	2	2	0	0	0	1	0	3	0	0	0	1
AG[T>G]TC	0	1	2	1	2	0	0	2	0	1	1	0	0	0	0	1	0	1	0
AG[T>G]TG	0	0	0	3	0	0	0	1	2	1	0	0	0	0	1	0	1	0	1
AG[T>G]TT	2	3	1	1	1	0	1	2	5	2	4	4	3	2	4	2	1	1	1
AT[T>G]AA	1	4	5	2	5	1	2	4	4	2	4	1	2	1	2	1	0	1	4
AT[T>G]AC	1	1	3	3	4	2	5	3	2	2	1	1	3	1	5	3	1	0	2
AT[T>G]AG	0	0	3	1	3	0	4	3	1	1	0	1	1	0	5	1	1	1	2
AT[T>G]AT	0	1	2	1	3	1	5	3	2	2	2	0	1	0	6	0	3	0	4
AT[T>G]CA	1	2	1	0	0	0	0	1	2	0	1	1	1	1	1	1	0	0	0
AT[T>G]CC	0	0	0	0	0	1	0	1	3	2	0	0	0	0	3	0	0	1	0
AT[T>G]CG	1	0	1	0	1	0	1	0	0	0	0	0	1	0	2	0	0	0	0
AT[T>G]CT	1	2	4	2	4	0	3	3	1	2	1	1	1	1	2	0	1	0	1
AT[T>G]GA	0	0	1	4	4	2	5	1	2	0	1	2	1	1	5	0	2	0	2
AT[T>G]GC	0	1	3	1	0	1	0	2	2	1	0	1	3	0	0	1	1	0	0
AT[T>G]GG	1	3	3	3	1	0	1	1	1	0	0	1	1	0	3	3	1	0	1
AT[T>G]GT	1	3	1	1	0	0	0	0	1	1	1	0	0	0	2	3	1	0	0
AT[T>G]TA	1	3	2	3	3	1	2	1	5	3	4	2	1	1	2	2	1	1	0
AT[T>G]TC	0	1	1	0	1	1	2	4	2	1	1	0	1	0	3	1	1	1	2
AT[T>G]TG	1	0	2	1	0	1	0	2	1	2	1	0	0	0	2	0	1	2	2
AT[T>G]TT	2	6	3	0	4	3	6	7	4	5	3	3	4	2	3	1	4	2	3
CA[T>G]AA	0	0	0	2	0	0	0	2	2	0	0	0	1	0	0	1	0	1	1
CA[T>G]AC	0	0	0	0	1	0	1	0	0	0	0	0	0	0	0	0	2	0	2
CA[T>G]AG	0	0	1	0	0	0	0	1	2	1	1	1	1	3	2	1	0	2	0
CA[T>G]AT	1	1	0	0	1	0	0	0	0	0	0	1	0	0	2	0	0	0	0
CA[T>G]CA	0	0	1	3	2	0	1	1	1	1	0	0	0	0	1	1	0	0	2
CA[T>G]CC	1	1	0	0	0	0	0	1	0	0	0	0	0	0	3	0	2	1	1
CA[T>G]CG	0	0	0	0	0	0	0	0	0	0	0	0	0	1	0	0	0	0	0
CA[T>G]CT	1	2	0	1	1	2	1	0	0	0	4	1	1	1	0	0	1	1	1
CA[T>G]GA	1	1	4	14	0	2	0	1	2	0	1	1	2	1	0	2	0	0	0
CA[T>G]GC	0	1	1	2	2	2	2	0	1	0	1	1	0	0	2	0	1	0	0
CA[T>G]GG	0	1	1	2	1	0	1	1	1	0	1	1	1	1	1	0	0	0	1
CA[T>G]GT	0	0	0	1	0	1	0	0	0	0	1	0	2	0	1	1	0	0	1
CA[T>G]TA	0	0	0	1	1	0	1	0	1	1	1	1	0	0	2	2	1	0	0
CA[T>G]TC	0	0	1	0	3	0	1	1	0	0	1	0	1	0	0	1	0	1	0
CA[T>G]TG	0	0	2	1	1	0	1	1	0	0	0	0	0	0	0	0	0	1	1
CA[T>G]TT	1	0	0	2	1	1	1	1	2	1	2	2	3	4	1	1	2	1	0
CC[T>G]AA	0	1	1	0	1	0	0	0	0	0	0	0	1	0	2	2	0	0	1
CC[T>G]AC	1	1	0	0	0	0	0	0	1	0	0	0	0	0	0	1	0	0	1
CC[T>G]AG	1	1	0	0	0	0	0	0	1	0	0	0	0	0	0	0	0	1	0
CC[T>G]AT	0	0	0	0	0	0	0	0	0	0	0	0	0	0	0	0	0	0	1
CC[T>G]CA	2	0	1	0	0	0	0	0	0	0	0	0	0	0	0	1	1	1	1
CC[T>G]CC	1	1	0	2	3	0	1	0	2	2	0	0	0	0	0	0	0	1	1
CC[T>G]CG	0	0	0	0	0	1	0	0	0	0	0	0	0	0	0	0	0	0	0
CC[T>G]CT	0	1	0	0	0	1	0	0	1	0	2	1	2	1	0	0	0	0	2
CC[T>G]GA	3	1	2	4	0	0	1	1	0	1	3	3	4	2	1	1	1	1	1
CC[T>G]GC	0	0	1	2	2	0	1	2	2	1	0	0	0	0	1	1	2	1	0
CC[T>G]GG	1	0	3	0	0	2	1	3	1	0	0	0	0	0	0	0	0	0	2
CC[T>G]GT	0	3	0	0	1	1	0	1	1	1	0	0	0	0	0	0	0	3	1
CC[T>G]TA	0	2	2	1	1	0	0	2	0	0	1	2	2	2	1	1	0	0	0
CC[T>G]TC	0	1	1	1	1	0	0	0	1	1	2	1	3	1	0	1	0	0	1
CC[T>G]TG	0	1	0	0	2	0	1	1	2	2	1	1	0	0	0	0	0	1	0
CC[T>G]TT	0	2	2	3	1	0	1	0	1	1	0	0	1	0	1	0	2	1	0
CG[T>G]AA	0	0	0	0	0	0	0	0	0	0	0	0	0	0	1	0	0	0	0
CG[T>G]AC	0	0	0	0	0	0	0	1	1	0	0	0	1	0	0	0	0	0	0
CG[T>G]AG	0	0	0	0	0	0	0	0	0	0	0	0	0	0	0	0	0	0	1
CG[T>G]AT	0	0	0	0	0	0	0	0	0	0	0	0	0	0	0	0	0	0	0
CG[T>G]CA	0	0	0	0	0	0	0	0	0	0	0	0	0	0	0	0	0	0	0
CG[T>G]CC	0	0	0	0	0	0	0	0	0	0	0	0	0	0	0	0	0	0	0
CG[T>G]CG	0	0	0	0	0	0	0	0	0	0	0	0	0	0	0	0	0	0	0
CG[T>G]CT	0	0	0	0	0	0	0	0	0	0	0	0	0	0	1	0	0	0	0
CG[T>G]GA	1	1	1	1	0	0	0	1	0	1	0	0	0	0	0	0	0	0	0
CG[T>G]GC	0	0	0	0	1	0	0	0	0	0	0	0	0	0	0	0	0	0	0
CG[T>G]GG	0	0	0	1	1	0	0	0	0	0	0	0	1	0	0	0	1	0	0
CG[T>G]GT	0	0	0	1	1	0	0	0	1	0	0	0	0	0	0	0	1	0	1
CG[T>G]TA	0	0	0	0	0	0	0	0	1	0	0	0	0	0	0	1	0	0	0
CG[T>G]TC	0	0	0	1	0	0	0	0	0	0	0	1	0	0	0	1	0	0	0
CG[T>G]TG	0	0	1	0	0	0	0	0	0	0	1	1	1	1	0	0	0	0	0
CG[T>G]TT	0	0	0	0	0	0	0	0	0	0	0	0	0	0	0	0	0	0	0
CT[T>G]AA	0	1	1	3	3	1	2	1	2	2	1	1	0	2	2	0	0	1	1
CT[T>G]AC	0	0	1	0	0	1	0	0	2	1	1	0	0	1	5	1	0	0	0
CT[T>G]AG	1	2	0	0	0	0	0	0	1	0	1	0	1	0	3	3	0	0	0
CT[T>G]AT	0	0	0	0	0	0	0	0	0	0	0	0	0	0	1	2	1	0	2
CT[T>G]CA	0	0	1	2	4	0	3	0	3	4	1	1	1	1	2	4	0	1	1
CT[T>G]CC	1	1	2	1	2	0	2	1	1	0	0	0	1	0	0	0	0	0	1
CT[T>G]CG	0	0	0	1	0	0	0	0	0	0	0	0	0	0	1	0	0	0	0
CT[T>G]CT	1	1	4	3	3	0	1	4	2	2	2	1	1	1	1	0	0	0	0
CT[T>G]GA	1	4	3	3	2	0	3	2	1	0	2	3	3	2	0	1	1	0	0
CT[T>G]GC	1	1	3	0	3	0	1	4	1	1	1	1	0	0	1	3	1	0	0
CT[T>G]GG	0	0	0	1	0	1	0	0	2	1	1	1	2	0	3	1	0	0	0
CT[T>G]GT	1	1	2	0	3	0	3	1	1	1	0	0	0	0	2	0	1	0	0
CT[T>G]TA	2	3	0	0	2	0	2	0	2	1	1	0	0	1	1	0	2	0	2
CT[T>G]TC	1	1	1	1	2	2	2	1	2	1	1	1	4	3	1	1	1	1	0
CT[T>G]TG	0	0	1	1	0	0	0	3	1	1	1	1	2	1	0	1	0	3	0
CT[T>G]TT	0	1	1	0	1	0	1	1	1	2	3	5	3	3	3	0	2	0	0
GA[T>G]AA	0	1	1	0	0	0	0	1	0	0	0	0	0	0	0	0	1	0	5
GA[T>G]AC	0	0	0	1	0	0	0	0	0	0	0	0	1	0	0	0	0	1	0
GA[T>G]AG	1	0	0	0	0	0	0	0	0	0	0	1	1	0	2	0	1	1	0
GA[T>G]AT	0	1	0	0	1	0	0	1	0	1	0	0	0	0	2	2	1	0	0
GA[T>G]CA	0	1	0	1	1	0	1	0	1	0	1	1	1	1	0	0	1	0	0
GA[T>G]CC	1	0	0	0	1	0	1	1	0	0	1	1	1	1	1	0	0	0	0
GA[T>G]CG	0	0	0	0	0	0	0	0	0	0	0	0	0	0	0	0	0	1	0
GA[T>G]CT	0	0	2	0	0	0	0	1	1	0	0	0	0	0	0	1	0	0	0
GA[T>G]GA	1	1	3	6	0	0	0	2	0	0	1	1	2	1	1	0	1	3	1
GA[T>G]GC	3	2	0	0	0	0	0	0	1	1	0	1	1	0	2	1	0	0	0
GA[T>G]GG	1	1	1	2	0	0	0	1	1	1	1	1	0	1	0	0	0	0	1
GA[T>G]GT	0	0	0	1	1	0	0	0	2	2	1	1	2	0	1	0	1	1	0
GA[T>G]TA	0	1	1	1	2	0	1	1	0	1	1	1	1	1	1	1	0	1	0
GA[T>G]TC	0	0	2	3	0	0	0	0	1	1	0	0	0	0	0	1	1	0	0
GA[T>G]TG	0	0	0	0	2	0	3	0	0	0	1	1	0	0	0	0	0	0	0
GA[T>G]TT	0	1	1	1	3	0	2	0	2	2	1	0	0	0	1	3	0	2	1
GC[T>G]AA	0	0	0	2	0	0	0	0	0	0	0	1	1	1	2	1	0	1	1
GC[T>G]AC	0	0	1	0	0	0	0	0	2	1	0	1	0	0	0	0	0	0	0
GC[T>G]AG	0	0	0	0	0	0	0	1	0	0	0	0	0	0	1	0	0	0	0
GC[T>G]AT	0	0	0	0	0	0	0	0	0	0	0	1	0	1	1	0	1	0	1
GC[T>G]CA	1	1	2	1	0	0	0	1	0	0	0	0	1	0	2	0	0	1	0
GC[T>G]CC	1	1	1	0	0	1	0	1	1	1	0	0	0	0	0	0	0	0	0
GC[T>G]CG	0	0	0	1	1	0	1	0	0	0	0	0	0	0	0	0	0	0	0
GC[T>G]CT	0	1	0	0	0	0	0	1	0	0	1	0	0	1	0	0	2	0	0
GC[T>G]GA	1	3	1	2	2	0	3	1	1	0	1	1	1	1	2	1	1	1	2
GC[T>G]GC	0	1	0	0	1	0	2	0	0	0	2	1	1	1	0	0	0	0	0
GC[T>G]GG	0	0	0	1	1	1	1	1	0	1	0	1	0	1	0	0	0	0	0
GC[T>G]GT	0	0	1	0	3	0	1	0	1	2	0	0	1	0	1	0	1	1	1
GC[T>G]TA	1	1	0	1	3	0	2	0	0	0	1	0	0	0	0	1	0	0	0
GC[T>G]TC	1	0	1	1	1	0	1	1	1	1	0	0	1	0	2	0	1	1	0
GC[T>G]TG	0	0	0	0	3	0	1	0	0	0	0	0	0	0	0	1	0	0	0
GC[T>G]TT	1	0	2	0	1	0	1	2	0	0	1	2	1	1	1	1	1	0	0
GG[T>G]AA	1	2	1	1	0	1	1	0	1	1	1	0	0	0	0	0	1	0	0
GG[T>G]AC	0	0	1	0	0	0	0	0	0	0	2	1	1	1	1	1	0	0	0
GG[T>G]AG	1	1	1	0	0	0	0	1	0	0	0	0	1	0	0	2	3	1	1
GG[T>G]AT	0	0	0	0	0	1	0	0	0	0	0	0	0	0	0	3	1	0	2
GG[T>G]CA	0	1	0	1	2	1	1	1	0	0	0	1	0	0	2	0	0	1	1
GG[T>G]CC	0	1	0	0	0	0	0	0	0	0	0	0	1	0	0	1	1	0	0
GG[T>G]CG	0	0	0	0	0	0	0	0	0	0	0	0	0	0	0	0	0	0	1
GG[T>G]CT	1	0	0	0	1	0	1	0	1	0	1	0	0	0	1	0	0	1	1
GG[T>G]GA	0	0	0	1	1	2	3	0	2	0	0	0	0	0	1	0	0	1	0
GG[T>G]GC	0	2	2	1	1	0	1	1	0	0	0	0	1	0	0	0	2	1	0
GG[T>G]GG	2	0	1	4	1	2	4	1	1	0	5	4	3	2	3	2	2	0	1
GG[T>G]GT	0	1	1	2	2	0	1	1	1	0	1	2	1	0	0	1	0	0	1
GG[T>G]TA	1	2	0	0	0	1	0	1	1	0	0	1	0	0	2	0	0	0	1
GG[T>G]TC	0	0	2	2	2	0	0	0	1	0	1	1	1	1	0	2	0	0	0
GG[T>G]TG	0	0	0	2	0	0	0	1	1	2	0	0	0	0	0	0	1	1	0
GG[T>G]TT	2	4	1	2	1	0	2	1	1	0	2	2	1	3	3	1	0	1	0
GT[T>G]AA	1	2	0	2	1	1	0	0	4	1	0	2	2	0	2	0	0	1	1
GT[T>G]AC	0	0	0	5	2	0	1	0	0	0	0	0	1	0	2	0	0	0	1
GT[T>G]AG	0	1	2	0	0	0	0	1	2	2	0	0	0	0	2	0	2	0	0
GT[T>G]AT	0	0	0	2	1	0	2	0	1	1	0	0	0	0	0	0	0	0	1
GT[T>G]CA	1	1	0	1	3	1	1	0	1	2	1	2	1	0	1	3	0	0	0
GT[T>G]CC	0	1	1	2	0	0	0	0	0	0	0	2	0	0	1	0	0	0	0
GT[T>G]CG	0	1	0	0	0	0	0	0	0	0	0	0	0	0	0	0	0	0	0
GT[T>G]CT	0	0	1	3	0	1	1	0	0	0	1	1	1	1	1	1	2	0	0
GT[T>G]GA	2	0	3	5	2	0	1	1	3	2	1	1	0	0	0	0	1	1	2
GT[T>G]GC	1	1	0	1	0	0	1	0	0	0	3	2	2	2	3	0	1	0	2
GT[T>G]GG	0	1	3	4	0	0	0	0	1	1	1	1	0	0	2	1	0	2	2
GT[T>G]GT	1	1	2	1	0	0	1	0	1	0	0	1	0	0	4	2	1	1	0
GT[T>G]TA	2	2	1	3	0	0	0	0	0	0	2	1	1	0	1	1	1	0	0
GT[T>G]TC	1	0	3	3	2	0	0	2	3	0	3	0	0	0	0	2	1	0	1
GT[T>G]TG	0	3	4	4	2	1	0	1	0	0	0	0	0	0	2	0	1	0	0
GT[T>G]TT	1	3	1	5	2	3	2	0	3	2	4	3	2	3	1	2	1	0	3
TA[T>G]AA	0	2	3	5	1	1	1	2	2	1	0	1	1	1	1	2	0	1	2
TA[T>G]AC	0	0	2	2	0	0	0	0	0	0	0	0	0	0	1	0	1	1	1
TA[T>G]AG	2	2	2	3	2	0	2	2	3	1	4	4	4	3	1	1	0	3	1
TA[T>G]AT	2	1	3	0	2	0	2	2	0	0	0	2	1	0	1	2	5	1	1
TA[T>G]CA	1	1	0	0	1	0	1	1	0	0	1	1	0	0	0	0	2	1	1
TA[T>G]CC	0	0	0	0	0	0	0	0	0	0	1	1	1	1	1	1	0	0	0
TA[T>G]CG	1	0	0	0	0	0	0	0	0	0	0	0	0	0	0	1	1	0	0
TA[T>G]CT	1	1	1	2	1	0	2	0	0	0	0	0	0	0	0	1	0	1	0
TA[T>G]GA	0	0	1	5	2	0	2	0	3	1	1	3	1	1	2	1	1	0	1
TA[T>G]GC	0	2	0	0	1	0	1	1	0	0	0	0	1	1	0	0	0	0	1
TA[T>G]GG	1	1	3	0	1	0	1	1	0	0	0	0	2	0	0	0	0	1	1
TA[T>G]GT	1	2	3	3	1	0	0	2	0	1	1	0	0	1	1	2	0	2	1
TA[T>G]TA	1	1	1	2	1	0	0	1	3	1	2	2	2	2	3	0	1	1	2
TA[T>G]TC	0	1	3	0	2	0	1	0	1	1	1	1	2	1	1	0	1	0	2
TA[T>G]TG	0	0	1	1	0	0	0	1	0	0	0	0	0	0	0	0	0	1	1
TA[T>G]TT	2	2	1	3	1	0	1	1	3	5	2	3	3	1	1	1	0	2	2
TC[T>G]AA	1	1	3	0	1	0	1	0	2	1	2	1	3	1	1	1	0	1	1
TC[T>G]AC	0	0	0	1	1	0	1	0	1	1	1	3	1	2	2	2	0	0	1
TC[T>G]AG	0	0	0	1	0	0	0	0	1	0	1	0	2	0	0	1	0	1	0
TC[T>G]AT	0	0	1	1	0	1	0	0	2	1	0	0	0	0	2	0	0	1	0
TC[T>G]CA	0	1	4	0	2	1	1	3	1	0	1	1	2	0	2	2	1	0	0
TC[T>G]CC	1	1	3	0	1	2	1	1	2	0	0	0	1	0	2	0	0	0	0
TC[T>G]CG	0	0	0	0	0	0	0	0	0	0	0	0	0	0	0	0	0	0	0
TC[T>G]CT	1	1	1	0	0	0	0	2	1	0	1	0	1	1	2	0	1	1	5
TC[T>G]GA	1	0	1	3	3	0	4	1	0	1	4	2	2	2	3	3	2	2	2
TC[T>G]GC	0	1	4	3	2	0	2	3	1	0	0	0	2	0	1	0	2	0	1
TC[T>G]GG	1	1	3	0	2	1	2	0	1	2	0	0	0	0	0	0	0	0	0
TC[T>G]GT	1	3	4	6	3	1	2	2	1	0	0	1	1	0	0	4	0	1	2
TC[T>G]TA	0	1	1	0	2	1	2	1	3	1	4	3	4	3	2	1	0	1	1
TC[T>G]TC	1	0	0	3	3	1	1	1	2	0	1	1	0	0	1	1	0	0	0
TC[T>G]TG	0	3	3	4	1	0	1	1	1	1	1	1	0	0	0	0	0	1	1
TC[T>G]TT	0	1	1	3	1	1	2	2	1	1	4	3	4	4	2	0	0	1	2
TG[T>G]AA	2	2	0	2	2	0	2	0	3	2	1	1	4	0	1	2	1	1	2
TG[T>G]AC	0	0	1	2	0	0	0	0	2	0	1	0	0	0	0	0	0	1	2
TG[T>G]AG	0	1	0	0	0	1	0	0	1	0	2	2	3	2	2	1	0	2	0
TG[T>G]AT	1	1	1	1	0	1	1	1	1	1	1	2	2	1	4	1	0	0	3
TG[T>G]CA	1	2	0	1	0	3	1	1	0	0	1	2	1	2	0	0	0	0	0
TG[T>G]CC	0	0	1	0	2	1	0	0	0	0	0	2	0	0	0	0	0	0	1
TG[T>G]CG	0	0	0	0	0	0	0	0	0	0	0	0	0	0	0	0	0	0	0
TG[T>G]CT	0	0	2	0	0	0	0	1	0	0	1	1	2	1	0	1	0	0	0
TG[T>G]GA	2	1	2	2	4	0	3	2	1	1	0	1	0	0	1	1	2	0	2
TG[T>G]GC	0	0	1	1	0	0	0	0	1	1	0	0	1	0	0	0	0	0	1
TG[T>G]GG	2	1	2	2	2	1	3	0	1	1	0	0	2	0	1	1	0	0	2
TG[T>G]GT	1	0	0	1	0	0	0	0	3	1	1	2	1	1	1	0	0	1	1
TG[T>G]TA	1	1	1	1	1	0	1	0	2	0	0	1	0	0	0	0	0	0	0
TG[T>G]TC	0	1	0	1	0	0	0	1	3	2	1	0	0	0	0	1	1	0	1
TG[T>G]TG	0	0	1	1	2	0	2	0	0	0	1	1	1	1	0	1	0	0	0
TG[T>G]TT	1	0	1	5	1	2	1	1	3	1	0	0	1	0	2	2	1	1	3
TT[T>G]AA	2	10	6	4	6	2	5	4	3	1	5	3	3	5	13	5	2	1	4
TT[T>G]AC	0	2	2	3	2	2	2	3	3	2	0	0	1	0	3	0	0	0	5
TT[T>G]AG	2	6	2	3	3	0	1	1	2	1	2	3	4	2	2	2	1	0	3
TT[T>G]AT	1	3	4	4	4	3	4	2	2	1	6	3	4	3	8	2	3	0	4
TT[T>G]CA	1	1	2	4	6	1	6	2	4	2	3	2	1	1	2	3	0	0	2
TT[T>G]CC	1	1	1	2	1	2	1	3	1	1	0	0	2	0	5	2	0	0	3
TT[T>G]CG	0	0	0	0	1	1	0	0	0	0	0	0	1	0	0	0	0	0	0
TT[T>G]CT	1	2	3	3	3	2	3	4	3	1	1	1	2	1	4	0	1	0	4
TT[T>G]GA	2	6	3	4	6	3	5	3	6	0	4	1	1	1	3	2	5	2	3
TT[T>G]GC	1	4	2	2	1	0	1	1	3	3	1	2	1	1	1	3	3	2	1
TT[T>G]GG	0	5	2	6	6	4	4	4	7	3	5	6	5	3	7	1	4	1	4
TT[T>G]GT	3	3	3	3	1	1	2	2	1	2	1	3	3	2	6	0	1	1	1
TT[T>G]TA	4	5	3	2	2	2	3	0	5	2	3	5	5	2	7	5	1	2	7
TT[T>G]TC	0	1	6	3	0	2	0	1	2	3	2	2	2	3	3	1	2	2	1
TT[T>G]TG	1	1	1	4	2	1	2	3	1	1	0	1	1	1	3	1	1	2	3
TT[T>G]TT	8	10	5	14	10	7	13	9	13	7	11	5	7	6	12	4	8	5	5
Total mutations, all contexts	1363	2204	3164	2337	5256	2057	5057	3093	2078	1646	2346	2247	2504	1920	2652	1772	1732	1230	1850
Total TC mutations (C>T, C>G)	96	139	658	405	2426	625	2377	681	123	97	485	444	476	337	291	173	173	89	136
Total YTC	57	86	458	282	1797	463	1750	477	76	60	250	217	224	164	139	122	121	52	91
Total RTC	39	53	200	123	629	162	627	204	47	37	235	227	252	173	152	51	52	37	45
Percent YTC	0.59375	0.618705	0.696049	0.696296	0.740725	0.7408	0.736222	0.700441	0.617886	0.618557	0.515464	0.488739	0.470588	0.486647	0.477663	0.705202	0.699422	0.58427	0.669118
Percent RTC	0.40625	0.381295	0.303951	0.303704	0.259275	0.2592	0.263778	0.299559	0.382114	0.381443	0.484536	0.511261	0.529412	0.513353	0.522337	0.294798	0.300578	0.41573	0.330882
Total YTCW	42	60	372	221	1539	399	1492	391	41	34	181	157	166	121	96	86	90	31	57
Total RTCW	24	35	164	105	542	138	538	169	33	26	184	184	189	139	111	34	31	22	32
Percentage of YTCW versus NTCW	0.636364	0.631579	0.69403	0.677914	0.739548	0.743017	0.734975	0.698214	0.554054	0.566667	0.49589	0.460411	0.467606	0.465385	0.463768	0.716667	0.743802	0.584906	0.640449
Percentage of YTCW versus NTCNN	0.4375	0.431655	0.56535	0.545679	0.634378	0.6384	0.627682	0.574156	0.333333	0.350515	0.373196	0.353604	0.348739	0.35905	0.329897	0.49711	0.520231	0.348315	0.419118
			Percentage of YTCW vs. NTCW in A3A clones:		0.727183						Percentage of YTCW vs. NTCW in A3B clones:		0.471859					Percentage of YTCW vs. NTCW in catalytic mutant and eGFP control clones:		0.606407
			Percentage of YTC vs. NTCNN in A3A clones:		0.728806						Percentage of YTC vs. NTCNN in A3B clones:		0.488933					Percentage of YTC vs. NTCNN in catalytic mutant and eGFP clones:		0.620588
			Percentage of YTCW vs. NTCNN in A3A clones:		0.615449						Percentage of YTCW vs. NTCNN in A3B clones:		0.354648					Percentage of YTCW vs. NTCNN in catalytic mutant and eGFP clones:		0.389706
			N=6								N = 5							N = 6
			mean	3494							mean	2333.8						mean	1728.5
			median	3128.5							median	2346						median	1748
			stddev	1358.01							stddev	277.999						stddev	387.792
			Total NTCNN	7172							Total NTCNN:	2033						Aggregate controls total NTCNN:	680

## Sheet: ICGC SBS data N=784 enrichment
	DO1016	DO1076	DO217844	DO218065	DO218173	DO218176	DO218796	DO220823	DO224618	DO224732	DO224768	DO224847	DO224892	DO224905	DO224968	DO224980	DO224985	DO225019	DO225028	DO225044	DO225046	DO225116	DO225117	DO225136	DO225140	DO225160	DO225195	DO225209	DO225215	DO225233	DO225258	DO225283	DO225295	DO225300	DO225307	DO225319	DO225323	DO225334	DO225338	DO225354	DO225366	DO225367	DO225371	DO225372	DO225391	DO225392	DO227470	DO227473	DO227517
AA[C>A]AA	13	36	7	7	15	11	14	54	9	16	17	17	12	15	13	36	8	6	39	22	11	8	14	10	13	41	13	28	32	11	16	15	8	5	4	8	9	10	10	5	4	11	9	6	22	7	13	25	6
AA[C>A]AC	2	7	1	0	2	2	6	12	2	5	3	6	2	6	4	12	3	0	15	1	2	2	6	2	5	17	2	6	9	3	8	2	0	3	0	4	4	6	2	4	0	2	1	0	3	1	5	6	2
AA[C>A]AG	3	5	2	3	3	1	10	13	1	5	1	6	7	4	2	10	3	2	21	5	4	2	3	3	5	11	7	13	12	0	7	10	0	1	2	5	2	11	5	6	0	8	5	2	5	4	2	6	3
AA[C>A]AT	2	11	4	4	7	6	7	16	1	8	6	4	6	2	6	13	4	4	9	8	3	2	9	3	7	14	6	16	19	2	5	8	2	2	3	6	8	12	5	5	2	6	5	3	6	9	8	4	2
AA[C>A]CA	2	8	7	3	7	4	23	28	2	10	19	12	7	14	8	12	8	6	22	12	9	4	9	6	10	25	12	19	19	8	14	7	3	1	5	5	5	21	17	10	1	6	4	4	3	10	9	12	5
AA[C>A]CC	6	6	8	1	2	4	15	25	5	11	30	8	9	10	2	11	3	2	25	3	10	5	7	5	9	18	8	20	18	7	7	11	3	6	2	7	7	17	6	9	1	5	3	5	6	6	6	10	5
AA[C>A]CG	0	1	0	0	0	0	1	3	0	2	0	0	0	1	0	1	0	0	0	0	0	0	0	0	1	2	2	1	1	1	1	1	0	0	0	1	1	2	1	1	0	0	0	0	0	0	2	0	1
AA[C>A]CT	8	7	4	6	7	4	10	41	5	5	9	6	7	8	10	16	2	5	26	15	3	5	6	8	10	22	9	23	25	2	15	13	0	3	1	5	2	14	10	6	4	12	8	1	5	4	4	6	6
AA[C>A]GA	0	4	0	1	0	0	0	0	0	1	0	1	1	1	0	3	0	0	3	0	0	0	1	0	0	2	1	2	5	0	0	1	0	0	0	0	0	0	0	0	0	0	0	0	1	0	1	1	0
AA[C>A]GC	0	1	0	1	0	0	0	1	0	2	1	0	1	2	1	0	0	1	4	1	0	0	0	3	1	1	0	3	4	0	0	1	0	2	1	0	0	0	0	1	0	0	0	0	0	0	0	0	0
AA[C>A]GG	0	0	1	0	0	0	0	1	0	1	0	2	0	0	0	4	0	0	4	1	0	0	1	1	0	2	1	0	2	1	0	0	0	0	0	0	0	1	0	0	0	0	1	0	2	0	1	1	0
AA[C>A]GT	2	4	1	0	1	0	2	4	2	1	2	2	1	3	1	4	1	1	5	1	1	0	1	2	1	1	4	3	4	1	1	1	0	0	0	1	0	1	2	1	0	3	1	1	2	0	0	1	0
AA[C>A]TA	2	4	5	6	2	5	9	17	2	6	12	4	6	2	2	7	1	3	19	5	0	0	8	2	7	19	4	19	12	2	9	6	0	0	0	5	3	17	6	4	1	3	3	1	0	4	3	3	0
AA[C>A]TC	1	2	1	2	3	1	4	19	1	5	5	3	1	6	5	3	1	0	14	6	2	0	6	3	1	10	2	15	7	3	3	3	0	0	1	2	0	21	3	7	0	9	6	4	2	6	1	3	0
AA[C>A]TG	3	5	1	5	3	3	4	11	3	5	11	9	4	2	2	14	0	0	11	4	0	2	6	4	6	7	4	14	17	1	6	5	0	1	1	3	2	22	5	6	2	6	3	0	3	5	5	10	2
AA[C>A]TT	4	2	5	2	6	2	14	35	5	14	17	6	7	14	4	26	0	2	19	8	6	4	8	7	10	24	10	16	21	6	7	17	4	2	1	9	3	23	5	8	3	8	11	3	5	9	6	6	6
AC[C>A]AA	5	15	5	6	7	2	10	20	3	5	19	6	8	6	2	14	0	8	17	6	5	3	16	7	10	22	12	22	24	6	7	16	3	7	2	11	2	10	8	5	3	6	9	5	4	10	8	8	5
AC[C>A]AC	2	6	1	1	7	2	8	16	2	0	50	7	3	3	2	17	0	2	18	4	2	1	3	3	6	8	7	10	12	2	7	4	2	2	2	1	2	13	6	3	3	1	3	2	4	5	5	7	2
AC[C>A]AG	1	6	4	0	7	3	4	24	1	4	21	2	5	5	3	23	3	0	15	12	5	3	7	5	6	10	12	19	18	1	9	6	3	9	2	7	0	8	4	2	1	7	5	5	6	3	8	2	3
AC[C>A]AT	3	11	5	5	6	4	2	28	4	7	65	10	4	14	4	26	2	1	16	7	5	3	7	3	13	10	8	28	29	7	4	8	1	5	0	3	5	27	4	6	3	8	5	3	3	6	6	10	3
AC[C>A]CA	5	9	2	3	10	3	7	23	5	4	114	5	6	10	4	31	3	1	20	8	7	0	5	1	11	22	10	20	17	4	11	10	4	2	1	4	7	23	5	7	5	12	7	4	7	6	5	6	0
AC[C>A]CC	2	4	2	2	1	0	3	23	2	3	24	5	5	13	3	15	1	2	16	5	1	1	5	4	8	11	10	17	14	0	5	8	2	3	0	1	3	14	3	3	0	6	5	0	3	3	3	5	1
AC[C>A]CG	0	0	0	0	1	0	1	0	0	1	10	1	3	4	0	3	0	0	4	2	0	0	1	0	0	4	2	5	5	0	0	4	0	0	0	0	1	1	1	1	1	0	0	0	1	0	0	1	0
AC[C>A]CT	3	11	2	2	6	2	10	19	2	7	55	6	4	19	7	25	4	1	20	10	5	3	1	2	6	20	14	17	16	3	5	8	1	4	2	5	0	16	4	4	3	13	3	0	0	4	4	5	3
AC[C>A]GA	0	0	0	1	0	0	1	3	0	1	8	1	0	2	1	1	0	1	4	1	0	1	1	2	1	3	2	2	1	0	1	1	0	0	0	0	0	4	1	0	0	1	0	0	0	0	1	1	1
AC[C>A]GC	0	1	1	0	1	0	0	0	0	3	11	0	1	1	0	1	0	0	2	0	0	0	1	0	2	0	2	0	2	0	1	3	0	0	0	0	0	3	0	0	1	0	2	1	0	0	1	0	0
AC[C>A]GG	1	1	0	0	0	0	1	0	0	1	4	0	1	0	1	1	0	1	3	1	0	0	0	0	1	0	1	3	2	1	3	1	0	0	1	0	0	6	0	0	0	0	0	1	0	0	0	0	0
AC[C>A]GT	1	1	0	2	0	0	0	3	1	1	9	1	0	2	0	4	0	0	3	1	2	0	0	0	2	4	1	3	0	0	0	0	0	0	2	0	0	14	0	0	0	0	0	0	0	0	1	1	0
AC[C>A]TA	0	4	0	3	3	0	3	22	0	1	119	0	6	6	6	18	0	2	18	7	5	1	8	1	3	13	3	13	7	3	5	5	0	0	1	4	0	25	3	6	1	4	3	1	3	2	1	0	1
AC[C>A]TC	1	5	0	1	2	1	9	18	1	9	177	7	3	12	6	10	1	2	15	7	0	1	2	4	8	12	6	15	14	5	3	12	3	2	1	2	2	36	3	2	3	2	6	2	3	2	7	8	1
AC[C>A]TG	1	4	1	2	1	0	9	22	1	12	210	4	9	13	2	21	4	3	25	1	2	1	7	3	1	13	16	16	23	3	3	2	3	1	0	3	2	53	3	1	0	4	2	2	5	1	3	4	1
AC[C>A]TT	5	10	2	0	4	0	8	53	6	8	132	9	6	17	1	27	3	1	24	15	4	4	11	11	12	18	17	25	14	7	8	7	3	4	2	1	4	30	7	2	6	11	10	2	6	3	7	9	4
AG[C>A]AA	7	19	2	6	9	5	9	18	8	10	15	6	6	6	5	12	5	3	20	7	1	1	15	7	8	23	8	36	24	5	14	19	5	5	2	7	12	15	5	5	2	7	6	1	3	9	9	7	2
AG[C>A]AC	2	5	1	2	0	1	0	12	2	10	2	2	6	2	1	6	1	1	6	3	2	0	3	1	5	8	3	15	7	2	3	7	1	2	1	4	2	7	0	4	1	6	2	0	4	3	4	2	0
AG[C>A]AG	1	5	4	4	2	5	8	17	1	11	5	4	0	6	6	12	0	1	18	2	3	7	14	2	9	18	6	20	28	1	9	14	2	1	3	0	4	8	3	1	3	5	4	2	7	3	5	4	8
AG[C>A]AT	3	12	2	0	6	1	5	13	2	8	9	3	3	8	4	12	1	2	9	4	1	0	8	1	7	10	3	14	22	0	5	14	0	2	4	1	0	13	2	2	1	4	2	2	5	4	4	4	1
AG[C>A]CA	4	4	1	7	6	3	6	19	4	8	11	3	5	7	4	12	2	3	21	8	6	0	3	5	10	14	7	19	17	7	4	10	4	0	1	6	1	18	8	2	1	6	11	1	1	4	1	3	1
AG[C>A]CC	4	6	1	3	3	0	6	13	3	3	6	5	2	4	2	12	3	2	8	3	2	2	3	2	4	8	3	7	8	1	2	3	0	2	1	1	0	3	1	2	2	7	2	1	1	1	3	6	2
AG[C>A]CG	0	0	0	0	0	0	0	3	0	0	1	1	2	1	0	2	0	0	0	0	0	2	0	0	1	3	1	2	4	0	2	0	0	1	0	0	0	1	2	0	0	1	2	1	1	0	1	0	2
AG[C>A]CT	2	6	4	2	6	1	7	21	2	4	12	4	5	11	3	16	0	1	20	9	2	1	6	4	6	17	9	18	17	4	6	6	3	0	5	1	7	13	4	2	3	5	8	3	3	5	4	4	2
AG[C>A]GA	1	1	0	0	0	0	2	1	1	2	2	1	0	0	0	1	0	0	5	0	0	0	1	0	3	5	6	2	2	1	2	1	0	1	0	0	1	2	2	1	1	0	0	0	2	1	1	1	0
AG[C>A]GC	1	3	0	0	0	0	1	0	0	1	2	0	2	0	0	1	0	1	3	1	0	1	1	0	0	1	0	2	1	2	2	0	0	0	0	0	0	4	1	0	1	0	2	0	2	0	1	0	1
AG[C>A]GG	1	3	0	1	0	0	1	4	1	1	2	0	0	2	0	1	0	0	3	0	2	1	2	0	0	1	1	2	2	2	0	0	0	0	0	0	3	2	0	0	0	0	0	0	0	2	1	1	1
AG[C>A]GT	1	0	0	1	0	3	0	1	1	1	2	1	0	1	0	0	0	0	3	2	1	0	1	1	1	1	2	0	0	0	0	0	0	0	0	0	1	4	1	0	1	1	0	0	0	1	0	1	0
AG[C>A]TA	5	3	1	1	2	1	1	19	5	5	16	3	6	4	3	7	1	0	21	3	2	1	5	0	5	8	9	17	13	1	6	5	1	2	1	1	1	8	5	1	2	5	4	3	2	2	4	3	1
AG[C>A]TC	1	4	1	2	4	1	2	15	1	3	17	1	1	4	1	5	1	0	7	3	0	1	4	0	4	11	4	9	9	1	3	5	2	1	2	3	1	10	5	1	2	4	2	1	1	2	2	1	3
AG[C>A]TG	5	5	2	3	2	0	5	13	4	2	32	7	5	9	6	14	1	2	10	6	3	2	9	2	11	7	7	17	10	1	7	13	1	0	1	3	0	23	3	0	1	4	4	5	5	2	3	7	2
AG[C>A]TT	1	6	3	2	1	0	9	21	1	6	16	1	4	8	7	15	1	3	7	8	3	3	12	3	7	12	11	23	26	3	4	6	0	1	2	6	8	14	3	1	0	4	5	0	7	3	4	1	3
AT[C>A]AA	7	58	42	16	52	15	15	53	6	52	46	36	7	13	11	23	6	12	40	19	52	10	20	19	26	32	17	56	137	5	18	14	10	3	4	11	7	78	5	19	19	14	11	20	45	23	16	40	8
AT[C>A]AC	6	65	36	10	68	13	9	36	5	39	47	34	17	8	5	23	9	2	39	16	65	15	9	17	26	22	8	57	108	4	6	17	6	7	7	9	3	86	7	20	15	14	9	17	33	14	7	38	15
AT[C>A]AG	6	77	46	5	83	19	21	35	5	54	45	41	19	7	14	18	5	4	30	24	63	18	11	30	12	31	9	67	155	4	11	25	11	7	0	8	3	95	10	14	21	11	12	26	32	24	6	46	18
AT[C>A]AT	13	108	76	18	96	31	22	59	12	54	82	73	23	9	17	47	7	12	53	38	72	26	34	25	37	30	17	89	210	19	13	43	17	13	8	10	10	135	20	27	43	16	17	27	50	25	15	77	24
AT[C>A]CA	9	40	24	6	31	14	16	28	8	32	49	27	12	11	7	50	3	5	43	12	32	11	16	13	27	18	14	47	84	10	10	16	7	9	5	12	3	36	4	12	13	15	12	17	29	12	9	27	11
AT[C>A]CC	3	20	8	4	14	9	7	17	3	21	14	13	10	4	8	23	4	4	33	6	26	4	9	6	16	13	9	17	56	1	3	12	6	3	2	3	4	23	5	5	5	5	6	5	17	6	8	11	5
AT[C>A]CG	0	3	6	0	3	4	1	3	0	2	2	2	1	1	0	2	1	0	2	0	1	2	0	1	2	4	3	6	8	0	0	1	3	1	1	0	0	8	0	2	1	1	0	0	0	2	1	2	2
AT[C>A]CT	10	35	21	3	38	16	8	36	8	29	47	16	14	8	7	35	7	9	47	17	45	7	8	19	18	21	19	37	79	7	10	21	7	3	5	9	6	39	5	15	9	13	13	20	17	10	9	17	10
AT[C>A]GA	1	4	2	0	2	1	1	1	1	5	0	4	0	0	1	1	0	0	3	1	2	1	1	3	0	3	0	4	9	1	0	1	2	1	0	1	0	3	1	0	0	2	0	0	2	1	1	4	1
AT[C>A]GC	2	7	2	5	0	1	0	1	2	5	6	2	2	0	0	0	1	1	2	2	3	0	2	3	2	1	0	7	10	2	1	3	1	0	1	0	2	9	0	1	3	2	1	0	0	0	1	2	0
AT[C>A]GG	2	4	1	1	7	0	1	3	2	7	4	3	0	0	1	2	0	0	2	2	1	1	4	3	4	2	2	8	8	2	1	0	0	1	1	1	0	5	0	0	1	1	1	0	3	2	1	2	1
AT[C>A]GT	1	9	4	3	8	1	1	5	1	7	6	3	0	0	2	2	0	1	7	3	6	1	6	0	0	6	2	8	20	1	2	4	3	1	1	2	3	12	1	1	3	0	3	6	2	5	2	4	1
AT[C>A]TA	5	55	30	10	28	10	12	30	5	43	54	21	16	12	7	32	2	12	27	9	31	3	16	15	17	28	12	58	105	5	7	19	8	11	1	9	5	37	10	12	18	15	8	9	32	16	9	22	3
AT[C>A]TC	10	29	20	4	24	8	11	31	11	24	69	18	11	3	7	21	1	4	36	20	26	5	9	8	18	29	10	35	58	4	12	24	9	8	4	13	3	36	9	14	5	8	6	7	21	10	7	17	6
AT[C>A]TG	11	88	47	6	48	16	16	38	12	63	93	39	23	11	3	37	6	8	38	16	59	19	28	28	28	26	12	76	164	12	11	20	8	11	7	12	10	72	16	16	13	8	12	17	47	19	15	41	19
AT[C>A]TT	8	112	68	15	74	25	37	72	7	88	112	42	28	24	26	64	6	13	64	19	88	26	38	37	57	49	28	101	258	23	19	34	23	11	10	18	17	74	13	26	31	26	22	24	84	42	14	41	28
CA[C>A]AA	3	21	6	6	9	3	8	38	1	6	12	5	8	7	5	9	2	4	26	9	4	0	8	9	10	20	23	16	21	5	18	16	1	3	4	8	4	6	10	6	2	5	12	2	5	6	9	5	2
CA[C>A]AC	0	3	3	0	4	2	9	12	0	3	8	2	7	5	0	15	5	0	8	7	4	0	4	2	5	11	8	12	13	3	6	9	0	0	3	2	0	3	0	2	2	7	7	1	5	0	4	2	0
CA[C>A]AG	0	7	5	3	8	1	9	20	0	5	6	5	6	2	7	18	1	3	11	4	3	1	4	3	9	12	4	12	18	1	7	8	2	1	1	4	1	9	1	6	1	4	7	3	4	8	3	6	1
CA[C>A]AT	3	5	0	2	6	1	6	14	2	2	4	6	2	2	2	8	2	2	13	3	1	0	0	1	9	12	4	11	16	0	5	10	0	2	0	4	3	14	4	2	2	4	6	3	1	5	4	5	0
CA[C>A]CA	1	10	3	1	3	1	5	29	1	6	17	8	7	12	4	23	7	4	27	8	2	1	5	4	11	15	11	20	11	6	13	10	1	3	0	2	3	17	7	4	2	7	4	1	1	6	4	8	1
CA[C>A]CC	4	3	1	0	3	0	6	20	3	5	11	4	2	2	4	10	4	1	17	11	3	2	4	2	8	10	6	14	14	1	4	6	1	1	2	2	2	10	3	7	1	7	2	3	1	3	3	4	2
CA[C>A]CG	1	0	0	1	2	0	0	4	1	3	3	3	0	2	0	1	0	1	2	0	0	0	0	1	1	4	1	3	1	1	1	3	1	1	0	1	0	0	0	0	0	2	0	0	0	1	1	3	0
CA[C>A]CT	3	6	3	2	3	4	7	26	3	12	11	6	3	6	7	19	1	4	25	13	4	3	5	7	6	17	10	21	22	3	12	9	2	4	5	5	3	9	5	2	2	10	8	3	3	2	3	6	3
CA[C>A]GA	0	3	0	2	0	0	2	3	0	1	1	0	0	1	0	1	0	0	3	0	0	0	0	1	0	1	2	4	1	0	1	0	0	0	0	1	0	1	0	2	0	1	0	1	1	1	0	0	0
CA[C>A]GC	3	2	0	3	1	0	1	3	1	2	3	0	1	0	2	2	5	1	2	1	0	0	1	1	2	2	0	5	3	0	2	2	0	0	0	0	0	0	2	1	0	0	0	1	2	1	2	0	0
CA[C>A]GG	2	1	2	0	1	0	1	2	2	1	1	2	1	2	0	1	0	1	2	0	1	0	2	0	1	1	3	1	3	1	2	4	0	0	0	2	0	3	0	0	0	0	0	2	0	1	0	2	0
CA[C>A]GT	2	0	0	0	1	2	1	3	2	1	1	0	1	3	2	2	1	1	6	0	2	1	1	1	0	3	3	3	5	1	2	1	0	0	0	1	0	2	3	0	0	0	0	0	1	2	0	0	1
CA[C>A]TA	1	2	2	1	2	0	5	16	1	1	16	2	1	3	3	10	2	3	11	7	0	0	3	0	3	6	3	8	7	2	5	5	1	0	0	1	1	6	4	4	0	2	2	1	0	2	5	2	0
CA[C>A]TC	2	6	0	1	2	2	3	9	2	1	9	2	2	4	1	9	1	0	7	2	1	0	0	3	5	5	6	6	5	2	3	1	0	2	0	2	3	5	3	0	0	5	4	0	0	1	1	2	0
CA[C>A]TG	3	9	2	5	3	4	3	17	3	5	26	4	5	6	5	8	0	1	19	3	6	1	4	2	7	10	9	11	12	3	2	5	1	1	0	3	2	12	6	3	1	4	3	3	7	1	1	3	1
CA[C>A]TT	0	4	2	2	4	1	5	34	0	9	16	6	7	16	8	22	1	4	28	10	5	0	10	3	5	21	11	20	21	4	6	2	2	1	0	7	5	5	4	1	2	10	4	2	2	5	4	6	0
CC[C>A]AA	7	7	5	5	5	1	10	17	6	14	46	14	7	4	9	15	3	1	17	5	8	1	15	7	10	13	9	20	30	4	13	16	5	5	5	7	2	17	10	9	3	6	4	3	9	12	4	13	2
CC[C>A]AC	1	11	2	1	2	1	2	17	1	8	45	6	2	6	2	22	1	1	17	5	4	0	2	3	3	5	4	9	18	4	9	8	2	1	3	1	2	13	1	3	0	3	1	1	6	2	3	6	0
CC[C>A]AG	8	16	6	5	15	8	8	25	8	14	45	8	7	15	3	22	1	2	32	10	13	0	21	10	21	6	11	34	57	3	16	14	1	4	4	11	4	24	6	7	6	9	5	7	12	4	8	10	1
CC[C>A]AT	2	6	2	3	4	3	6	26	2	8	52	9	6	5	7	17	1	1	14	5	1	3	6	2	4	17	3	20	21	1	4	7	3	1	1	0	3	10	2	4	0	3	4	6	2	4	2	9	3
CC[C>A]CA	3	14	5	4	4	2	1	27	2	10	142	6	7	11	7	22	3	2	21	7	5	1	5	2	18	23	8	22	16	4	10	7	1	0	1	8	2	33	5	7	3	8	3	2	2	3	2	4	1
CC[C>A]CC	1	4	1	1	3	2	3	15	1	4	38	2	2	6	2	8	0	2	16	6	4	1	1	2	9	17	3	10	10	3	4	11	1	1	0	1	2	11	1	0	1	6	5	0	1	0	0	2	1
CC[C>A]CG	1	2	0	0	0	3	1	4	1	1	10	1	2	4	1	3	1	0	4	0	0	0	0	1	0	0	1	7	5	0	1	2	0	0	0	1	0	5	1	1	0	2	0	1	0	0	0	0	1
CC[C>A]CT	2	1	0	1	1	3	3	18	2	2	49	5	5	11	7	10	2	1	21	7	2	1	3	1	7	12	9	13	19	1	6	6	3	1	1	4	3	8	4	0	1	9	4	1	4	5	1	4	1
CC[C>A]GA	1	3	0	0	1	0	3	4	1	0	11	1	1	2	0	2	0	0	4	0	2	0	2	0	0	8	3	7	0	0	3	2	0	0	0	3	0	4	1	4	0	1	2	0	2	4	1	2	0
CC[C>A]GC	0	1	0	0	3	1	1	0	0	2	16	0	2	1	2	4	0	0	4	1	0	1	2	0	5	1	0	3	3	1	2	3	0	0	1	0	2	1	0	1	0	1	1	0	0	1	1	0	1
CC[C>A]GG	1	6	3	0	4	0	1	5	1	1	13	0	5	1	2	6	0	1	14	2	0	1	1	3	7	5	0	11	8	1	4	2	3	1	0	0	3	3	1	0	1	0	2	1	1	1	1	0	1
CC[C>A]GT	2	3	1	0	1	1	0	2	2	0	14	1	2	3	0	1	0	0	5	1	1	0	2	1	1	1	3	4	4	0	0	2	0	0	0	0	0	7	0	0	0	0	1	2	1	0	0	2	0
CC[C>A]TA	0	5	2	1	3	2	4	7	0	0	97	3	2	6	3	11	0	1	10	1	0	1	5	0	5	8	4	10	11	2	5	6	0	0	0	3	3	11	3	0	0	3	3	0	3	5	2	3	1
CC[C>A]TC	0	3	2	3	2	1	1	11	0	2	152	4	2	4	8	10	1	0	11	4	1	0	8	0	7	10	6	10	11	2	2	9	0	2	1	3	3	11	3	1	0	6	3	2	1	3	5	4	0
CC[C>A]TG	1	8	3	0	6	1	7	16	1	3	194	6	6	6	1	18	1	1	21	7	7	0	5	7	2	17	8	15	21	3	3	6	2	0	0	2	2	25	2	4	1	6	6	2	5	1	3	7	0
CC[C>A]TT	0	8	3	1	6	1	5	16	0	7	126	7	4	5	2	16	1	0	19	9	3	1	8	2	10	16	8	14	19	3	5	9	2	1	1	5	4	16	3	4	1	5	1	2	3	7	9	7	1
CG[C>A]AA	0	2	1	0	1	1	1	3	0	0	1	1	1	0	1	1	0	0	3	1	0	0	1	0	0	0	0	3	1	0	0	1	0	0	0	0	0	1	0	0	0	1	0	0	0	0	0	1	0
CG[C>A]AC	0	0	0	0	0	0	0	1	0	0	1	1	0	0	1	0	0	0	1	0	0	0	0	0	0	1	1	1	2	0	0	0	0	0	0	0	0	1	0	0	0	0	0	0	0	1	1	1	0
CG[C>A]AG	0	4	0	0	0	0	0	2	0	1	3	0	1	1	0	0	0	0	1	2	0	0	0	0	0	2	0	0	2	0	1	1	1	0	1	0	0	0	1	0	0	0	1	0	0	0	0	0	0
CG[C>A]AT	0	2	0	0	1	0	1	1	0	1	0	0	0	1	0	0	0	0	2	0	0	0	0	1	1	1	0	1	2	1	0	0	0	0	0	0	0	0	0	0	0	0	1	0	0	0	0	0	0
CG[C>A]CA	1	1	0	0	0	0	1	3	1	1	3	0	1	2	0	3	0	0	1	0	0	0	0	0	1	2	0	3	2	0	2	1	0	0	0	1	0	4	1	0	0	1	0	1	0	1	0	0	0
CG[C>A]CC	0	0	0	0	1	0	0	1	0	0	8	1	0	3	0	1	0	1	3	2	1	0	1	0	1	2	0	3	0	0	2	1	1	1	0	0	2	0	0	1	0	1	1	0	0	1	1	2	0
CG[C>A]CG	0	1	0	0	0	0	0	0	0	0	2	0	0	0	0	0	0	0	2	1	0	0	0	0	0	1	0	1	0	0	0	0	0	0	0	1	0	1	0	0	0	0	0	1	0	0	0	0	0
CG[C>A]CT	3	1	2	0	0	1	2	3	2	0	1	1	2	2	0	3	0	0	9	1	0	1	0	1	2	3	1	4	4	0	0	0	0	0	0	1	0	2	0	2	0	2	1	1	1	0	0	1	1
CG[C>A]GA	0	0	0	0	1	0	0	0	0	0	2	0	0	1	0	0	0	0	1	0	1	0	0	0	0	1	0	0	1	0	0	0	0	0	0	0	0	1	0	0	0	1	0	0	0	0	0	0	0
CG[C>A]GC	0	1	0	0	0	0	0	1	0	0	1	0	1	0	0	0	0	1	0	0	0	0	0	1	1	1	0	0	2	0	0	0	1	0	1	0	0	1	0	0	0	0	0	0	0	1	0	0	0
CG[C>A]GG	0	1	0	0	0	0	0	0	0	1	1	1	0	0	1	1	0	0	1	0	1	0	2	1	0	0	0	0	1	0	0	1	0	0	0	0	0	0	0	0	0	0	0	0	0	1	0	0	0
CG[C>A]GT	1	2	0	0	0	0	0	0	1	1	0	0	0	0	0	0	1	0	1	0	0	0	2	0	0	0	0	0	0	0	0	2	0	0	0	0	0	0	0	0	0	0	1	0	0	0	0	0	0
CG[C>A]TA	0	0	0	0	1	0	0	1	0	1	2	0	0	0	0	0	0	0	1	0	0	0	0	0	2	0	2	1	1	0	0	0	0	0	0	0	0	0	0	0	1	1	0	0	0	0	3	0	0
CG[C>A]TC	1	1	0	0	0	0	1	1	1	0	3	0	0	3	0	1	0	0	2	0	0	0	0	0	1	0	0	3	1	0	0	1	0	0	0	0	0	1	0	0	0	0	0	0	0	0	0	0	0
CG[C>A]TG	0	1	0	0	0	0	1	0	0	0	6	0	0	0	0	0	0	0	4	0	0	1	0	1	1	1	1	3	1	0	0	1	0	0	1	0	0	1	0	0	0	0	0	0	0	1	0	0	1
CG[C>A]TT	1	1	0	0	0	0	1	4	1	0	4	0	1	1	0	2	0	0	2	0	0	0	0	1	0	1	0	1	4	0	0	1	0	0	0	1	0	2	0	0	0	1	0	0	0	0	0	0	0
CT[C>A]AA	13	159	73	12	98	27	14	35	11	68	75	54	16	13	12	12	10	7	19	27	81	16	17	22	28	31	7	68	168	5	5	24	7	9	3	8	9	108	10	31	33	14	9	30	53	25	7	60	19
CT[C>A]AC	14	210	79	11	138	41	23	76	14	102	118	83	19	8	15	15	5	8	22	28	123	19	14	48	45	33	16	103	243	10	9	43	21	5	8	10	12	166	13	34	45	20	10	41	75	33	11	85	18
CT[C>A]AG	30	217	142	23	242	56	35	94	30	152	185	159	40	16	32	13	7	11	27	46	178	35	18	78	65	53	21	149	432	30	16	61	23	18	14	16	12	322	21	40	45	31	21	65	100	47	19	159	35
CT[C>A]AT	16	190	104	25	166	54	23	71	15	107	109	92	45	16	26	28	10	7	30	43	127	32	28	50	53	55	20	108	322	18	13	50	24	15	7	13	12	212	15	29	50	28	22	63	93	41	15	98	32
CT[C>A]CA	9	87	52	8	60	20	12	36	7	64	86	37	17	11	9	24	3	11	38	9	63	18	10	24	21	24	11	38	136	11	7	20	10	7	6	9	5	76	5	13	17	19	6	15	46	24	7	39	19
CT[C>A]CC	8	61	36	8	41	16	14	32	7	56	61	48	18	8	7	40	3	3	31	17	63	7	16	26	24	25	23	46	155	7	10	22	10	8	6	6	6	55	7	15	8	14	7	8	37	23	2	46	6
CT[C>A]CG	5	21	6	3	7	8	0	4	5	14	12	12	10	0	1	3	0	0	3	3	10	4	2	13	2	5	2	12	24	2	2	6	2	4	1	3	1	17	1	2	4	3	2	2	9	2	1	13	3
CT[C>A]CT	5	127	56	8	68	24	19	49	6	67	83	57	41	13	15	37	2	10	55	19	80	12	18	34	53	32	15	72	232	16	11	32	16	10	11	7	8	102	8	22	28	23	4	23	57	21	9	56	13
CT[C>A]GA	0	5	1	0	7	4	1	5	0	3	3	3	1	0	0	2	0	1	1	3	4	0	0	2	2	4	1	8	14	0	1	2	3	1	1	0	0	4	1	1	0	1	0	0	6	0	0	3	0
CT[C>A]GC	2	10	4	3	13	2	4	4	1	10	10	5	5	1	3	1	1	0	3	2	7	4	4	3	8	4	2	8	27	3	0	5	2	0	1	1	0	8	0	0	0	1	1	0	1	3	2	5	4
CT[C>A]GG	5	21	11	1	13	12	1	2	4	18	31	8	10	3	3	1	2	3	10	4	26	1	5	6	10	6	3	19	51	6	6	11	4	6	2	2	2	23	0	2	4	3	2	3	11	6	3	7	1
CT[C>A]GT	0	14	14	2	12	5	2	3	0	8	12	8	5	1	3	3	3	1	4	4	10	1	2	4	6	3	6	17	36	1	3	5	3	2	2	2	2	10	0	3	11	4	0	5	9	9	1	9	1
CT[C>A]TA	5	45	24	1	22	9	9	18	5	27	45	15	8	4	4	12	1	2	21	7	26	5	8	10	13	6	5	34	52	3	8	9	5	4	0	5	3	19	6	15	4	4	7	5	28	8	6	15	5
CT[C>A]TC	3	25	11	3	13	3	3	18	2	22	48	8	5	9	3	8	4	2	16	8	11	3	7	4	11	13	8	22	46	2	9	12	2	2	1	5	5	24	2	7	4	6	3	3	8	5	9	9	3
CT[C>A]TG	11	113	56	6	67	22	9	37	11	74	103	44	20	4	14	13	1	7	27	13	63	20	13	34	38	25	16	68	189	12	6	19	17	7	5	11	3	88	10	11	22	19	7	17	60	18	15	46	20
CT[C>A]TT	8	77	42	13	53	19	13	49	8	59	87	30	14	5	13	31	2	11	26	17	67	15	17	31	32	33	10	55	149	8	11	21	15	11	4	9	9	62	14	19	18	6	9	23	60	21	8	32	15
GA[C>A]AA	6	16	2	9	10	4	10	26	4	8	5	2	5	12	5	15	3	2	23	9	1	3	12	1	4	20	11	19	16	3	14	8	3	2	1	4	3	8	2	1	1	5	7	2	5	2	2	2	4
GA[C>A]AC	0	5	0	4	3	0	3	5	0	3	6	0	4	2	1	9	1	1	7	4	2	1	1	1	2	2	5	9	6	0	5	2	0	0	0	2	2	3	0	2	2	1	3	0	4	2	1	0	1
GA[C>A]AG	1	3	2	1	2	4	4	12	1	7	5	5	5	3	4	15	2	1	15	5	1	0	7	2	10	10	6	10	8	2	5	8	2	1	1	3	3	4	5	2	1	3	0	2	1	3	4	5	0
GA[C>A]AT	1	7	2	2	4	0	6	12	1	11	4	4	2	0	3	9	2	0	8	0	1	0	2	1	1	12	5	14	7	4	4	2	1	1	0	2	2	2	2	1	0	2	3	2	1	1	5	4	0
GA[C>A]CA	2	4	2	1	4	4	4	12	2	4	5	4	7	5	4	13	1	2	14	6	4	2	5	2	10	10	11	12	13	2	5	7	1	2	1	1	3	10	4	4	1	4	3	2	2	2	1	4	3
GA[C>A]CC	2	2	1	1	3	1	4	11	2	1	1	4	2	4	1	15	2	1	9	8	0	0	3	1	5	7	4	10	5	3	5	5	0	3	1	8	0	5	2	2	4	8	2	0	0	3	2	4	0
GA[C>A]CG	0	0	0	0	0	0	1	2	0	0	0	0	1	0	0	2	2	0	6	0	0	1	0	1	0	0	1	0	1	0	0	1	0	0	0	1	0	1	0	0	0	0	1	0	0	0	3	0	1
GA[C>A]CT	1	3	6	1	7	1	6	14	1	6	7	3	5	6	7	12	3	1	21	4	6	2	5	3	8	11	7	15	8	2	6	6	1	2	0	3	5	11	2	3	1	4	5	2	5	5	0	1	2
GA[C>A]GA	1	0	1	0	0	0	1	1	0	1	0	0	0	0	0	0	1	0	3	0	0	0	1	0	0	1	0	1	2	0	1	5	0	0	0	0	0	0	0	0	0	1	0	0	0	0	0	0	0
GA[C>A]GC	0	0	0	0	0	0	0	1	0	0	2	0	0	1	0	0	0	1	1	0	0	1	1	0	0	1	1	1	1	0	0	1	0	1	0	0	0	1	0	0	0	3	0	0	0	0	0	0	1
GA[C>A]GG	0	3	0	1	1	0	0	2	0	2	2	0	1	1	2	1	1	1	3	1	1	2	3	0	0	4	1	1	2	0	3	1	0	0	1	1	0	4	1	0	0	0	0	1	0	0	0	0	2
GA[C>A]GT	0	0	0	0	1	0	0	3	0	2	2	0	0	2	1	0	0	0	1	0	0	0	1	0	1	1	0	1	1	1	3	1	1	0	0	1	0	1	4	0	0	0	3	0	0	0	1	0	0
GA[C>A]TA	3	1	1	1	3	2	1	9	2	3	2	2	2	2	2	8	0	1	15	6	2	1	0	2	3	9	3	11	7	1	5	4	0	2	0	3	2	8	0	3	1	1	2	1	2	1	1	3	1
GA[C>A]TC	0	2	0	0	1	0	3	11	0	1	10	1	0	5	1	3	0	5	11	2	0	1	2	2	2	7	1	6	8	0	3	7	0	2	1	3	0	9	1	1	0	1	1	0	1	1	0	0	1
GA[C>A]TG	1	3	0	1	2	0	4	6	0	6	9	1	2	6	2	7	2	0	5	3	1	0	1	1	4	5	4	8	9	2	5	1	1	1	0	1	1	11	4	0	0	1	6	0	1	5	1	1	0
GA[C>A]TT	4	5	4	2	1	3	7	29	4	2	9	6	1	7	3	12	1	3	18	6	2	0	4	3	9	13	4	11	12	1	6	5	2	1	2	6	0	11	1	4	1	3	9	5	2	1	1	6	0
GC[C>A]AA	2	7	2	2	3	0	4	12	1	11	15	3	3	2	5	9	2	0	11	1	2	0	4	1	5	7	5	11	13	3	4	5	1	3	0	4	1	1	4	2	0	7	2	4	1	2	0	4	0
GC[C>A]AC	4	1	1	2	2	2	3	7	4	0	30	3	1	1	1	12	3	0	9	2	0	0	1	4	2	6	1	5	2	1	1	4	0	0	2	0	1	8	2	3	1	5	5	1	2	1	1	3	0
GC[C>A]AG	1	4	0	3	4	2	0	10	1	5	21	2	1	4	3	10	1	0	19	2	6	1	3	2	9	6	3	10	10	4	4	6	2	0	1	5	3	6	1	3	1	3	2	2	0	4	2	2	1
GC[C>A]AT	0	7	2	0	3	1	0	6	0	2	27	6	3	3	2	16	1	1	15	5	1	1	1	0	1	9	6	11	9	2	2	5	0	0	2	3	0	6	5	4	0	4	6	0	3	1	2	6	1
GC[C>A]CA	2	4	2	0	5	1	4	9	2	3	118	5	2	6	2	12	1	0	18	4	4	1	1	2	5	4	7	11	12	2	6	9	0	0	1	2	3	20	0	2	0	4	3	0	0	2	2	5	1
GC[C>A]CC	2	2	0	1	1	2	3	7	2	2	19	1	0	6	3	10	0	0	13	2	1	1	3	0	6	12	3	8	3	0	0	3	0	1	0	0	1	6	2	0	2	6	2	0	1	0	2	2	0
GC[C>A]CG	1	0	0	0	0	0	2	2	1	2	7	1	1	0	0	4	0	1	3	0	3	0	0	0	1	1	1	3	1	0	0	4	0	0	0	1	1	1	1	0	0	2	0	0	1	1	0	1	0
GC[C>A]CT	3	6	3	1	2	0	0	10	3	1	30	4	1	3	3	7	0	0	13	0	4	1	3	1	4	4	12	6	11	0	4	2	1	0	0	0	2	8	2	2	0	3	3	1	2	2	2	4	2
GC[C>A]GA	1	0	0	0	1	0	0	1	0	1	12	0	0	4	0	2	1	0	2	2	0	1	3	0	2	5	1	1	1	1	2	1	0	1	0	1	0	3	0	0	0	0	2	1	1	1	3	0	0
GC[C>A]GC	1	2	0	0	0	0	0	3	1	0	5	1	0	2	0	0	0	0	2	0	0	0	0	1	1	1	1	1	1	0	0	2	0	0	0	0	0	1	0	0	0	1	0	0	1	0	0	1	0
GC[C>A]GG	0	2	0	1	0	1	1	0	0	1	9	0	0	2	0	3	0	0	9	2	0	0	0	2	1	3	0	5	3	0	0	0	0	1	1	0	0	4	1	0	1	0	0	0	1	2	1	0	0
GC[C>A]GT	0	1	1	0	1	1	1	1	0	1	8	1	0	0	1	1	0	0	2	0	0	0	2	0	0	1	2	2	1	0	1	3	0	0	0	0	0	1	1	0	0	0	0	0	0	0	3	0	0
GC[C>A]TA	1	2	0	0	2	2	1	6	1	4	77	0	1	2	1	7	1	0	7	2	0	0	1	1	6	5	3	2	3	2	0	4	0	0	0	2	0	15	3	2	0	3	2	0	0	2	1	0	0
GC[C>A]TC	1	2	1	1	1	1	1	7	1	3	178	4	3	8	3	11	0	1	14	4	0	0	3	0	8	9	7	12	10	1	5	4	0	1	0	2	1	18	2	0	0	3	0	4	2	1	1	4	0
GC[C>A]TG	3	1	1	1	1	4	3	9	3	7	212	5	4	7	3	9	0	0	9	3	2	1	3	1	4	4	9	17	15	4	6	3	0	2	0	1	2	31	7	4	5	4	0	1	3	0	2	4	2
GC[C>A]TT	2	1	2	2	1	1	3	18	2	1	99	2	4	11	4	18	0	1	11	6	4	2	4	1	7	12	4	13	7	1	5	5	2	0	2	6	2	15	3	2	0	4	4	1	1	2	2	2	2
GG[C>A]AA	8	8	2	3	1	6	3	20	7	16	2	6	3	9	3	7	4	1	11	4	3	2	11	2	8	21	4	25	24	0	9	9	1	4	2	6	7	6	1	7	2	10	5	5	5	5	2	5	3
GG[C>A]AC	2	10	1	1	2	2	2	13	1	3	4	2	1	3	2	6	1	0	8	2	1	1	4	1	4	11	3	4	9	1	5	2	0	1	0	5	3	2	3	1	1	1	2	4	3	6	3	2	1
GG[C>A]AG	3	9	1	11	4	2	4	18	3	4	3	2	4	6	3	12	2	3	17	2	3	0	10	4	8	11	5	27	28	5	12	10	2	4	1	4	6	10	7	4	1	7	1	4	7	7	2	3	1
GG[C>A]AT	2	11	1	2	4	0	6	6	2	6	8	3	2	7	1	9	0	1	12	4	3	0	2	1	7	9	3	15	24	3	7	8	0	0	1	5	1	6	3	4	1	4	5	0	2	5	4	3	0
GG[C>A]CA	1	9	0	3	8	4	4	13	2	11	15	5	6	13	0	8	6	2	9	5	6	1	5	3	2	7	11	15	14	2	4	7	2	2	2	3	2	25	4	4	4	5	4	1	3	1	3	5	1
GG[C>A]CC	0	7	0	1	3	1	1	7	0	3	11	1	3	5	0	7	1	0	14	5	0	1	0	0	7	8	8	6	6	0	1	2	0	2	0	2	2	6	5	1	0	3	2	2	0	1	0	1	1
GG[C>A]CG	1	1	1	0	0	0	0	1	1	0	4	1	0	1	0	0	0	1	2	1	1	1	1	0	2	2	0	0	2	1	1	3	0	0	0	1	0	6	0	0	0	2	0	1	0	0	2	0	0
GG[C>A]CT	4	1	1	1	1	2	0	14	2	2	6	2	2	4	2	11	2	2	16	5	1	0	3	3	6	11	7	16	8	2	3	5	2	3	0	4	0	5	4	2	3	2	5	0	1	4	4	3	0
GG[C>A]GA	0	1	1	0	0	0	1	5	0	2	2	1	0	0	1	0	0	1	5	1	0	0	0	0	2	3	0	5	6	1	0	0	0	0	0	1	1	5	1	1	3	1	0	0	1	1	2	1	0
GG[C>A]GC	1	2	1	2	0	1	2	1	1	0	4	1	0	0	1	0	1	1	3	2	4	0	1	0	0	1	2	3	2	2	1	0	0	0	1	1	1	2	0	1	0	0	0	0	0	0	1	1	0
GG[C>A]GG	0	4	0	2	0	1	1	2	0	2	0	0	0	1	1	0	1	0	3	1	3	3	2	1	3	3	3	6	3	2	1	1	0	1	0	1	0	2	2	2	0	1	1	2	2	1	1	0	2
GG[C>A]GT	0	2	0	0	0	0	0	1	0	1	3	0	2	0	1	1	0	0	2	1	0	1	1	1	1	3	1	3	2	1	3	1	1	0	0	1	0	8	1	0	1	0	1	2	1	0	3	0	0
GG[C>A]TA	1	1	1	1	2	1	4	14	1	4	5	0	1	1	3	8	0	2	10	2	0	1	8	8	5	6	6	14	10	2	3	2	0	1	0	5	1	9	1	3	0	3	3	0	5	1	2	2	1
GG[C>A]TC	6	1	1	2	3	1	4	14	6	3	14	1	1	6	3	7	1	0	9	2	2	3	4	1	6	4	2	11	7	1	6	2	0	1	0	2	2	8	1	1	2	1	1	2	2	2	2	1	2
GG[C>A]TG	5	9	1	3	6	1	4	18	5	8	39	5	3	6	2	10	5	1	12	6	4	0	13	3	12	10	5	18	22	1	13	9	0	1	1	4	4	33	2	1	2	6	7	1	4	4	2	6	0
GG[C>A]TT	2	3	1	1	9	2	6	19	1	7	13	2	5	2	4	11	5	2	15	3	3	0	9	3	6	10	9	16	15	1	2	7	1	2	2	3	5	15	1	4	1	7	6	1	2	4	5	1	0
GT[C>A]AA	4	29	18	3	26	4	7	15	3	31	16	16	9	3	5	22	4	1	24	11	16	5	4	8	15	18	7	28	46	2	4	17	4	4	1	4	4	37	3	8	7	6	4	8	8	8	9	19	5
GT[C>A]AC	2	33	14	6	20	2	6	8	3	10	17	13	4	2	4	11	1	2	21	3	16	7	5	11	5	9	7	15	42	2	5	11	2	2	2	4	0	28	4	12	9	5	5	6	10	8	4	13	6
GT[C>A]AG	5	36	21	7	34	8	7	22	5	37	23	14	7	5	3	14	0	2	21	7	35	6	4	12	13	23	3	37	74	5	2	9	6	2	5	6	6	55	5	7	9	6	3	11	14	8	6	14	7
GT[C>A]AT	7	44	18	8	29	5	11	20	6	23	27	25	5	7	3	14	4	4	30	15	21	6	5	14	12	19	11	30	77	3	3	15	8	8	1	7	4	59	8	8	5	7	5	21	21	15	6	25	7
GT[C>A]CA	3	13	14	3	15	5	4	11	2	15	23	6	4	5	4	21	2	4	29	4	15	4	3	5	9	10	3	22	27	0	4	13	4	2	5	0	1	18	5	4	5	5	8	2	5	6	7	6	5
GT[C>A]CC	1	16	7	2	5	4	0	6	1	12	11	4	10	2	4	20	2	2	19	6	11	4	5	8	10	5	6	14	39	1	3	10	2	1	1	1	2	10	0	4	1	3	3	7	3	7	0	5	3
GT[C>A]CG	0	3	1	0	1	0	0	3	0	1	1	0	0	0	1	0	1	0	4	0	0	1	1	0	2	2	0	1	2	0	0	2	0	1	0	0	0	1	0	0	0	0	0	0	1	0	0	0	1
GT[C>A]CT	2	24	10	2	17	5	4	14	1	15	14	9	12	3	8	15	6	2	31	6	19	7	7	3	9	14	12	16	39	6	2	11	5	0	2	4	1	29	4	6	5	11	4	9	7	8	3	10	6
GT[C>A]GA	1	3	1	0	0	2	2	2	1	2	2	0	0	0	0	0	0	0	2	0	2	0	1	1	1	2	1	1	4	0	0	1	2	0	0	0	2	2	0	0	2	1	0	2	0	0	1	0	0
GT[C>A]GC	1	3	0	0	1	0	0	2	1	0	2	1	0	0	0	1	0	0	0	0	1	0	1	2	0	1	0	1	2	1	1	3	0	2	0	0	0	1	0	1	0	1	0	0	1	1	0	1	0
GT[C>A]GG	0	2	0	0	1	0	0	0	0	3	1	0	0	0	0	2	0	0	1	2	3	1	0	0	1	1	0	2	11	0	0	2	0	0	1	0	1	2	0	1	1	1	0	1	4	1	1	1	1
GT[C>A]GT	0	3	2	0	4	2	0	1	0	3	1	1	1	0	0	2	0	0	3	1	0	0	0	1	1	3	3	2	3	1	0	1	0	1	0	0	1	0	0	0	0	0	0	1	1	0	1	1	0
GT[C>A]TA	1	13	3	1	6	2	3	12	1	5	11	7	3	5	4	6	0	1	9	4	6	1	3	7	4	9	6	14	27	2	6	5	3	1	2	3	1	10	3	3	0	2	6	2	10	5	2	7	2
GT[C>A]TC	1	9	4	1	8	2	6	13	1	11	20	5	2	2	3	8	3	2	15	6	9	2	5	6	5	13	6	23	27	1	6	8	3	5	2	1	2	21	2	3	2	8	2	4	5	5	5	5	2
GT[C>A]TG	0	24	11	2	10	5	6	15	0	16	32	16	7	6	2	15	0	3	27	7	9	6	5	7	7	9	7	25	47	1	5	13	2	2	3	2	2	32	7	5	5	10	2	4	17	11	5	17	5
GT[C>A]TT	4	20	20	2	15	9	11	17	3	23	40	12	9	8	3	20	4	11	19	4	13	5	12	11	23	13	11	27	44	6	2	11	4	5	1	8	2	29	5	10	8	5	3	2	16	8	7	12	7
TA[C>A]AA	13	27	7	3	8	3	10	22	5	6	10	4	6	10	7	28	1	4	21	7	2	2	8	2	16	27	8	16	17	4	10	14	4	2	1	7	5	11	6	10	4	4	5	2	9	10	4	4	2
TA[C>A]AC	5	3	1	1	1	0	3	8	3	1	2	6	1	2	3	6	4	0	13	5	2	0	3	0	3	3	5	8	7	3	5	7	0	1	0	3	2	2	0	1	1	2	6	1	3	1	2	7	0
TA[C>A]AG	6	7	2	2	6	1	4	18	1	3	6	1	7	3	3	6	1	1	16	5	6	0	7	4	6	7	6	15	16	0	4	9	0	0	0	0	2	3	2	3	2	4	3	3	10	2	0	2	0
TA[C>A]AT	7	7	3	3	6	4	9	17	4	6	5	5	2	6	3	12	1	1	14	3	5	5	5	2	10	10	4	15	18	2	11	5	1	0	2	6	2	9	3	2	2	5	5	1	4	3	3	5	5
TA[C>A]CA	5	2	1	3	4	2	9	11	1	2	10	5	4	5	1	14	1	3	19	6	3	2	5	2	4	15	4	9	9	2	1	7	0	2	0	2	2	7	5	3	2	4	6	6	0	4	5	4	2
TA[C>A]CC	4	2	0	1	3	0	1	15	0	3	5	1	1	1	4	8	2	0	5	5	2	1	1	0	4	7	4	12	7	3	5	4	2	2	1	5	2	3	1	2	2	2	3	1	1	0	3	1	1
TA[C>A]CG	0	1	0	0	0	0	0	0	0	0	0	0	0	1	0	0	0	0	1	0	0	0	0	0	1	0	0	0	0	1	1	1	0	0	1	1	0	0	0	0	0	1	0	0	1	0	0	0	0
TA[C>A]CT	2	3	2	1	1	2	5	18	0	8	1	4	5	8	8	15	4	3	19	6	1	0	5	2	8	9	6	11	15	0	6	4	1	1	1	2	1	5	6	3	1	0	10	4	3	5	2	4	0
TA[C>A]GA	0	1	0	0	1	1	2	2	0	0	0	1	0	0	0	3	1	0	2	0	0	0	2	1	1	1	1	3	2	0	0	2	0	0	0	0	1	2	2	1	1	0	0	0	0	0	0	1	0
TA[C>A]GC	1	0	0	1	1	0	0	2	0	0	0	0	0	2	0	2	0	0	1	0	0	1	0	0	0	0	2	2	1	0	0	0	0	0	0	0	0	1	0	0	0	2	0	0	0	0	0	0	1
TA[C>A]GG	0	0	1	0	0	0	0	4	0	2	0	0	2	0	0	0	0	0	3	0	0	0	1	0	0	1	0	1	1	0	1	0	0	0	0	0	0	0	1	0	0	0	0	0	0	0	0	0	0
TA[C>A]GT	2	1	1	2	1	1	2	2	1	1	1	1	2	0	1	2	0	3	5	0	0	0	0	0	2	4	1	1	10	0	0	2	0	0	0	0	0	0	0	0	0	0	2	0	0	1	2	1	0
TA[C>A]TA	4	3	3	3	3	1	10	11	3	1	14	4	2	2	5	10	0	1	11	6	2	0	4	2	6	9	3	10	7	5	6	2	2	3	0	2	3	9	2	1	3	2	2	3	2	3	4	2	0
TA[C>A]TC	3	4	1	2	1	1	1	9	0	1	9	3	4	5	1	4	1	0	12	2	3	0	2	3	3	6	3	3	5	1	6	1	0	1	0	1	0	11	3	1	0	0	1	0	1	3	1	3	0
TA[C>A]TG	3	7	1	3	2	3	2	10	0	6	17	0	3	0	3	8	2	0	10	1	1	0	6	0	5	2	4	4	12	2	6	1	0	1	1	2	1	10	2	1	2	1	1	2	1	8	0	0	0
TA[C>A]TT	5	7	2	1	4	3	6	25	4	6	11	3	4	6	1	12	0	2	15	9	2	0	6	5	5	25	6	15	17	3	9	9	2	1	1	3	3	13	7	2	3	6	6	1	4	5	3	4	1
TC[C>A]AA	1	13	6	4	7	2	3	25	2	8	16	9	5	5	1	9	0	1	21	2	9	1	9	2	10	11	9	14	17	3	8	7	2	2	1	3	4	15	6	4	1	5	6	2	2	5	2	10	1
TC[C>A]AC	0	6	6	1	2	2	5	11	0	6	18	2	1	4	1	8	3	1	12	4	6	0	0	2	4	6	4	12	9	1	1	6	0	1	2	1	1	10	1	2	1	3	2	3	2	1	2	4	0
TC[C>A]AG	3	10	3	0	3	2	4	13	2	3	30	11	5	6	8	17	1	0	7	3	4	2	4	1	13	12	10	22	20	0	5	7	1	1	0	1	2	15	4	5	4	2	2	3	7	3	2	11	2
TC[C>A]AT	0	13	6	1	14	2	4	20	0	11	48	6	9	1	2	22	2	2	25	10	8	2	9	6	7	19	12	14	24	2	5	9	4	0	1	3	1	14	10	4	0	6	2	6	7	2	1	6	3
TC[C>A]CA	2	15	5	4	8	2	5	19	2	5	123	12	9	11	3	29	0	3	25	5	6	0	9	6	15	14	9	23	28	0	8	13	1	2	0	5	0	37	3	8	7	2	2	3	6	4	2	11	0
TC[C>A]CC	2	4	1	0	5	4	2	17	2	2	34	3	4	2	5	6	0	0	8	2	1	2	3	5	5	7	5	13	11	2	3	5	2	2	1	2	4	10	3	4	2	4	3	0	1	0	4	5	1
TC[C>A]CG	0	1	0	0	1	0	1	2	0	0	9	2	1	1	0	5	0	0	3	0	0	0	0	0	0	0	1	1	2	0	0	1	0	0	1	0	0	4	0	1	1	0	0	0	0	1	0	1	0
TC[C>A]CT	4	9	2	0	5	2	5	14	4	3	61	10	5	3	3	17	1	3	23	7	4	1	3	2	13	7	9	15	16	4	8	14	3	0	0	5	1	20	8	7	3	3	2	3	1	2	4	11	2
TC[C>A]GA	0	1	0	0	0	0	2	1	0	1	1	2	0	0	1	2	0	0	3	0	0	0	1	0	0	1	1	0	1	0	2	2	0	0	1	0	0	1	0	0	0	0	0	1	0	0	1	2	0
TC[C>A]GC	0	1	1	0	1	1	0	0	0	0	10	0	0	2	1	3	0	0	3	3	1	0	2	1	0	0	2	2	4	0	0	0	0	1	0	1	0	5	0	0	0	1	0	2	1	1	1	0	0
TC[C>A]GG	0	1	1	2	0	0	0	4	0	0	5	0	1	0	1	0	0	0	3	1	1	0	1	2	4	0	2	8	4	2	1	1	0	0	0	0	1	4	0	1	0	0	0	0	1	1	2	0	0
TC[C>A]GT	0	3	1	0	0	1	1	2	0	1	7	3	2	0	0	2	0	0	5	1	0	0	0	1	1	1	1	1	2	1	1	0	0	0	1	0	1	7	0	2	1	2	1	0	0	1	2	3	0
TC[C>A]TA	3	1	1	0	0	2	5	10	3	4	139	3	1	1	1	15	0	0	24	1	5	1	11	1	4	16	0	16	6	2	3	5	0	1	0	4	2	28	3	3	5	4	2	0	5	5	6	3	0
TC[C>A]TC	4	2	1	0	2	1	8	13	4	4	164	3	2	1	1	9	1	3	17	3	1	0	2	3	8	11	8	8	4	1	3	9	2	1	0	2	3	31	4	1	1	1	4	2	2	2	7	2	0
TC[C>A]TG	2	16	5	1	4	3	4	18	2	5	238	3	3	4	4	19	4	2	15	9	7	0	10	2	13	17	4	13	18	4	7	9	2	1	2	3	2	57	4	5	3	3	4	3	2	3	3	3	0
TC[C>A]TT	3	11	12	3	6	0	16	29	3	18	181	6	4	6	8	24	0	4	28	11	9	3	12	6	11	22	7	24	21	2	9	14	2	1	1	5	3	42	7	3	2	11	10	4	5	2	18	5	3
TG[C>A]AA	7	13	5	8	6	4	6	17	5	14	4	6	2	1	7	8	1	2	10	15	9	3	11	4	5	20	8	16	40	2	10	7	2	1	1	8	5	9	4	3	2	2	4	2	4	5	6	6	3
TG[C>A]AC	1	2	1	1	2	4	8	10	1	6	5	5	5	5	4	9	0	1	12	6	1	1	4	3	3	13	5	9	11	4	4	2	2	1	0	3	1	5	3	5	2	4	4	1	2	2	2	5	1
TG[C>A]AG	5	8	6	4	5	5	6	14	4	12	4	5	0	6	2	5	1	2	15	3	2	2	12	4	9	14	12	20	26	5	4	10	2	2	1	10	8	13	2	4	8	2	6	1	5	7	7	4	2
TG[C>A]AT	3	7	5	5	5	2	4	19	2	6	6	5	4	3	4	16	0	4	12	5	4	1	6	3	11	12	7	12	22	1	2	7	6	3	1	5	6	8	7	4	1	1	6	2	10	7	8	3	1
TG[C>A]CA	3	5	5	1	8	5	8	17	3	5	20	8	2	6	4	13	4	2	19	6	2	0	5	2	8	9	8	12	23	1	5	10	2	4	3	3	1	26	0	3	2	1	3	4	1	3	6	7	1
TG[C>A]CC	2	3	0	4	3	1	6	10	2	3	6	1	2	4	2	10	3	1	9	1	5	1	6	2	6	4	5	6	10	2	6	10	2	2	0	3	0	7	2	4	2	6	1	2	3	4	4	2	1
TG[C>A]CG	0	0	1	1	0	0	0	2	0	1	2	0	0	1	2	3	0	1	4	0	1	0	0	1	2	1	2	2	0	0	0	2	0	0	0	0	1	2	0	0	0	1	0	0	1	0	0	0	0
TG[C>A]CT	4	7	4	1	4	1	12	16	3	6	13	7	5	7	3	16	2	4	19	8	5	5	5	2	12	14	5	15	12	0	8	7	0	4	1	3	6	13	6	2	1	5	5	2	5	2	4	7	6
TG[C>A]GA	1	0	0	0	0	0	1	2	1	0	2	3	2	0	0	2	0	0	0	0	1	0	0	1	3	2	0	4	2	0	1	2	1	1	0	1	1	1	0	0	0	0	1	0	0	0	2	3	0
TG[C>A]GC	1	1	2	0	0	1	0	3	1	1	0	0	0	0	0	0	0	0	2	0	1	0	1	0	1	2	2	1	2	0	0	1	0	1	1	1	1	2	1	0	0	0	0	1	0	2	0	0	0
TG[C>A]GG	2	1	0	0	1	0	2	0	2	2	1	1	1	1	1	1	2	0	2	0	2	0	0	1	1	3	1	4	3	0	1	0	0	1	1	0	0	3	0	0	1	2	1	0	1	0	1	1	0
TG[C>A]GT	0	0	0	1	0	1	0	1	0	2	1	1	0	0	1	2	0	0	1	4	2	0	0	0	0	1	0	0	4	0	0	2	0	0	1	0	0	2	1	0	0	2	0	0	1	2	0	2	0
TG[C>A]TA	1	4	2	2	4	1	4	12	1	6	24	4	0	2	7	12	2	0	12	1	3	1	2	0	6	6	5	10	18	1	1	2	0	1	0	0	2	25	4	1	2	3	4	0	1	2	5	4	1
TG[C>A]TC	4	4	0	1	1	2	4	6	4	2	26	3	0	3	1	3	2	0	8	1	1	1	1	1	2	4	6	10	11	1	2	6	2	4	1	1	2	15	0	0	1	2	3	0	2	4	2	2	1
TG[C>A]TG	2	2	2	3	4	2	3	6	2	8	64	3	1	5	0	15	1	1	17	3	1	2	5	2	5	16	9	14	20	3	6	5	1	7	6	2	4	27	3	5	2	1	5	0	6	4	3	3	3
TG[C>A]TT	2	8	3	1	6	2	11	17	3	9	35	2	4	9	5	22	4	3	17	3	5	2	9	3	6	15	5	20	20	4	6	8	1	2	1	3	4	46	5	6	2	5	6	6	11	7	4	2	1
TT[C>A]AA	21	176	72	15	147	41	35	84	20	94	104	92	33	17	31	26	11	13	37	29	113	24	23	36	42	56	14	88	263	13	14	34	18	10	14	12	11	195	17	42	30	25	22	49	90	35	11	98	26
TT[C>A]AC	13	139	64	20	127	42	18	44	14	71	98	90	27	14	12	24	9	7	25	39	129	25	19	34	43	28	15	112	240	11	15	41	20	6	10	11	13	178	15	34	51	18	12	44	57	26	9	95	26
TT[C>A]AG	9	181	79	17	156	50	28	84	9	111	116	104	39	12	20	30	4	11	27	38	152	30	16	50	39	45	22	146	377	17	15	54	26	16	12	11	11	219	14	35	60	37	22	48	81	49	13	112	31
TT[C>A]AT	24	234	133	32	226	66	48	97	21	148	149	134	69	24	26	44	11	24	59	50	183	31	36	60	55	73	31	165	517	26	31	70	28	21	14	16	21	316	27	61	68	31	27	75	127	58	15	140	30
TT[C>A]CA	13	118	62	10	87	34	23	43	12	67	93	69	36	11	17	44	9	8	54	16	91	28	20	23	45	28	17	81	206	13	16	43	10	12	5	10	6	109	12	22	22	15	12	24	54	27	10	70	28
TT[C>A]CC	9	60	33	6	44	20	11	33	9	37	40	31	14	12	8	31	2	4	24	10	39	11	7	20	28	18	6	42	130	0	9	15	7	9	1	5	6	51	10	8	23	10	8	10	33	16	5	32	10
TT[C>A]CG	0	7	2	1	6	4	2	2	0	4	6	2	3	2	0	4	2	0	3	2	3	2	0	1	0	3	1	6	19	0	3	3	2	0	0	2	1	10	0	0	2	1	0	1	3	6	0	1	1
TT[C>A]CT	14	149	52	16	96	28	17	51	14	69	85	66	41	13	7	45	6	13	65	38	84	22	23	43	56	41	25	106	231	20	13	45	19	13	13	15	10	128	11	17	32	27	9	39	69	36	13	71	22
TT[C>A]GA	2	7	5	0	4	4	2	6	2	6	3	8	0	1	1	2	0	3	2	3	3	1	4	2	7	2	0	5	12	1	4	2	0	3	2	0	2	6	2	3	0	1	0	1	5	1	1	6	1
TT[C>A]GC	0	6	1	1	4	0	1	1	1	3	5	1	1	1	0	3	1	0	3	1	4	0	1	3	4	4	3	5	15	0	0	2	2	2	0	0	1	4	1	0	2	0	0	1	2	1	1	1	0
TT[C>A]GG	1	9	8	0	9	3	3	6	1	10	7	5	1	1	2	2	0	0	5	1	7	2	2	2	6	3	0	8	21	0	1	1	2	2	0	4	0	10	0	2	4	5	0	3	3	2	3	5	2
TT[C>A]GT	0	10	5	1	9	7	3	9	1	9	5	4	2	1	4	0	3	2	2	2	7	2	1	2	1	4	3	9	32	2	0	2	3	1	1	6	5	14	4	1	1	6	1	7	8	5	1	3	2
TT[C>A]TA	7	59	43	8	44	20	20	40	8	50	68	24	12	11	11	20	0	12	32	13	43	9	23	15	28	28	9	60	139	7	9	26	13	5	1	12	11	66	10	14	19	11	14	20	56	16	10	24	9
TT[C>A]TC	9	42	25	11	40	15	18	41	9	39	56	35	9	11	7	12	5	6	29	8	26	13	26	21	20	29	10	47	100	12	15	33	10	3	3	17	5	61	8	17	2	8	14	19	29	14	12	34	13
TT[C>A]TG	15	138	72	14	86	28	31	61	10	107	146	73	36	15	9	23	4	15	55	31	102	26	22	51	46	49	11	126	276	16	17	24	13	14	9	9	20	134	20	23	29	14	17	28	89	35	14	73	26
TT[C>A]TT	24	228	91	25	101	31	47	71	18	148	149	79	49	25	19	70	12	26	89	41	131	36	65	65	77	56	39	166	364	17	31	63	28	36	9	29	15	148	32	39	39	37	19	42	129	48	41	75	33
AA[C>G]AA	3	25	13	2	21	8	2	33	2	19	23	22	7	10	4	53	4	2	54	18	22	6	5	8	9	25	16	32	36	6	5	16	9	4	7	8	3	24	10	9	12	9	6	12	13	12	6	21	5
AA[C>G]AC	1	2	0	0	2	0	1	3	1	3	2	3	1	0	1	9	3	1	8	3	4	2	1	1	0	6	5	9	7	1	4	4	1	0	0	3	1	3	0	2	4	1	1	2	1	1	1	2	2
AA[C>G]AG	1	13	4	2	8	3	7	24	2	10	7	15	3	8	8	26	0	1	25	3	8	2	3	6	9	14	15	15	17	5	15	8	4	4	5	5	5	5	5	4	4	7	2	9	3	7	3	14	3
AA[C>G]AT	3	7	1	0	13	3	2	9	4	4	3	11	1	5	2	7	2	5	16	2	4	3	2	1	2	10	4	12	10	3	5	7	0	2	0	2	1	14	4	3	6	5	3	1	3	4	3	11	3
AA[C>G]CA	1	9	3	2	3	3	4	17	1	8	4	6	4	2	4	22	0	0	34	6	5	0	4	4	8	8	12	18	14	2	5	7	2	1	0	5	5	12	2	2	2	2	5	2	4	7	1	6	0
AA[C>G]CC	1	5	2	1	0	1	1	6	1	4	2	2	1	1	1	8	1	0	9	2	1	0	2	1	2	2	4	4	1	2	1	9	3	2	0	3	1	0	2	2	2	2	1	1	4	0	0	3	0
AA[C>G]CG	0	0	0	0	1	0	1	1	0	1	0	0	1	0	0	4	0	0	3	1	0	0	0	0	0	0	1	0	1	0	0	0	0	0	0	0	1	1	2	0	0	0	0	0	0	0	0	0	0
AA[C>G]CT	1	6	0	0	0	0	6	1	1	1	2	6	0	0	4	9	0	2	8	1	2	0	3	4	5	7	3	14	4	1	2	9	1	0	0	3	0	7	0	3	0	4	2	0	1	3	3	6	0
AA[C>G]GA	0	2	1	0	0	1	0	3	0	1	1	0	0	1	2	5	0	1	6	0	1	1	1	1	1	6	3	3	6	0	4	2	0	0	0	0	2	2	2	1	0	1	0	0	2	1	1	0	1
AA[C>G]GC	0	0	0	0	0	1	0	0	0	1	1	2	1	0	1	1	0	0	2	0	0	0	0	0	0	0	2	1	0	0	1	1	0	0	1	0	1	0	0	1	1	0	0	0	0	0	0	2	0
AA[C>G]GG	0	0	0	0	1	1	0	1	0	0	0	0	0	0	0	0	0	0	1	1	0	0	0	1	0	2	0	3	1	0	0	1	1	0	0	0	0	0	0	0	0	2	1	0	0	0	0	1	0
AA[C>G]GT	1	1	0	0	1	0	1	3	1	0	1	1	2	1	2	4	0	0	4	0	0	0	2	1	0	7	2	2	1	0	5	2	1	0	0	1	0	1	1	0	0	2	1	0	2	1	0	1	0
AA[C>G]TA	3	11	4	2	7	1	3	25	3	9	8	14	7	3	3	23	1	5	33	6	8	2	2	5	11	12	12	22	21	3	8	16	1	2	2	1	0	16	7	3	6	7	9	2	7	11	5	14	2
AA[C>G]TC	2	8	1	0	6	0	2	7	2	5	4	5	2	2	2	13	0	0	22	4	7	3	1	3	4	14	4	14	9	1	6	9	1	1	0	4	2	7	1	4	0	3	6	3	5	3	1	5	3
AA[C>G]TG	1	16	4	0	8	1	3	13	2	12	10	11	5	3	4	14	1	2	19	3	5	3	5	5	5	8	11	17	17	2	7	5	2	3	0	7	0	9	5	9	3	5	4	4	3	9	3	12	3
AA[C>G]TT	1	15	4	4	13	2	8	27	1	5	10	18	6	8	4	29	2	5	19	2	9	4	4	5	7	13	14	35	20	2	13	16	3	1	0	5	5	21	3	7	5	6	2	4	5	11	3	17	4
AC[C>G]AA	4	26	9	2	12	5	3	14	4	15	14	17	11	5	2	34	2	1	25	9	10	4	2	3	7	6	16	31	29	6	5	8	4	7	3	4	3	24	5	8	12	8	3	9	4	2	1	15	5
AC[C>G]AC	0	4	2	1	4	0	3	5	0	5	1	4	1	1	3	11	1	2	14	5	0	0	0	4	7	10	8	15	9	0	3	5	0	1	1	2	1	3	1	1	1	2	1	0	0	0	0	4	0
AC[C>G]AG	1	12	2	2	6	2	4	5	1	6	5	15	2	5	2	12	0	1	15	4	9	0	2	3	8	5	3	17	14	2	6	4	4	1	0	6	2	3	1	3	5	5	3	2	2	6	2	15	0
AC[C>G]AT	2	12	1	0	3	2	2	9	1	5	3	7	3	5	2	11	0	3	7	5	6	1	3	0	5	7	9	11	9	4	2	7	2	1	0	1	0	5	0	2	5	5	2	4	2	4	1	7	1
AC[C>G]CA	2	5	2	1	7	1	2	7	1	4	6	6	5	6	1	20	1	2	15	5	4	1	2	1	5	7	9	10	7	0	4	5	2	1	1	6	2	8	3	8	4	2	2	2	5	7	0	6	1
AC[C>G]CC	1	5	1	0	1	0	0	4	0	0	2	1	0	4	4	13	2	2	3	1	1	1	1	0	3	11	3	6	2	0	3	5	0	1	0	1	0	2	0	1	2	4	1	1	0	3	0	1	0
AC[C>G]CG	1	3	0	0	0	0	1	1	1	0	2	1	0	0	0	6	0	0	3	0	1	0	0	1	2	0	1	3	2	1	0	0	2	0	0	0	0	1	0	0	1	2	0	0	1	0	0	1	0
AC[C>G]CT	1	3	2	1	3	1	1	8	1	3	1	2	2	2	3	9	1	0	11	2	1	0	1	1	8	5	6	11	6	2	3	3	2	2	2	0	0	5	3	2	3	4	2	1	0	1	1	2	0
AC[C>G]GA	0	3	0	0	0	0	1	4	0	1	0	1	0	0	0	3	0	1	1	0	0	0	0	0	2	2	2	2	2	0	0	2	0	0	0	1	0	3	2	1	0	2	0	1	0	0	0	3	0
AC[C>G]GC	0	4	0	0	0	0	0	0	0	1	0	2	0	2	0	4	0	0	1	3	0	0	0	0	0	2	3	3	3	0	0	2	0	0	0	0	0	1	2	1	0	2	0	0	0	1	0	2	1
AC[C>G]GG	0	3	0	0	0	0	1	0	0	1	0	0	0	0	1	2	0	0	2	0	0	0	2	1	0	2	0	0	1	0	0	1	0	0	0	0	0	0	0	0	0	0	0	0	1	0	0	0	0
AC[C>G]GT	1	1	0	0	0	0	0	3	1	2	0	3	2	0	1	3	0	0	10	0	1	0	1	2	0	6	3	2	3	0	2	6	0	0	1	0	1	0	0	1	0	0	1	1	0	2	1	4	0
AC[C>G]TA	0	15	3	2	10	5	3	10	0	11	13	12	3	2	2	20	4	2	21	6	6	2	3	3	10	10	11	16	16	5	4	6	3	0	2	3	5	18	2	4	5	4	1	3	8	7	2	12	2
AC[C>G]TC	1	8	2	2	4	3	3	8	1	8	5	11	9	6	3	15	2	0	22	5	6	3	2	6	7	4	6	18	20	3	3	6	5	5	1	6	4	11	5	3	1	4	5	1	7	7	0	11	3
AC[C>G]TG	1	12	8	1	7	5	7	10	0	9	8	16	6	5	0	17	5	2	23	8	8	2	5	6	6	10	8	20	16	2	5	9	3	2	2	3	1	10	3	2	5	3	2	2	4	6	1	16	2
AC[C>G]TT	2	17	6	3	16	1	2	21	1	8	13	8	6	11	1	21	2	6	20	9	7	7	2	4	7	10	14	22	17	2	6	9	6	3	0	7	3	15	3	3	10	4	6	9	6	8	1	9	7
AG[C>G]AA	3	15	7	3	16	5	4	12	3	10	14	17	5	7	5	20	2	3	29	9	10	2	0	2	7	16	6	27	16	5	12	16	4	3	1	0	3	13	2	3	8	3	3	4	3	3	3	18	3
AG[C>G]AC	1	2	0	1	3	0	0	3	1	1	3	2	0	3	0	6	1	1	7	2	2	0	0	3	0	3	2	3	5	2	0	2	2	0	0	0	0	5	2	1	1	2	1	0	1	0	1	3	0
AG[C>G]AG	0	16	0	2	4	4	2	6	0	6	6	8	2	2	1	11	3	0	15	1	4	0	2	2	2	6	4	4	12	1	2	5	0	0	0	1	1	4	0	1	7	1	1	2	1	3	0	10	0
AG[C>G]AT	1	7	0	0	3	0	2	7	1	0	2	2	0	5	0	8	0	0	7	3	1	1	0	2	3	6	4	5	7	0	3	3	1	2	1	1	1	8	1	1	1	3	3	2	3	2	1	1	1
AG[C>G]CA	3	8	6	3	5	4	1	15	3	3	7	8	2	5	5	17	1	2	12	9	3	1	1	3	7	12	3	18	7	1	9	7	2	1	1	5	1	8	3	4	1	3	7	1	0	4	3	9	1
AG[C>G]CC	2	5	0	0	1	1	2	4	1	1	3	3	1	5	0	5	0	0	11	1	1	0	0	0	2	3	6	7	4	0	5	7	0	0	0	0	1	1	0	2	1	0	1	0	3	2	3	2	0
AG[C>G]CG	0	1	1	1	0	0	1	2	0	1	1	1	1	0	0	3	1	0	4	2	0	0	0	1	0	0	1	2	1	0	1	0	0	1	0	0	0	0	0	0	0	0	0	0	0	0	2	2	0
AG[C>G]CT	2	4	2	1	6	2	1	15	1	1	2	5	1	4	5	14	1	1	14	4	3	0	3	2	4	8	6	10	10	2	3	2	2	0	3	2	2	9	2	1	3	6	3	1	3	2	3	5	0
AG[C>G]GA	1	3	2	1	1	0	2	4	0	1	0	1	1	0	0	5	0	0	6	0	0	0	0	0	1	0	4	4	2	0	0	0	0	0	0	0	0	1	1	0	0	1	0	0	0	5	1	1	0
AG[C>G]GC	0	1	0	0	0	0	0	2	0	0	0	0	0	0	0	3	0	0	0	1	1	0	0	0	0	1	0	1	3	0	0	1	0	0	0	0	0	0	0	0	0	1	1	0	1	0	0	1	0
AG[C>G]GG	0	0	0	0	0	0	0	0	0	0	0	1	1	0	2	1	0	0	3	1	0	0	0	1	0	0	1	2	2	1	0	0	0	0	0	1	0	0	0	0	0	0	0	0	0	1	0	1	0
AG[C>G]GT	0	0	0	0	1	0	1	3	0	0	0	1	0	0	0	1	1	0	1	1	0	0	2	2	1	1	0	0	2	1	1	1	0	1	1	0	0	1	1	0	0	1	0	0	0	0	1	1	0
AG[C>G]TA	1	12	6	2	13	2	5	10	1	3	11	10	8	4	3	22	0	4	23	7	14	2	0	5	7	16	8	21	20	2	10	8	0	1	1	2	1	12	1	6	3	8	5	0	3	7	1	11	2
AG[C>G]TC	1	7	1	0	5	3	1	6	0	5	4	9	2	5	0	19	0	2	16	4	6	1	4	1	7	10	5	15	11	1	0	3	0	2	0	1	1	7	3	2	1	3	3	3	3	2	1	9	1
AG[C>G]TG	4	12	6	0	7	4	5	17	3	6	14	13	8	4	2	33	1	2	20	6	5	4	4	2	6	6	9	22	16	3	6	5	2	3	1	2	1	10	3	1	6	8	4	3	5	2	2	13	3
AG[C>G]TT	0	11	7	0	7	0	4	19	0	4	10	11	5	8	5	17	1	0	20	7	7	3	3	0	6	6	5	15	17	4	4	12	1	1	2	0	3	12	3	5	5	6	6	4	12	5	2	10	3
AT[C>G]AA	70	1113	435	131	890	221	111	262	70	619	742	735	165	105	140	278	60	78	315	234	724	190	99	205	294	274	143	550	1430	120	80	295	173	71	66	86	74	923	84	212	427	139	110	347	421	274	63	754	191
AT[C>G]AC	10	168	58	22	116	34	16	31	10	79	94	123	31	15	26	60	5	16	45	44	78	34	10	29	34	43	33	99	186	16	15	56	21	8	11	10	9	133	15	28	66	35	9	54	46	59	5	126	34
AT[C>G]AG	32	484	218	36	370	87	46	127	30	273	298	394	91	64	62	90	15	41	72	132	276	77	37	105	118	141	49	270	718	54	36	147	73	28	36	40	29	417	50	73	224	78	35	191	129	143	30	398	76
AT[C>G]AT	25	369	138	37	293	79	37	89	24	165	215	369	34	46	46	84	20	18	79	124	227	56	30	74	77	119	48	190	420	37	28	94	47	17	29	27	26	382	35	61	160	65	29	138	92	90	31	371	55
AT[C>G]CA	19	191	80	22	162	40	25	56	17	85	107	164	31	23	21	104	5	9	120	50	121	32	16	38	47	54	44	101	274	26	17	62	22	9	14	20	12	164	12	39	49	30	19	63	64	36	9	161	32
AT[C>G]CC	5	50	16	3	31	11	5	16	4	21	24	50	16	11	9	42	2	3	33	11	29	14	5	11	19	16	22	36	75	5	4	28	4	3	8	11	4	57	3	14	9	11	2	13	13	10	5	49	13
AT[C>G]CG	1	15	7	1	16	1	0	3	1	8	8	10	3	1	5	8	0	0	10	2	7	0	1	4	7	5	1	6	19	1	0	6	2	0	1	1	0	16	2	4	6	5	2	3	1	1	2	10	0
AT[C>G]CT	10	109	43	10	98	21	13	41	9	53	79	110	21	20	14	48	3	9	68	29	80	13	13	22	41	53	31	72	144	7	9	40	14	6	8	14	9	119	10	29	25	27	10	32	32	34	14	112	15
AT[C>G]GA	1	30	8	3	22	9	1	4	1	11	16	16	6	3	4	7	1	4	7	7	14	4	5	1	4	6	7	9	37	1	5	8	3	3	2	3	7	30	5	7	12	7	4	7	17	12	4	17	4
AT[C>G]GC	1	11	2	4	6	2	1	4	0	7	3	3	2	2	6	6	0	0	6	3	7	1	1	0	2	4	1	5	32	2	3	3	0	1	1	2	1	8	0	1	2	4	0	3	0	6	3	5	1
AT[C>G]GG	2	10	6	1	11	5	1	2	1	5	3	3	2	0	1	2	0	0	1	3	6	2	2	1	2	3	1	4	22	1	2	3	0	1	2	3	5	10	1	1	1	4	0	0	2	4	1	4	2
AT[C>G]GT	0	12	3	3	16	6	4	8	0	10	6	11	0	0	3	9	0	0	5	5	6	0	2	1	1	8	6	9	17	1	3	6	1	0	0	1	3	9	1	4	7	3	2	5	5	5	1	10	0
AT[C>G]TA	49	676	287	55	445	122	80	158	46	382	406	390	92	43	61	166	28	56	219	129	411	107	54	128	177	129	100	331	891	85	63	136	81	39	39	56	50	482	52	121	224	60	62	164	250	158	24	400	109
AT[C>G]TC	43	390	189	43	288	81	42	91	40	264	249	243	75	38	41	135	12	28	170	102	251	74	40	102	98	91	59	210	616	60	26	109	66	26	34	29	24	309	28	79	142	59	30	119	169	84	20	244	72
AT[C>G]TG	44	577	195	61	390	118	60	156	38	332	359	348	98	43	44	150	15	55	147	128	355	89	50	128	162	113	74	316	744	68	47	151	93	37	47	47	37	407	52	86	203	74	39	177	172	133	39	358	92
AT[C>G]TT	73	838	316	78	582	165	72	222	69	471	463	566	117	69	88	242	27	61	256	171	489	131	51	175	234	204	102	413	1130	97	79	210	107	52	36	52	50	646	63	145	241	103	72	241	334	206	49	563	134
CA[C>G]AA	3	26	6	3	13	6	5	9	3	13	18	14	9	8	4	24	2	1	26	7	16	2	5	4	6	12	8	31	22	3	5	21	3	1	3	4	3	23	6	11	13	8	6	9	7	7	2	15	1
CA[C>G]AC	0	16	5	2	2	2	1	3	0	4	3	8	2	2	0	10	0	1	9	0	2	1	2	1	3	1	1	7	12	0	2	6	1	0	1	1	0	4	0	2	2	4	2	4	2	3	1	8	1
CA[C>G]AG	3	28	8	3	6	5	5	26	3	5	35	14	3	7	3	22	2	3	22	6	7	3	1	5	8	15	12	21	25	5	7	7	4	1	1	4	4	13	3	3	6	9	1	5	6	7	2	16	3
CA[C>G]AT	3	10	4	0	8	3	4	4	3	6	7	10	3	2	2	16	1	0	13	4	3	5	3	6	3	7	5	8	12	1	2	6	2	0	2	1	1	6	3	3	3	3	1	2	3	3	3	10	5
CA[C>G]CA	5	14	10	3	9	2	3	18	6	4	12	13	6	8	3	29	1	3	21	9	12	2	1	4	8	12	6	18	24	1	6	17	1	1	2	5	2	8	1	9	7	4	3	8	2	7	0	15	1
CA[C>G]CC	2	7	3	2	1	2	1	4	1	1	7	3	0	2	0	14	1	1	11	2	0	1	5	1	5	2	2	8	9	1	3	3	1	1	0	3	0	7	0	1	3	2	1	2	3	3	2	3	2
CA[C>G]CG	1	2	0	0	0	0	1	3	0	0	4	0	1	1	0	3	1	0	1	2	0	1	1	0	1	0	2	4	1	0	1	3	0	0	0	0	0	0	1	2	0	0	1	0	0	0	0	0	1
CA[C>G]CT	1	7	2	0	7	4	3	11	1	4	5	4	3	3	3	17	2	1	15	4	3	2	3	3	8	12	6	11	15	2	5	7	1	0	0	1	1	7	2	0	3	2	3	2	0	4	5	3	2
CA[C>G]GA	0	2	2	1	1	1	0	5	0	0	0	3	4	4	2	2	0	0	14	4	1	0	2	1	1	2	3	3	6	0	4	1	0	0	0	1	0	2	7	1	0	2	0	1	0	3	1	4	0
CA[C>G]GC	0	2	1	0	1	0	1	5	0	4	1	1	1	4	0	6	0	0	15	2	3	0	0	0	1	3	7	3	7	0	2	2	1	1	0	0	2	0	3	2	0	3	0	2	4	1	1	1	0
CA[C>G]GG	1	6	1	0	0	0	1	0	0	0	1	2	1	1	1	4	0	0	6	2	0	0	1	0	2	3	1	5	7	0	0	0	0	0	0	0	0	0	0	0	1	0	0	2	0	0	1	2	0
CA[C>G]GT	0	2	0	0	1	0	1	5	0	2	2	1	1	0	2	6	0	0	12	2	0	0	3	2	3	7	4	5	5	0	0	2	0	0	0	0	1	0	1	2	0	2	1	0	0	1	2	1	0
CA[C>G]TA	2	9	2	1	8	2	1	14	2	5	7	20	5	1	5	17	2	2	23	1	10	0	1	3	3	9	11	22	19	3	3	5	2	0	1	4	2	8	8	2	3	2	2	3	7	6	1	21	0
CA[C>G]TC	0	13	2	0	2	2	3	6	0	8	15	7	5	3	3	11	2	2	11	4	6	4	0	1	0	10	6	11	15	4	2	6	1	0	1	1	2	5	0	2	2	4	1	2	3	6	6	7	4
CA[C>G]TG	5	25	8	4	14	7	7	20	4	11	24	18	7	3	8	13	0	4	22	3	12	6	5	5	14	6	8	28	37	4	8	14	5	2	4	3	1	14	4	5	7	5	3	5	8	7	2	17	5
CA[C>G]TT	4	14	9	0	14	5	5	23	3	12	14	21	7	7	3	15	3	0	26	11	11	6	4	8	11	13	13	23	34	6	12	8	8	1	0	2	3	22	5	4	6	4	5	4	3	13	1	22	6
CC[C>G]AA	2	44	17	3	27	8	12	29	2	27	26	49	11	9	5	27	1	4	39	13	28	12	4	12	20	20	12	44	74	4	8	11	5	3	1	6	0	34	5	8	21	9	6	12	19	15	4	50	12
CC[C>G]AC	0	3	3	1	4	0	0	5	0	3	5	8	5	6	0	10	1	1	7	4	4	0	0	2	2	3	6	6	3	1	4	2	1	1	1	3	0	6	0	1	7	2	2	1	3	3	1	8	0
CC[C>G]AG	3	43	9	1	23	13	4	25	2	14	12	29	8	10	7	27	1	3	17	17	23	10	3	10	10	17	9	44	42	7	5	17	2	0	3	5	1	25	6	4	13	9	3	8	6	10	2	28	10
CC[C>G]AT	3	8	1	1	6	1	2	7	2	7	5	8	3	2	1	10	2	1	11	6	0	2	2	3	5	4	0	4	10	3	0	5	3	0	0	0	1	8	2	2	3	3	3	3	3	3	1	8	2
CC[C>G]CA	2	10	2	4	3	3	4	14	2	4	10	8	5	11	3	31	1	0	31	3	5	0	3	2	5	14	10	21	15	2	5	8	1	2	1	2	2	9	6	4	6	5	1	6	2	4	1	8	0
CC[C>G]CC	0	7	0	0	3	2	2	4	0	1	4	1	2	3	3	4	0	1	8	0	2	0	2	2	5	2	3	9	4	3	2	3	2	1	2	1	0	1	1	1	2	3	2	1	0	0	0	2	0
CC[C>G]CG	1	3	1	0	1	0	0	3	1	1	2	4	0	1	0	4	1	0	5	0	1	0	0	0	1	0	3	4	4	1	2	2	1	1	0	1	0	0	0	0	0	0	0	0	0	1	0	4	0
CC[C>G]CT	1	5	3	1	3	2	3	10	1	3	5	14	4	4	1	18	0	2	16	5	4	1	2	1	1	8	4	8	10	0	1	8	0	1	0	5	2	5	1	3	6	3	0	1	2	3	2	12	0
CC[C>G]GA	0	3	0	2	2	1	1	1	0	1	2	5	1	1	2	8	1	0	14	2	0	0	3	0	3	4	2	3	6	1	2	1	0	1	2	0	0	2	1	2	1	1	1	0	1	1	0	5	0
CC[C>G]GC	0	1	1	0	1	0	1	2	0	2	2	4	3	2	2	4	1	1	5	3	3	1	3	1	3	7	4	7	10	1	3	3	0	0	1	1	0	0	3	0	0	1	0	0	0	2	0	4	1
CC[C>G]GG	0	5	0	0	1	0	0	3	0	3	1	2	0	3	0	8	0	1	4	3	0	0	2	3	0	4	2	5	5	1	2	4	1	0	1	3	0	3	1	0	0	0	1	0	0	0	0	2	1
CC[C>G]GT	1	6	0	0	0	2	0	3	0	2	3	2	1	3	5	5	1	0	10	5	0	1	1	1	2	8	1	8	10	2	3	3	1	1	0	1	3	0	1	2	0	4	1	0	0	0	1	3	1
CC[C>G]TA	5	20	8	5	11	5	2	11	5	13	11	12	7	2	7	19	0	1	36	8	12	3	0	5	9	12	6	13	34	1	2	11	3	1	2	2	1	5	3	7	7	4	1	7	12	5	0	12	3
CC[C>G]TC	3	17	4	0	10	2	3	12	2	10	9	19	7	4	5	28	1	1	14	8	9	1	1	6	6	8	5	23	27	2	5	2	0	2	0	4	3	13	0	4	3	4	3	5	4	6	3	15	1
CC[C>G]TG	1	24	4	3	10	4	5	15	1	18	22	21	9	10	4	29	1	2	31	7	14	5	2	2	9	7	16	28	38	7	4	11	5	2	2	7	0	19	6	6	9	10	2	8	5	6	1	20	4
CC[C>G]TT	4	22	7	3	12	4	7	15	4	17	11	16	8	8	8	26	2	1	32	7	16	5	4	7	13	13	11	20	41	5	3	13	6	3	4	5	2	27	5	6	9	10	5	5	7	7	4	14	5
CG[C>G]AA	0	2	0	0	0	1	1	3	0	1	0	2	0	0	0	2	0	0	1	0	0	0	1	0	1	2	0	1	3	0	0	0	0	0	0	0	0	2	0	0	0	1	0	0	0	0	0	2	0
CG[C>G]AC	0	0	0	0	0	0	0	0	0	0	0	0	0	0	0	0	0	0	2	0	0	0	0	0	0	0	0	0	1	0	0	1	0	0	1	0	0	1	0	0	0	0	0	0	0	0	0	0	0
CG[C>G]AG	0	3	0	1	0	0	0	0	0	0	0	1	3	0	1	0	0	0	2	1	1	0	0	0	0	0	0	3	2	0	0	0	0	0	1	0	0	3	0	0	0	1	0	0	0	0	0	1	0
CG[C>G]AT	0	1	0	0	0	0	0	0	0	0	1	1	0	1	0	0	0	0	4	0	0	0	0	0	0	2	0	0	1	0	0	0	0	0	0	0	0	1	0	0	0	0	0	0	0	0	0	1	1
CG[C>G]CA	1	0	0	0	1	0	0	0	1	1	2	0	2	1	0	3	0	0	1	1	1	1	1	1	0	4	0	3	2	0	1	0	0	0	1	0	0	1	1	1	0	0	0	0	0	0	0	0	0
CG[C>G]CC	0	1	0	0	0	0	0	2	0	0	2	1	1	0	0	2	0	1	5	1	1	0	0	0	0	1	1	3	0	1	1	2	1	1	0	0	0	2	0	0	0	2	1	0	1	0	2	1	0
CG[C>G]CG	0	0	1	0	0	0	0	0	0	0	0	0	0	0	0	0	0	0	1	0	0	0	0	0	2	2	1	0	1	0	0	0	1	0	0	0	0	0	0	0	0	0	0	0	0	0	0	1	0
CG[C>G]CT	0	1	1	0	1	0	3	2	0	0	1	0	0	1	0	3	0	0	3	1	0	1	0	0	0	2	1	1	0	0	3	1	0	0	0	1	1	1	0	1	0	2	0	0	1	2	0	1	1
CG[C>G]GA	1	0	0	0	0	0	0	0	0	0	0	1	0	0	0	2	0	0	1	0	0	0	0	2	0	1	1	0	1	1	0	0	1	0	0	0	0	0	0	0	0	1	0	0	0	0	0	1	0
CG[C>G]GC	0	2	1	1	0	1	0	0	0	0	0	0	1	2	0	2	0	0	0	1	0	0	0	0	0	1	0	1	2	0	0	1	0	1	0	0	0	0	1	0	0	0	0	0	0	0	0	1	0
CG[C>G]GG	0	0	0	0	1	0	0	0	1	0	2	0	1	0	0	2	0	0	1	0	0	0	0	1	1	1	3	1	1	0	0	0	0	0	0	0	0	1	0	0	0	0	0	0	0	0	0	0	0
CG[C>G]GT	0	0	1	0	1	0	0	0	0	1	0	0	1	1	0	1	0	0	1	1	0	0	2	0	0	1	1	0	0	0	0	0	0	0	0	0	0	0	1	0	0	0	0	0	0	0	0	0	0
CG[C>G]TA	0	1	1	0	1	0	0	1	0	1	0	0	1	1	0	2	0	0	2	0	1	0	0	2	0	1	0	3	0	0	0	1	0	1	0	1	0	3	0	0	0	0	1	0	0	0	0	0	0
CG[C>G]TC	0	2	0	1	1	2	0	0	0	0	0	0	0	0	2	2	0	0	1	1	0	0	0	0	1	0	0	2	3	0	0	0	0	0	0	0	1	0	0	0	0	0	0	0	0	0	0	0	0
CG[C>G]TG	1	0	1	1	0	1	0	1	1	2	1	2	0	1	1	1	0	0	3	0	2	1	0	0	6	1	3	3	1	1	1	0	0	0	0	0	0	0	1	0	2	1	0	1	0	0	1	2	1
CG[C>G]TT	0	0	1	0	2	0	0	2	0	2	1	2	1	0	0	1	0	0	3	1	1	0	0	0	0	1	0	0	2	0	0	1	0	0	0	0	1	3	0	0	0	1	0	1	2	0	1	2	0
CT[C>G]AA	201	2508	953	232	1689	427	196	519	185	1329	1363	1515	276	198	248	185	82	165	174	453	1535	392	215	432	567	488	186	1041	3156	222	163	512	359	125	147	161	129	1821	167	382	755	273	166	666	728	444	128	1550	401
CT[C>G]AC	48	526	168	41	306	75	35	114	47	241	244	396	68	44	45	49	18	27	32	101	277	85	38	85	110	99	47	244	562	48	27	143	54	33	33	38	32	291	42	63	187	89	42	114	124	102	18	388	85
CT[C>G]AG	131	1564	500	146	1035	285	150	304	128	686	840	1229	216	114	166	116	55	93	54	377	853	219	124	291	345	319	165	742	1899	143	86	447	218	97	93	103	103	1189	125	223	429	245	113	430	361	290	69	1232	210
CT[C>G]AT	60	780	262	81	608	170	60	173	60	353	363	639	87	69	86	62	33	40	41	226	398	130	44	121	173	183	88	369	846	60	51	219	116	30	62	71	46	736	71	137	278	113	61	232	206	139	53	629	130
CT[C>G]CA	42	584	220	58	395	86	59	133	39	293	318	337	75	37	54	99	28	24	115	106	331	83	39	104	127	111	61	280	755	70	38	137	63	30	38	32	43	373	36	104	118	82	33	158	148	98	25	329	85
CT[C>G]CC	17	186	66	9	128	33	17	49	18	87	99	130	19	20	25	46	3	12	38	50	123	27	16	38	49	44	28	95	238	17	10	47	25	4	15	16	13	167	14	24	43	31	7	54	50	26	14	129	26
CT[C>G]CG	9	77	14	3	39	10	7	15	9	37	42	43	17	9	7	5	2	2	8	21	45	5	8	25	27	13	15	45	112	7	6	25	14	5	4	4	1	56	8	8	13	6	5	14	12	10	1	44	5
CT[C>G]CT	48	375	139	23	305	66	50	101	45	179	201	323	51	41	39	84	25	19	104	105	233	70	27	73	116	85	45	216	533	24	36	107	58	17	37	42	32	403	30	65	95	58	27	101	116	63	20	327	69
CT[C>G]GA	4	95	27	10	56	17	8	18	3	51	35	48	8	9	9	6	3	5	8	21	51	14	7	12	15	28	13	34	129	8	6	17	6	3	5	9	7	60	4	16	25	19	7	15	29	21	7	49	10
CT[C>G]GC	2	43	12	3	22	8	2	12	2	15	22	37	9	5	8	3	2	3	4	25	22	4	5	13	6	9	3	18	64	5	5	15	7	3	4	5	2	27	4	4	11	8	2	8	3	7	2	48	6
CT[C>G]GG	6	67	18	3	33	22	12	15	5	28	33	37	15	5	4	5	3	5	6	26	41	7	7	9	13	23	8	26	88	7	8	21	6	2	1	6	5	42	4	5	13	26	4	12	11	10	4	45	7
CT[C>G]GT	4	44	15	3	29	16	5	18	3	24	20	44	10	5	3	11	2	2	2	23	27	7	4	8	10	16	8	21	57	7	5	20	11	0	1	2	2	46	5	5	10	12	4	8	5	6	2	44	7
CT[C>G]TA	86	1304	545	109	879	239	116	288	78	726	779	648	137	81	104	122	52	88	131	227	808	223	118	241	326	244	82	544	1748	139	98	268	200	84	73	66	69	917	86	214	371	131	94	326	459	260	57	650	218
CT[C>G]TC	72	793	296	76	482	121	78	174	65	445	463	433	87	60	59	98	26	67	82	123	567	120	56	170	201	141	70	309	1033	93	58	166	108	53	46	50	32	584	64	110	190	79	57	188	253	140	30	428	124
CT[C>G]TG	140	1625	530	107	1053	294	115	372	129	851	916	1002	181	116	138	131	38	102	142	308	1000	238	111	355	418	232	133	713	2154	189	119	369	225	91	123	105	94	1094	115	212	446	181	116	408	435	274	65	1004	228
CT[C>G]TT	115	1605	611	143	1159	284	122	326	109	881	904	976	175	108	153	170	53	108	201	308	1117	266	90	317	465	300	151	665	2226	168	102	334	244	84	93	89	79	1215	111	300	416	199	107	398	514	301	84	974	260
GA[C>G]AA	0	9	6	2	12	2	1	6	1	5	6	11	6	4	3	16	1	0	14	5	2	3	2	3	0	11	4	14	12	4	4	7	2	1	1	4	1	14	3	2	4	5	4	2	2	3	4	10	2
GA[C>G]AC	0	2	1	0	0	1	0	1	0	2	0	3	0	3	0	3	2	0	7	1	0	0	0	0	2	2	0	4	3	0	1	1	0	1	0	0	0	2	1	0	1	0	2	1	1	0	0	3	2
GA[C>G]AG	3	12	3	1	2	2	3	14	3	5	12	11	10	9	3	21	0	1	27	6	4	4	4	3	3	10	11	16	14	3	6	7	0	4	2	2	2	6	4	2	3	5	1	3	3	3	5	10	3
GA[C>G]AT	1	4	1	0	1	0	1	5	0	1	3	4	1	2	2	11	0	0	12	4	0	0	3	1	0	5	0	9	6	2	2	7	0	1	0	1	1	3	1	0	4	2	0	1	3	1	0	4	0
GA[C>G]CA	2	7	3	1	0	3	2	8	2	4	4	7	7	7	5	13	1	0	22	4	1	2	2	1	4	7	6	10	2	4	7	5	0	0	1	1	2	10	0	2	0	4	3	3	2	4	0	7	2
GA[C>G]CC	2	4	1	0	2	0	0	5	2	2	2	3	3	4	0	6	0	2	5	1	1	1	2	1	1	4	2	1	0	1	2	0	0	0	0	0	1	1	2	1	0	0	2	1	2	1	1	3	1
GA[C>G]CG	1	1	0	0	0	0	0	0	1	0	1	0	0	0	0	1	0	0	2	0	0	0	0	1	0	0	2	1	0	0	0	1	0	0	0	0	0	1	1	0	0	0	0	0	0	0	0	0	0
GA[C>G]CT	2	3	2	0	2	0	0	3	2	0	2	1	2	1	1	7	0	2	7	3	0	0	1	0	1	10	6	7	4	3	1	1	0	0	0	1	0	5	0	2	1	2	3	3	0	1	3	1	0
GA[C>G]GA	1	0	0	0	3	0	0	0	1	2	1	1	0	1	0	5	0	0	5	1	1	0	1	1	0	4	4	5	4	1	2	1	0	1	1	1	0	1	3	0	2	0	1	0	0	2	0	1	0
GA[C>G]GC	0	0	0	0	0	0	0	3	0	0	0	0	0	0	0	0	0	1	2	0	0	0	0	1	0	3	2	0	4	1	0	0	0	0	0	0	0	0	0	0	0	1	1	0	0	0	0	0	0
GA[C>G]GG	0	2	2	1	0	0	1	2	0	1	0	0	0	0	1	2	1	0	5	0	1	0	4	0	2	1	2	5	2	1	0	1	1	0	0	1	0	0	2	1	0	0	0	0	0	1	1	0	0
GA[C>G]GT	0	1	0	0	0	0	1	2	0	1	2	0	1	0	0	2	0	0	5	1	0	1	1	0	0	6	2	2	1	0	1	0	0	0	0	3	0	1	0	0	0	1	0	1	0	0	0	0	1
GA[C>G]TA	3	8	4	0	3	1	1	9	2	4	6	9	2	2	2	10	1	0	21	4	4	1	6	0	3	8	3	12	6	0	0	6	3	0	1	2	0	7	2	3	0	4	1	2	1	5	2	8	1
GA[C>G]TC	3	9	1	0	2	2	3	5	3	1	2	2	2	6	3	8	0	1	12	5	2	0	0	0	2	10	6	7	7	1	4	4	2	0	1	0	2	3	0	1	0	1	5	1	2	0	0	2	0
GA[C>G]TG	1	6	2	0	0	1	4	4	1	6	4	4	1	3	3	14	0	2	16	2	4	2	3	2	2	10	4	5	8	2	1	5	0	1	1	1	1	5	3	2	3	3	3	2	2	3	2	4	2
GA[C>G]TT	1	7	3	0	6	1	4	15	1	8	6	11	3	3	2	16	0	1	29	4	6	2	1	4	4	15	3	13	13	2	7	5	0	0	0	6	1	4	3	2	3	4	2	2	4	4	1	10	2
GC[C>G]AA	1	11	2	1	5	2	3	3	1	3	2	8	2	0	3	21	1	0	15	5	6	0	1	1	3	4	8	7	13	0	3	8	2	1	0	3	1	6	2	4	6	4	4	3	3	2	1	9	0
GC[C>G]AC	1	4	0	0	0	0	0	1	1	1	0	3	0	1	3	5	1	0	3	0	1	1	1	0	0	4	3	9	7	0	1	3	2	0	1	3	0	1	1	0	0	2	1	0	2	1	0	4	1
GC[C>G]AG	1	5	3	1	0	0	0	9	1	1	0	7	2	6	1	12	0	2	14	5	2	0	1	0	4	4	9	7	10	2	2	4	1	1	0	0	0	7	1	1	1	4	2	5	0	0	0	6	0
GC[C>G]AT	0	2	0	1	0	1	3	3	0	1	0	1	0	5	0	5	2	1	7	0	2	0	1	0	1	1	7	7	5	0	4	0	0	0	1	1	0	1	3	0	0	1	2	1	1	2	0	1	0
GC[C>G]CA	1	5	1	1	2	1	4	9	1	0	6	4	2	3	2	22	2	1	19	3	1	0	0	1	2	9	7	8	4	2	2	4	0	2	0	4	1	3	4	2	0	2	1	1	2	0	0	4	0
GC[C>G]CC	1	0	1	0	0	2	0	1	1	0	4	0	0	5	0	2	1	1	5	0	0	0	1	1	0	1	2	5	2	1	0	2	0	1	0	1	1	1	0	2	1	5	0	1	0	1	0	0	0
GC[C>G]CG	1	2	0	0	0	0	1	1	1	1	0	2	1	0	0	3	0	0	4	0	0	0	0	0	1	1	0	1	1	0	0	2	0	0	1	0	0	0	1	2	1	0	0	1	0	0	1	1	0
GC[C>G]CT	1	2	0	0	1	1	1	8	1	0	2	2	2	0	1	2	0	1	6	3	1	0	0	1	2	4	2	7	7	0	2	0	1	1	2	1	1	3	1	0	0	1	0	1	0	1	0	2	0
GC[C>G]GA	0	2	0	0	1	2	0	2	0	2	0	2	1	1	2	6	0	0	11	0	1	1	3	0	1	1	3	5	5	0	0	0	1	0	0	2	1	0	4	1	0	0	0	0	1	3	0	2	0
GC[C>G]GC	1	3	0	0	0	1	0	4	1	1	2	1	2	0	1	2	0	0	4	0	1	0	0	1	0	1	2	6	2	0	0	3	0	0	0	0	0	0	0	0	0	1	0	1	0	0	0	1	0
GC[C>G]GG	0	0	0	1	1	2	0	2	0	2	1	2	0	1	0	3	0	0	6	1	0	0	1	0	0	5	1	2	7	0	4	4	1	0	0	2	0	0	2	0	1	0	1	0	0	0	1	2	0
GC[C>G]GT	1	2	0	0	0	1	0	2	1	4	0	0	2	0	3	3	1	0	8	0	0	2	3	2	1	6	1	9	6	1	1	5	1	0	0	2	1	4	0	0	0	0	0	0	2	1	0	0	2
GC[C>G]TA	3	7	2	0	2	0	1	8	2	4	6	6	2	4	0	4	1	1	14	3	3	1	0	1	4	2	7	8	4	3	2	4	0	0	2	1	3	8	1	2	5	0	5	2	1	1	0	6	1
GC[C>G]TC	3	13	2	1	9	3	2	5	3	4	8	3	4	4	3	13	1	0	14	3	4	0	0	1	5	9	5	14	13	2	3	6	3	1	3	1	1	5	3	3	4	2	5	0	4	3	1	4	1
GC[C>G]TG	2	13	4	0	7	3	2	9	2	6	4	13	4	1	2	18	3	0	15	3	5	1	3	3	5	13	7	20	8	1	2	6	3	1	2	1	4	3	3	1	3	3	3	3	1	5	0	14	1
GC[C>G]TT	1	11	2	0	4	1	1	6	1	5	6	9	8	1	2	20	0	1	17	6	7	4	1	0	7	7	5	24	11	2	4	6	2	1	0	2	0	6	0	2	5	7	3	3	3	4	1	9	4
GG[C>G]AA	0	6	1	1	3	2	0	3	0	2	6	2	2	4	0	13	0	0	12	4	2	0	3	3	3	7	7	12	10	1	4	5	1	0	0	2	1	4	1	0	0	5	0	1	3	3	0	2	0
GG[C>G]AC	0	0	0	0	0	0	1	3	0	0	0	1	1	1	0	1	1	0	3	1	0	0	0	0	2	1	1	1	3	1	1	0	0	0	0	0	1	2	0	0	2	2	0	0	0	1	0	1	0
GG[C>G]AG	1	1	1	1	5	3	0	3	1	2	3	1	2	4	3	9	0	0	11	3	0	0	0	2	2	4	4	12	5	1	1	5	1	1	0	0	1	2	4	1	0	2	3	0	2	1	1	1	0
GG[C>G]AT	1	2	0	0	1	0	0	1	0	1	2	2	2	0	0	4	1	0	9	0	0	0	1	0	0	1	3	6	4	0	1	0	0	0	0	0	0	1	3	0	0	1	3	0	0	1	0	2	0
GG[C>G]CA	3	4	3	1	3	2	2	8	2	2	5	6	5	4	0	7	0	1	14	2	3	0	3	1	2	3	9	11	5	2	3	6	0	0	0	1	0	4	3	2	1	4	1	2	0	1	1	6	0
GG[C>G]CC	1	3	2	0	0	2	2	6	1	0	3	2	0	0	2	1	0	0	2	2	0	1	0	2	1	2	0	8	5	0	3	3	0	3	1	2	0	3	1	1	0	1	0	0	0	0	0	3	1
GG[C>G]CG	0	2	0	1	1	0	0	1	0	1	3	1	0	0	0	1	2	0	1	2	1	0	0	0	1	0	1	1	1	0	1	0	0	0	0	0	0	1	0	1	0	0	0	0	0	0	0	1	0
GG[C>G]CT	0	3	1	2	1	0	2	0	0	1	4	3	1	1	0	7	0	0	8	1	0	0	1	0	1	2	1	3	5	2	2	3	1	0	1	1	1	3	1	1	1	2	1	0	0	1	2	2	1
GG[C>G]GA	0	0	1	0	0	0	1	0	0	1	0	2	0	0	0	1	0	1	2	2	0	0	2	0	0	3	2	2	0	0	0	1	0	0	1	0	0	0	1	0	0	0	0	0	0	1	0	4	1
GG[C>G]GC	0	3	0	0	1	0	0	0	0	0	0	0	0	0	0	0	0	0	1	0	0	0	0	0	0	0	0	0	0	0	0	0	0	0	1	0	0	2	0	0	0	1	0	0	0	1	0	0	0
GG[C>G]GG	0	2	0	0	1	1	0	0	0	0	2	0	0	0	0	2	0	0	2	1	0	0	0	0	0	1	0	2	0	1	0	0	0	0	1	0	2	0	0	0	0	2	0	0	0	0	1	0	0
GG[C>G]GT	0	1	0	0	0	0	0	2	0	1	0	0	1	1	0	0	0	0	0	0	0	1	0	0	0	2	1	2	1	0	0	2	0	0	0	0	0	1	1	0	0	0	1	0	0	0	0	0	1
GG[C>G]TA	2	7	0	2	0	1	3	11	2	3	5	6	0	3	1	10	0	2	6	10	1	4	1	2	1	3	3	9	9	1	5	1	1	0	1	2	0	4	0	1	3	4	2	0	3	2	1	6	5
GG[C>G]TC	1	3	2	0	2	1	1	2	1	5	2	7	1	3	2	8	1	1	5	3	1	0	1	0	2	2	4	8	7	0	2	2	0	1	0	2	0	1	1	1	0	3	0	2	2	1	0	7	0
GG[C>G]TG	1	11	4	0	4	2	0	7	1	2	16	7	5	1	0	21	1	0	19	7	3	1	2	5	4	2	4	13	6	0	4	4	1	1	0	0	1	5	1	1	2	4	1	2	4	1	0	7	1
GG[C>G]TT	2	1	4	2	5	0	1	9	1	4	2	2	3	4	1	8	1	2	15	3	3	1	1	1	1	7	3	7	11	0	5	3	0	0	0	1	2	5	2	3	2	3	2	3	0	0	0	2	2
GT[C>G]AA	40	436	179	51	333	75	45	119	39	222	268	306	70	44	50	131	19	35	142	79	270	80	43	82	122	112	71	212	565	58	27	109	55	22	29	43	22	343	30	72	140	46	40	117	139	70	19	311	78
GT[C>G]AC	6	62	11	5	42	10	2	9	6	27	38	45	6	2	8	24	4	5	16	15	30	11	6	4	11	10	5	41	55	4	5	17	12	4	6	5	6	40	9	8	19	10	8	15	9	13	4	44	10
GT[C>G]AG	17	210	52	15	152	40	21	49	15	112	97	170	40	21	25	46	5	7	60	60	119	36	16	41	31	69	39	122	255	21	17	66	29	13	12	19	17	168	22	28	68	52	16	52	52	44	8	172	38
GT[C>G]AT	10	115	33	12	95	34	9	29	9	32	66	118	15	19	11	33	3	8	40	34	55	12	4	16	29	34	14	70	126	13	18	40	13	7	8	6	6	120	10	19	45	12	11	29	26	30	8	120	10
GT[C>G]CA	11	66	33	13	49	13	13	18	10	25	35	48	16	13	14	63	3	4	70	16	40	6	9	11	26	16	22	38	91	7	10	22	1	4	5	4	1	47	8	16	27	7	2	25	18	10	2	51	7
GT[C>G]CC	5	16	8	2	8	2	3	7	4	7	14	18	8	6	0	26	1	2	21	9	14	4	5	3	12	7	14	18	37	3	3	7	4	3	0	2	2	16	0	6	6	4	2	3	3	5	3	17	4
GT[C>G]CG	1	7	1	2	2	1	2	0	0	2	1	7	1	0	1	4	0	0	3	2	3	1	0	0	1	0	1	2	15	0	1	2	1	0	0	1	0	4	0	1	4	2	0	1	1	0	0	7	0
GT[C>G]CT	6	40	23	5	45	6	6	20	5	24	29	29	9	11	3	34	2	1	34	13	21	7	8	12	16	12	20	38	59	2	7	10	10	2	3	9	4	56	1	7	17	11	1	12	12	6	1	29	6
GT[C>G]GA	2	11	3	0	9	2	0	5	2	4	11	8	4	0	0	5	0	0	5	6	5	3	3	3	6	7	1	3	15	2	5	3	2	1	1	2	0	7	2	1	3	1	1	4	3	4	0	8	3
GT[C>G]GC	1	4	1	0	2	1	0	0	1	2	2	3	0	0	0	1	1	1	2	2	3	0	3	0	3	2	1	6	8	0	1	4	2	0	0	3	0	0	5	0	2	2	0	1	0	0	0	5	0
GT[C>G]GG	0	7	2	0	3	2	3	0	0	1	5	4	1	1	1	4	0	0	3	1	3	1	2	0	2	1	0	2	8	1	1	0	1	0	0	3	0	7	1	1	1	3	1	2	2	0	0	5	1
GT[C>G]GT	0	3	4	0	3	3	1	4	0	5	2	4	4	0	1	2	0	0	3	3	1	1	2	1	1	2	2	6	9	0	3	5	0	0	1	0	0	6	1	0	1	2	2	3	1	0	1	4	1
GT[C>G]TA	28	301	91	19	167	56	30	75	26	148	175	152	41	20	30	72	8	13	133	43	163	54	27	60	65	57	34	127	356	38	31	68	32	18	10	14	11	242	9	43	89	39	28	63	95	56	17	154	56
GT[C>G]TC	31	222	92	18	160	48	18	72	28	153	130	117	55	22	17	90	8	13	137	45	139	39	20	59	66	47	37	112	338	27	18	70	32	17	14	25	17	168	19	40	72	22	24	42	66	50	12	119	41
GT[C>G]TG	21	262	117	14	164	37	26	53	18	130	154	177	50	16	31	86	9	12	100	46	136	39	17	55	61	52	41	134	354	27	26	56	43	14	15	23	19	182	12	43	65	34	21	58	78	44	20	182	43
GT[C>G]TT	39	388	176	30	289	76	33	105	35	232	229	271	57	31	41	171	14	30	217	81	234	66	38	84	121	78	66	213	544	39	35	97	60	27	21	32	28	298	24	83	126	50	33	107	137	82	31	272	62
TA[C>G]AA	0	20	3	1	14	5	2	19	0	12	12	24	6	4	3	25	0	2	36	10	14	7	3	4	3	15	6	30	22	4	7	7	1	2	5	2	4	15	5	6	9	7	6	4	5	6	4	21	6
TA[C>G]AC	2	3	0	0	1	1	0	1	2	4	1	6	0	0	0	2	0	1	4	0	2	0	0	0	1	2	1	3	2	2	2	0	0	1	0	2	0	0	1	2	1	0	1	1	1	0	0	6	0
TA[C>G]AG	1	15	4	5	7	2	4	17	1	4	7	20	4	7	3	13	1	2	19	9	2	0	1	5	1	8	8	20	15	3	6	4	3	0	2	3	1	10	3	2	2	5	2	9	3	2	2	20	1
TA[C>G]AT	1	6	2	0	5	3	1	6	2	2	5	7	3	3	0	6	3	1	6	5	5	1	1	1	5	7	2	7	9	1	3	3	1	0	0	4	0	8	5	2	1	3	1	1	2	1	0	7	0
TA[C>G]CA	0	6	2	0	9	2	3	10	0	2	3	5	1	0	1	14	3	0	22	5	3	0	3	1	3	14	6	7	13	4	3	8	3	2	1	2	4	6	1	5	2	2	4	1	4	4	3	5	0
TA[C>G]CC	0	0	2	0	3	0	0	2	0	2	2	1	2	1	1	9	3	1	5	5	3	1	1	1	3	1	1	3	3	0	2	0	4	1	0	1	0	0	0	0	1	1	0	0	0	1	3	1	1
TA[C>G]CG	0	0	0	0	1	0	0	0	0	0	0	0	0	0	0	0	0	0	3	0	1	0	0	1	0	0	0	1	1	0	0	1	0	0	0	0	0	1	0	1	0	2	0	0	0	0	0	0	0
TA[C>G]CT	1	2	2	0	4	2	1	8	2	0	6	3	1	2	1	11	1	1	11	4	2	1	3	1	5	13	2	5	4	1	3	8	0	0	0	1	1	3	1	1	1	1	2	0	1	2	2	3	1
TA[C>G]GA	0	0	1	0	0	1	1	1	0	0	0	2	1	1	1	1	0	0	12	3	0	0	0	0	0	6	4	2	1	1	0	0	1	0	0	1	1	2	1	2	0	0	0	3	0	1	0	2	0
TA[C>G]GC	0	0	0	0	0	0	0	4	0	0	0	0	1	0	3	0	0	0	3	2	0	0	1	0	0	3	1	2	1	0	0	1	0	0	0	0	0	0	1	0	1	0	0	0	0	0	0	0	0
TA[C>G]GG	0	0	1	0	0	1	0	0	0	1	0	0	0	0	0	1	0	0	1	0	0	1	1	0	0	3	1	2	1	0	1	1	0	0	0	0	0	1	3	0	1	0	0	0	0	0	0	0	1
TA[C>G]GT	0	0	0	0	0	0	0	3	0	0	0	1	2	3	0	1	0	1	6	2	0	0	1	2	0	3	1	3	7	0	3	0	1	0	0	1	0	0	1	0	2	0	0	1	0	1	0	1	0
TA[C>G]TA	2	10	6	1	15	4	3	9	2	11	11	14	4	3	5	12	2	4	26	6	5	1	4	6	5	16	3	19	20	2	4	8	5	0	0	3	0	9	3	3	1	7	3	6	4	9	2	14	1
TA[C>G]TC	0	2	3	1	2	1	0	6	0	3	4	4	2	4	1	9	1	0	15	2	4	0	0	2	3	7	4	7	9	0	2	6	1	2	0	1	2	6	5	2	0	1	8	2	2	4	3	4	0
TA[C>G]TG	0	6	3	2	6	1	3	12	0	9	6	8	0	5	1	18	1	1	24	3	7	5	3	4	6	5	8	17	11	1	3	1	1	1	1	3	2	7	4	1	4	3	3	2	4	2	2	8	5
TA[C>G]TT	1	12	7	7	15	3	2	8	0	12	8	15	3	6	4	21	1	2	20	8	13	2	2	6	4	9	14	23	28	1	7	7	2	2	1	4	0	11	3	5	4	5	7	11	5	7	3	15	2
TC[C>G]AA	3	28	7	1	15	4	4	13	2	6	10	20	4	6	3	19	1	3	21	7	15	4	1	4	3	12	10	22	32	3	4	7	5	0	1	4	1	25	5	4	11	7	2	3	4	10	1	18	4
TC[C>G]AC	0	1	2	0	1	0	0	0	0	2	2	3	1	0	0	2	1	0	6	2	2	0	0	1	3	2	1	9	3	2	2	4	0	0	0	0	1	1	0	1	1	2	1	2	2	1	2	3	0
TC[C>G]AG	0	10	2	1	7	0	1	4	0	0	10	10	3	1	1	7	0	2	15	6	4	2	1	4	2	8	3	9	15	2	3	6	5	2	0	2	1	6	0	5	6	2	0	3	4	3	0	9	2
TC[C>G]AT	1	9	1	0	4	1	0	6	1	1	4	6	1	1	3	9	0	0	10	2	4	2	1	3	5	3	3	3	3	0	2	6	0	3	1	0	1	2	3	2	0	1	1	0	0	2	0	5	2
TC[C>G]CA	2	8	1	1	5	2	4	11	2	9	3	7	5	8	5	19	2	0	29	4	0	1	4	1	3	9	7	15	7	1	7	6	1	0	0	7	1	7	2	2	3	2	2	4	2	7	2	6	1
TC[C>G]CC	1	3	2	1	0	0	1	5	1	0	3	2	1	2	1	8	0	1	9	1	3	0	1	0	1	4	5	6	6	0	0	4	0	0	0	3	2	3	2	1	0	4	1	1	0	1	1	3	0
TC[C>G]CG	0	0	1	0	1	0	0	3	0	1	0	1	0	0	1	1	0	0	1	1	0	3	0	1	0	0	0	2	5	1	0	1	1	0	0	0	0	0	1	0	0	0	0	1	0	1	2	1	2
TC[C>G]CT	1	1	3	1	1	2	4	11	1	2	4	5	1	4	1	11	0	0	8	6	5	1	2	2	3	9	7	9	8	2	4	10	2	0	0	2	1	3	1	2	0	2	4	1	1	1	3	5	1
TC[C>G]GA	0	0	0	0	0	0	0	0	0	2	0	3	0	0	1	2	0	0	5	0	0	0	0	0	1	3	1	3	3	1	2	3	0	0	0	1	0	0	1	0	0	1	0	0	1	0	0	3	0
TC[C>G]GC	1	2	0	0	0	1	0	2	0	0	0	2	1	1	0	1	1	0	4	1	1	0	2	0	1	1	0	2	0	0	2	1	3	1	1	0	0	1	0	0	0	0	0	0	0	1	0	2	0
TC[C>G]GG	0	3	0	0	0	0	0	1	0	1	1	0	0	0	0	0	0	0	3	0	0	0	0	0	0	1	2	0	2	0	1	0	0	0	1	1	0	1	0	0	0	0	0	0	0	0	0	0	0
TC[C>G]GT	1	1	0	1	0	0	0	0	1	2	1	0	1	1	1	3	0	2	7	0	1	0	0	0	1	3	0	2	3	0	2	1	0	0	0	1	1	1	2	0	1	1	1	2	1	0	0	0	1
TC[C>G]TA	4	24	8	3	10	1	5	13	4	12	13	18	5	5	3	17	1	2	24	5	12	3	1	7	3	12	11	17	23	0	1	11	2	0	2	4	2	18	5	9	7	4	4	3	13	5	0	16	3
TC[C>G]TC	3	13	7	0	6	2	3	9	3	6	7	9	6	6	3	22	2	2	21	5	9	2	4	4	8	14	10	21	19	1	1	9	0	1	1	2	6	8	1	5	8	4	4	3	3	5	0	8	2
TC[C>G]TG	2	12	3	1	13	3	4	11	2	12	12	19	9	5	5	23	1	0	20	5	8	1	3	5	5	4	6	18	20	2	5	9	4	1	2	5	1	16	5	6	3	5	2	7	8	6	1	19	1
TC[C>G]TT	5	26	5	1	12	2	6	15	5	7	11	19	10	8	5	21	1	2	28	7	10	4	3	6	7	12	13	26	32	4	8	10	2	2	0	7	3	18	3	7	13	12	4	7	7	4	2	17	5
TG[C>G]AA	4	9	4	1	10	1	3	11	3	4	7	12	2	4	4	10	3	0	11	5	5	1	1	2	4	4	6	12	17	4	2	7	2	0	0	4	1	13	2	3	3	4	1	1	2	8	4	15	1
TG[C>G]AC	2	3	0	2	1	1	0	5	1	2	3	1	1	2	1	7	0	1	3	0	2	0	2	0	2	1	4	3	2	2	1	2	1	0	0	0	0	2	0	1	0	0	1	1	0	1	0	1	0
TG[C>G]AG	3	4	1	2	1	1	0	7	1	3	5	7	6	4	0	11	1	0	14	1	2	1	2	1	5	4	5	7	8	3	1	6	1	0	0	0	4	3	1	2	4	2	0	1	1	1	1	8	1
TG[C>G]AT	2	1	2	1	1	0	1	2	0	4	2	2	3	4	1	5	1	2	7	3	1	1	1	0	0	3	0	6	4	0	2	5	0	0	0	1	1	7	0	1	2	0	0	0	1	1	0	3	1
TG[C>G]CA	3	3	3	1	9	5	5	10	2	5	10	8	3	3	3	11	2	1	12	4	4	1	1	3	11	7	4	17	8	1	3	5	0	0	1	3	2	12	3	2	1	7	3	3	5	4	2	10	1
TG[C>G]CC	2	4	4	0	4	0	3	2	0	2	4	4	4	2	1	9	2	1	6	2	2	0	1	0	4	5	1	9	6	1	5	7	0	0	0	3	1	7	0	2	1	2	0	4	0	1	0	4	0
TG[C>G]CG	0	1	2	0	1	0	1	3	0	0	0	1	1	0	0	2	1	0	0	0	0	0	0	0	0	0	1	0	0	1	0	1	0	0	0	0	0	0	0	1	0	0	0	0	1	0	2	2	0
TG[C>G]CT	0	6	0	1	5	1	5	9	0	3	3	7	2	4	1	9	2	1	7	1	2	0	1	3	1	5	10	7	8	2	2	8	1	1	1	2	0	8	3	1	2	3	1	2	0	0	1	7	0
TG[C>G]GA	1	1	0	0	0	0	0	3	0	1	0	1	0	0	0	3	0	0	4	0	1	0	1	0	2	0	1	4	1	1	1	0	0	0	0	0	0	2	0	0	0	0	1	0	0	1	1	1	0
TG[C>G]GC	0	0	0	0	0	0	0	0	0	0	0	2	1	0	0	0	0	0	4	0	0	0	0	0	0	0	0	1	1	0	0	0	0	0	1	0	0	1	0	0	0	0	1	0	0	0	0	3	0
TG[C>G]GG	0	4	0	0	1	0	0	5	0	0	1	3	0	0	1	2	0	0	2	0	1	0	0	1	1	2	2	1	0	1	0	1	0	0	0	1	0	0	0	0	1	0	0	0	0	0	0	2	0
TG[C>G]GT	1	2	0	0	1	0	0	2	1	0	0	1	2	1	1	3	0	0	3	1	0	0	0	0	0	2	2	2	4	0	0	4	0	0	0	0	0	0	0	0	1	0	0	1	0	0	0	2	0
TG[C>G]TA	3	18	9	1	6	1	3	11	1	10	13	16	4	4	2	16	0	2	17	5	10	3	0	2	8	16	6	14	23	2	3	9	1	1	1	1	3	4	3	1	6	3	1	5	9	4	3	17	3
TG[C>G]TC	5	7	3	2	3	1	4	11	2	4	1	8	2	1	3	7	0	0	5	1	2	0	5	0	4	4	1	7	10	1	3	5	0	1	1	0	2	4	2	3	3	2	1	1	0	3	0	9	0
TG[C>G]TG	4	7	4	1	9	1	3	12	2	4	12	13	5	3	5	13	1	1	14	7	3	2	1	5	3	6	9	19	14	2	5	4	2	1	0	5	4	7	5	3	4	3	2	7	5	4	3	16	2
TG[C>G]TT	1	15	4	2	11	5	3	4	1	4	5	18	4	8	4	21	1	3	23	11	8	4	5	10	4	8	7	16	27	4	6	11	4	1	3	5	2	18	3	3	2	10	0	5	5	2	2	18	4
TT[C>G]AA	118	1502	542	123	1146	286	136	333	112	784	899	1045	202	112	168	171	34	84	166	328	962	272	90	270	385	351	157	802	1837	136	108	375	191	98	89	118	93	1328	107	222	535	198	113	458	412	303	92	1068	272
TT[C>G]AC	14	149	57	9	104	25	11	30	9	71	87	144	22	15	23	26	9	15	18	40	100	17	12	25	25	41	19	88	147	11	7	48	16	4	12	14	8	144	17	23	69	25	16	49	34	30	12	146	19
TT[C>G]AG	33	459	154	37	335	88	53	105	32	189	249	488	65	57	57	49	18	33	38	148	243	62	44	78	109	127	60	280	572	43	36	166	59	23	27	47	31	391	53	72	172	87	44	168	101	100	31	486	62
TT[C>G]AT	30	349	109	28	286	78	28	99	27	134	197	343	31	39	39	37	20	17	32	109	197	46	25	61	66	90	43	194	379	26	20	97	40	16	20	45	29	374	32	57	118	61	23	130	79	75	22	353	44
TT[C>G]CA	28	216	80	18	170	37	15	73	24	94	136	197	34	25	29	73	9	13	82	55	131	32	20	43	66	67	42	116	290	26	21	70	29	10	18	19	16	235	26	42	69	48	16	83	60	45	9	191	30
TT[C>G]CC	6	54	14	3	37	6	6	9	6	22	15	50	10	10	5	25	1	4	20	11	33	8	5	14	8	12	9	36	51	3	2	23	4	2	4	4	2	53	2	4	21	9	2	15	10	11	1	49	8
TT[C>G]CG	2	15	3	2	8	4	1	2	2	9	9	10	4	4	2	5	1	1	1	4	12	6	0	7	5	2	3	12	16	0	3	3	1	2	0	1	2	11	0	5	2	3	3	1	1	1	2	9	6
TT[C>G]CT	19	117	38	16	120	31	15	48	20	68	71	147	18	27	29	57	8	6	45	38	93	18	9	28	44	42	30	74	159	14	17	41	19	5	11	16	8	165	17	22	43	29	10	44	45	31	13	146	17
TT[C>G]GA	1	36	4	1	21	2	1	8	1	22	13	18	2	7	2	2	4	1	6	15	13	3	3	4	10	11	7	18	43	1	4	7	7	2	1	0	4	26	1	6	13	7	2	7	13	17	1	16	2
TT[C>G]GC	0	3	1	0	6	1	1	1	0	6	2	5	2	1	1	3	0	1	0	1	3	2	2	2	0	2	1	3	7	0	1	1	2	0	0	0	1	1	0	0	2	0	0	3	1	1	0	5	1
TT[C>G]GG	1	9	1	3	4	0	0	1	1	3	3	4	0	0	1	4	0	2	4	3	6	1	0	2	2	5	1	8	16	0	0	1	1	0	0	0	0	9	0	0	3	4	0	1	5	0	2	4	1
TT[C>G]GT	2	12	4	0	10	2	3	6	2	9	1	6	5	0	0	3	1	1	6	13	6	0	4	1	3	4	4	11	23	1	3	1	3	0	0	2	0	12	1	3	0	4	1	4	3	5	3	6	0
TT[C>G]TA	82	1215	538	94	848	220	123	273	78	699	718	767	176	76	108	152	35	79	178	230	804	219	78	257	330	237	119	595	1591	114	93	247	198	69	78	84	65	967	81	158	387	153	112	373	393	272	75	759	220
TT[C>G]TC	54	753	310	69	458	130	61	153	49	384	393	463	106	55	69	124	11	48	131	159	431	100	50	155	184	158	75	379	950	79	54	180	101	36	44	48	49	538	41	121	232	71	46	202	228	135	27	454	97
TT[C>G]TG	69	958	325	71	634	160	73	199	67	451	479	674	116	75	87	117	23	57	109	194	479	125	56	165	214	153	86	473	1133	94	55	200	105	33	67	51	66	702	68	122	277	116	66	260	266	168	43	691	125
TT[C>G]TT	110	1640	681	135	1242	284	142	409	101	864	936	1064	179	131	157	265	61	122	271	332	1019	268	105	337	427	362	186	772	2183	162	119	365	227	71	107	104	97	1368	115	265	473	228	119	553	503	316	96	1053	260
AA[C>T]AA	2	20	17	2	24	5	5	15	1	17	69	12	6	8	2	11	8	6	24	4	23	4	6	5	10	13	7	25	30	4	10	13	8	9	2	9	5	22	4	7	11	6	1	2	13	7	11	13	6
AA[C>T]AC	3	25	8	3	10	3	4	11	3	12	52	9	4	4	2	5	2	1	16	6	12	8	4	4	4	15	1	14	14	2	6	11	2	2	0	1	1	22	6	4	9	3	2	2	10	5	1	9	6
AA[C>T]AG	3	24	13	2	20	7	5	16	1	19	105	14	5	3	4	10	3	2	19	4	25	2	11	5	16	15	7	24	24	1	9	9	5	4	1	3	4	25	6	5	11	3	4	5	10	10	4	14	2
AA[C>T]AT	8	32	20	6	35	11	9	58	8	33	87	22	14	17	12	45	9	7	31	20	26	3	21	10	12	47	13	28	64	9	16	17	7	3	8	5	10	35	7	9	8	11	11	8	12	17	8	22	5
AA[C>T]CA	2	8	7	3	6	5	8	11	1	11	59	3	1	4	0	11	4	0	21	2	4	2	4	4	4	17	4	7	19	2	4	11	3	6	2	2	1	21	9	1	8	3	4	1	5	1	8	3	2
AA[C>T]CC	1	5	3	2	9	2	0	18	1	9	43	8	2	3	4	8	4	2	8	3	8	2	6	7	4	15	4	25	11	3	6	7	2	4	3	10	1	11	7	4	5	1	5	1	3	3	3	8	1
AA[C>T]CG	0	2	0	0	0	0	1	0	0	3	8	0	0	0	1	1	1	0	3	0	0	0	0	0	0	0	1	2	1	0	0	2	0	1	0	0	0	1	0	0	0	1	0	0	0	0	0	0	0
AA[C>T]CT	3	8	4	4	12	6	1	20	2	7	36	6	5	2	4	12	1	4	15	0	6	4	3	6	5	17	6	25	19	4	6	9	3	5	3	4	3	14	5	3	2	3	6	0	5	0	11	7	4
AA[C>T]GA	12	11	11	12	9	9	7	12	12	24	74	8	7	6	10	6	10	13	11	14	20	6	15	5	12	26	11	15	16	13	10	34	8	14	3	14	20	29	26	10	10	3	16	3	9	10	20	7	6
AA[C>T]GC	6	9	12	5	12	8	10	10	4	15	95	16	3	8	6	12	7	12	10	14	10	2	7	11	8	23	7	20	25	9	15	21	6	5	7	9	8	38	17	8	12	5	10	3	5	8	17	15	2
AA[C>T]GG	5	18	7	10	8	5	7	11	3	11	80	12	3	9	6	12	10	18	14	6	7	5	10	2	7	29	9	19	19	9	15	25	4	9	2	8	11	23	16	6	12	5	8	9	12	12	22	11	5
AA[C>T]GT	10	8	15	14	6	3	3	7	10	24	110	15	4	8	7	13	6	8	17	9	8	7	10	10	14	19	7	21	19	7	9	22	9	8	8	8	6	49	19	9	8	8	13	5	6	8	18	16	7
AA[C>T]TA	3	6	3	2	7	0	7	22	2	9	27	2	3	4	3	20	2	1	12	1	5	0	9	3	2	8	11	10	11	3	5	5	3	1	3	2	4	12	5	4	2	5	1	4	2	4	4	3	1
AA[C>T]TC	4	4	1	3	9	0	5	14	4	7	22	5	6	3	4	10	5	5	20	3	4	4	8	4	8	16	4	5	18	2	2	10	0	0	1	2	2	7	5	1	2	5	10	1	3	5	2	4	4
AA[C>T]TG	2	12	8	1	7	3	2	12	2	6	59	8	1	7	1	8	1	3	7	4	8	3	7	4	4	15	1	10	12	1	3	5	3	1	1	6	2	11	4	4	5	4	5	3	6	3	7	8	2
AA[C>T]TT	0	16	7	4	10	7	5	38	0	9	30	6	12	14	6	26	2	2	16	4	12	1	11	1	4	20	9	12	22	5	4	10	5	2	1	2	6	13	2	4	4	7	3	1	13	6	2	6	2
AC[C>T]AA	4	28	26	3	43	9	8	13	2	20	47	7	5	4	5	9	4	3	6	6	22	5	8	2	6	19	5	16	42	3	4	5	2	2	1	7	1	16	3	10	14	1	5	8	11	10	4	7	5
AC[C>T]AC	5	25	21	3	27	5	3	11	4	15	42	9	5	6	3	4	3	4	11	6	25	2	5	6	6	9	5	16	42	4	5	11	4	1	3	5	7	16	7	6	10	5	7	3	7	10	7	9	2
AC[C>T]AG	1	43	22	4	38	12	9	15	0	24	60	15	6	10	6	8	6	4	17	5	35	7	11	5	12	19	8	29	69	6	10	3	5	4	4	5	8	28	5	12	24	4	8	5	15	14	6	16	8
AC[C>T]AT	6	44	31	7	38	8	8	14	5	27	69	14	5	5	8	12	6	8	18	12	41	5	10	9	11	22	5	14	59	3	11	8	11	5	4	8	1	37	1	10	18	5	7	9	14	11	7	15	10
AC[C>T]CA	7	11	4	5	16	3	5	7	4	12	56	5	4	5	5	7	3	1	16	5	9	4	5	3	8	10	4	13	16	1	9	8	3	4	3	3	4	22	6	5	11	3	9	3	9	7	7	4	4
AC[C>T]CC	2	5	6	2	5	4	2	12	0	11	31	3	3	4	0	7	2	4	11	5	8	6	10	4	4	14	4	13	19	1	5	11	3	1	1	4	4	10	2	2	5	4	4	2	1	3	5	3	6
AC[C>T]CG	0	4	0	3	2	2	0	1	0	1	13	1	0	0	1	0	2	2	6	5	3	0	2	2	3	3	1	3	4	0	3	0	0	0	0	1	1	3	1	2	1	1	0	0	2	0	1	1	0
AC[C>T]CT	4	9	6	5	12	3	6	9	3	9	30	11	3	4	8	4	3	5	8	6	13	5	7	4	5	9	4	6	22	2	6	4	1	5	2	1	6	17	8	6	6	5	3	3	5	2	7	11	6
AC[C>T]GA	4	10	3	1	6	4	5	6	4	7	54	3	3	5	2	3	3	6	6	4	10	2	5	3	2	12	1	12	13	1	5	15	5	4	3	8	5	10	6	3	6	3	2	2	4	6	9	1	2
AC[C>T]GC	8	15	4	4	12	4	2	4	7	21	77	9	0	5	5	7	3	2	17	7	7	0	7	8	7	22	5	11	19	9	11	14	0	1	7	4	0	12	13	5	6	1	9	4	12	6	14	9	1
AC[C>T]GG	3	16	6	3	9	6	5	6	2	13	53	7	1	4	5	10	1	3	4	7	5	2	7	2	3	13	1	12	19	3	8	15	3	6	2	5	6	11	4	5	3	3	8	3	5	7	10	7	2
AC[C>T]GT	3	15	7	0	3	8	6	8	1	10	78	7	1	3	3	7	4	3	7	6	9	4	7	5	6	21	3	14	19	1	8	12	2	5	2	4	6	16	7	5	6	1	4	2	6	10	10	6	5
AC[C>T]TA	3	19	9	1	13	0	6	14	3	9	23	5	6	2	2	23	2	8	13	7	7	3	5	1	6	6	5	8	9	2	2	9	0	4	4	2	4	7	2	4	11	3	4	3	4	1	4	5	3
AC[C>T]TC	4	18	12	4	10	9	5	21	3	13	32	9	4	8	6	29	0	2	12	8	8	2	7	11	4	15	11	19	23	2	7	17	1	5	1	1	4	15	2	6	9	5	10	6	9	5	2	9	3
AC[C>T]TG	8	32	18	4	17	6	5	13	7	15	38	11	3	2	3	19	5	1	13	8	26	4	9	5	6	11	12	18	32	4	5	5	4	1	3	4	1	18	7	8	10	4	4	4	7	11	6	11	5
AC[C>T]TT	3	31	13	5	19	7	4	31	3	7	42	8	4	12	9	26	3	1	25	4	17	6	11	5	7	13	9	23	25	10	5	11	1	6	3	5	1	11	4	9	12	11	8	3	9	7	5	10	7
AG[C>T]AA	2	23	20	10	33	6	4	17	2	19	91	15	3	9	10	9	5	6	10	15	20	5	9	6	11	16	4	15	45	6	4	6	1	7	1	8	4	42	5	7	16	6	5	2	11	8	7	13	6
AG[C>T]AC	4	20	9	3	17	5	4	13	4	10	90	9	2	7	1	10	2	4	16	4	15	8	4	5	7	16	2	17	32	2	7	8	1	8	2	2	7	33	5	7	10	2	7	4	3	7	9	9	11
AG[C>T]AG	6	33	18	6	28	5	4	14	5	28	151	14	7	3	7	11	2	6	17	9	36	7	6	15	14	14	6	28	45	8	4	9	5	3	7	7	7	30	5	7	12	7	10	11	14	8	15	15	7
AG[C>T]AT	3	29	13	6	26	5	5	14	3	19	106	14	3	5	2	11	4	4	13	11	27	6	9	10	9	26	10	17	36	4	6	12	9	5	2	5	1	48	7	9	14	12	7	2	14	8	6	12	6
AG[C>T]CA	4	18	10	5	4	4	8	11	4	11	218	8	3	2	8	11	4	2	16	10	15	0	15	5	7	19	9	20	21	5	9	12	3	4	4	4	7	69	10	4	9	5	9	4	9	10	4	8	0
AG[C>T]CC	1	7	6	3	3	1	4	7	1	6	86	6	4	5	4	6	5	0	22	6	5	7	2	4	2	12	5	8	18	3	7	6	0	3	5	6	4	37	5	5	1	2	3	2	1	4	3	6	6
AG[C>T]CG	0	2	0	1	3	0	1	4	0	0	45	2	2	2	0	1	0	1	5	3	5	0	1	1	3	1	2	2	3	0	0	0	2	1	1	1	0	8	4	2	0	0	0	1	2	2	0	2	0
AG[C>T]CT	2	19	14	5	11	4	8	15	2	9	125	14	6	4	11	13	5	3	19	10	14	4	4	9	7	14	5	17	25	4	7	15	3	3	2	7	8	58	3	6	16	6	5	2	8	2	6	13	6
AG[C>T]GA	7	22	13	9	6	4	5	3	7	12	125	17	5	7	5	12	6	11	21	15	9	5	10	4	7	26	8	15	13	5	6	26	3	2	3	8	10	46	15	9	8	4	6	2	11	10	21	20	7
AG[C>T]GC	3	13	2	5	9	7	6	5	3	9	80	14	3	7	4	9	2	4	9	15	9	3	5	4	6	17	4	20	16	3	11	17	1	4	6	3	9	36	7	2	7	4	4	3	7	5	16	11	3
AG[C>T]GG	4	19	2	5	5	7	4	7	3	15	88	11	3	3	5	9	4	10	15	3	12	1	6	5	4	14	1	11	13	7	15	11	2	6	5	6	12	40	19	7	7	1	2	2	7	8	24	11	2
AG[C>T]GT	6	11	4	3	7	1	6	3	4	8	102	6	2	6	3	11	9	5	9	5	6	3	7	4	3	14	5	13	8	4	8	13	1	2	3	6	3	82	4	6	7	2	5	3	4	3	14	5	2
AG[C>T]TA	1	12	6	2	13	2	4	10	1	15	65	6	6	5	5	4	2	3	8	4	6	2	3	0	4	14	5	10	23	2	4	4	1	1	1	5	4	25	3	4	7	4	3	2	4	2	4	6	2
AG[C>T]TC	6	14	1	2	11	3	1	13	5	8	48	4	6	5	5	9	6	1	12	4	8	3	5	2	2	16	7	16	18	0	8	7	1	3	2	4	2	28	6	2	6	3	2	4	4	2	1	4	4
AG[C>T]TG	7	20	12	6	22	2	2	15	7	17	132	4	3	5	3	14	1	3	20	7	15	7	6	4	9	11	5	18	29	5	7	10	3	2	1	8	3	40	6	5	13	6	4	2	6	5	10	5	6
AG[C>T]TT	3	19	5	1	8	6	5	14	3	13	43	7	1	7	7	21	2	4	18	9	8	0	6	0	6	9	8	9	13	6	9	12	1	3	0	2	5	28	4	7	8	4	2	3	7	5	2	8	2
AT[C>T]AA	41	703	537	75	822	110	65	152	35	446	553	193	47	35	61	57	44	37	81	84	587	111	77	92	180	120	47	183	917	54	59	90	75	66	23	60	31	380	54	116	387	54	59	119	237	158	71	201	110
AT[C>T]AC	54	626	369	52	556	81	57	133	50	360	414	181	50	34	45	46	28	38	85	68	482	78	75	100	138	106	46	156	803	45	49	105	64	53	28	49	31	331	57	109	225	50	43	99	220	123	54	185	80
AT[C>T]AG	85	989	647	108	922	154	84	234	74	602	779	316	83	46	65	34	67	42	66	106	819	146	113	144	226	169	53	258	1306	75	59	148	95	98	41	56	49	613	72	193	397	79	77	164	338	192	97	319	148
AT[C>T]AT	76	936	676	113	1076	146	88	217	65	579	689	327	93	49	82	73	51	54	114	129	803	148	104	131	230	200	72	266	1250	65	73	169	111	88	38	70	44	591	94	180	457	73	96	184	319	171	96	342	156
AT[C>T]CA	17	227	164	34	193	24	25	53	17	108	163	54	26	12	26	24	17	5	58	21	167	23	35	23	33	36	20	52	250	19	22	27	20	19	6	14	9	99	20	28	101	16	16	17	70	39	28	54	24
AT[C>T]CC	22	158	90	16	101	23	24	43	21	85	120	45	28	14	10	32	9	10	48	23	110	25	22	26	35	35	14	51	243	17	18	26	21	17	5	20	8	75	13	27	59	13	11	33	52	47	13	47	25
AT[C>T]CG	5	55	22	1	31	6	5	15	4	28	30	13	5	0	3	7	4	1	12	5	36	7	7	5	7	8	3	15	54	2	4	7	7	5	4	4	0	17	4	4	21	4	3	8	14	6	6	11	7
AT[C>T]CT	22	190	155	21	177	28	22	43	19	137	160	54	25	17	22	33	9	13	48	22	163	31	19	29	54	42	16	44	232	17	23	41	27	18	13	18	11	109	17	44	97	20	22	30	58	47	20	55	34
AT[C>T]GA	11	56	34	4	45	8	10	10	11	48	68	20	6	7	10	8	9	6	8	5	50	13	11	7	16	27	4	16	72	5	7	20	9	8	5	6	2	25	8	10	32	7	6	11	8	30	15	23	14
AT[C>T]GC	15	85	54	8	48	16	5	21	12	58	115	32	8	4	8	5	9	14	16	21	67	19	19	12	17	31	9	23	109	11	10	18	13	21	4	15	7	53	24	9	29	13	14	4	27	24	25	33	18
AT[C>T]GG	10	72	40	9	48	11	9	17	9	54	65	23	5	2	5	6	7	7	11	12	51	7	10	11	15	19	3	16	84	8	8	12	7	5	3	5	5	41	8	14	16	7	13	5	19	22	16	21	8
AT[C>T]GT	16	94	47	10	49	10	10	23	14	67	89	20	9	5	6	5	13	5	9	13	79	20	16	16	15	43	5	23	113	9	20	26	18	13	1	8	11	58	21	17	65	7	15	15	39	25	26	19	23
AT[C>T]TA	23	268	216	33	262	37	10	58	19	185	203	66	19	22	16	26	10	11	39	33	204	29	24	29	55	46	8	54	270	17	26	36	16	37	6	14	13	143	21	29	184	13	31	36	103	60	23	71	28
AT[C>T]TC	39	351	195	38	263	37	23	66	31	215	280	78	36	7	17	37	22	21	46	28	265	32	45	51	80	73	23	68	382	24	35	48	29	31	12	14	18	171	35	47	158	16	32	35	110	72	35	85	32
AT[C>T]TG	60	539	360	60	436	82	29	111	48	331	437	122	40	30	40	32	37	30	65	46	399	78	60	82	93	88	27	106	613	55	47	70	64	39	14	37	27	254	42	70	214	29	52	69	165	114	45	123	79
AT[C>T]TT	40	454	303	43	402	63	33	71	34	281	296	83	36	26	28	40	16	23	66	55	329	58	57	34	95	68	22	83	414	21	40	65	37	45	10	33	21	168	32	65	211	32	31	49	155	87	39	87	59
CA[C>T]AA	2	14	11	6	13	5	4	11	2	13	99	13	4	3	3	8	3	2	12	5	14	4	7	8	4	12	7	9	25	3	9	4	3	2	3	6	1	13	5	8	10	3	4	3	7	4	17	13	5
CA[C>T]AC	1	33	14	3	18	3	10	5	0	19	104	10	5	3	2	11	5	3	11	4	19	3	6	7	2	7	7	16	27	4	6	17	3	5	2	4	2	28	6	3	7	5	6	6	13	3	17	11	4
CA[C>T]AG	6	36	19	4	20	8	8	17	5	22	177	13	5	6	4	10	2	3	13	9	25	1	12	5	13	13	6	21	48	6	6	11	7	4	3	6	3	29	8	7	11	10	3	4	13	10	28	14	2
CA[C>T]AT	4	32	21	9	27	8	5	28	3	21	202	13	16	8	9	18	8	4	33	13	20	11	8	9	12	17	13	26	42	5	15	12	7	7	2	8	4	42	7	7	16	9	7	7	15	8	19	15	11
CA[C>T]CA	6	12	6	5	12	4	6	13	4	5	79	7	5	2	5	8	2	4	12	4	18	2	10	7	6	12	5	11	18	3	3	8	2	3	1	7	7	22	5	6	10	3	3	4	7	3	23	6	2
CA[C>T]CC	7	23	5	5	6	5	3	3	3	8	59	4	2	3	2	6	4	3	13	5	11	4	9	2	2	11	4	10	14	6	6	6	2	1	3	2	2	19	2	2	4	4	4	2	7	6	17	5	3
CA[C>T]CG	1	3	0	0	1	1	0	1	1	3	11	2	1	1	0	3	0	0	1	2	2	0	2	0	3	1	0	0	6	0	0	4	0	1	1	1	2	2	2	0	0	1	0	0	0	1	4	3	0
CA[C>T]CT	3	18	13	2	6	1	8	13	2	11	78	6	4	5	2	10	4	6	19	4	15	4	9	5	7	15	4	9	27	4	4	11	3	4	4	5	6	16	6	3	6	9	4	2	9	5	8	6	4
CA[C>T]GA	11	14	16	9	10	5	10	3	9	20	115	19	1	13	7	12	11	10	20	13	8	5	9	13	10	29	6	21	20	7	11	31	5	9	8	11	12	28	18	8	9	4	7	1	13	15	36	18	6
CA[C>T]GC	12	37	18	10	16	17	17	14	9	35	248	23	8	15	6	15	10	18	31	19	33	7	23	19	17	52	11	43	37	20	19	44	15	11	11	22	17	44	29	13	22	11	21	4	19	14	56	18	8
CA[C>T]GG	4	22	9	5	12	6	8	13	4	18	147	22	6	7	8	15	4	9	26	10	20	6	11	10	10	53	14	22	31	12	5	29	6	8	5	10	9	22	18	8	12	4	18	4	15	11	41	22	7
CA[C>T]GT	9	23	12	5	13	8	3	9	8	22	157	10	10	6	6	11	4	6	16	9	15	5	17	13	10	21	8	32	24	8	10	24	8	6	3	12	16	33	15	6	4	9	9	2	15	15	42	11	5
CA[C>T]TA	3	5	5	0	7	0	1	11	0	8	35	2	2	1	1	5	5	1	5	3	4	3	4	1	7	5	6	5	4	1	3	6	3	2	0	2	3	9	0	3	3	2	2	2	0	4	1	3	2
CA[C>T]TC	2	12	6	2	4	2	4	9	2	6	47	3	5	5	2	11	4	6	17	7	7	3	5	2	4	6	7	9	16	4	4	4	1	3	2	3	3	11	4	2	0	1	3	4	5	4	6	5	3
CA[C>T]TG	8	28	14	4	18	10	5	14	7	18	151	6	9	5	7	9	4	2	23	3	23	7	5	5	6	9	3	19	35	7	3	7	4	0	2	4	7	27	9	6	8	3	7	4	6	8	19	8	7
CA[C>T]TT	7	11	11	4	8	6	7	30	7	15	56	3	2	4	7	17	2	4	22	4	8	0	9	3	8	16	11	20	26	7	4	8	2	2	2	6	4	20	4	4	9	4	9	3	8	7	11	4	0
CC[C>T]AA	8	45	22	5	41	9	5	19	8	28	50	13	8	2	9	4	3	6	15	8	38	7	12	11	12	13	8	15	51	5	9	10	6	4	2	7	2	27	5	15	20	2	7	6	9	10	3	14	7
CC[C>T]AC	8	56	21	3	32	6	6	12	7	26	45	17	4	4	4	13	3	3	12	7	32	3	8	6	15	16	5	20	47	3	5	11	5	10	2	12	3	23	2	3	21	8	3	10	15	9	5	15	4
CC[C>T]AG	25	127	64	10	97	26	15	32	21	68	113	34	21	13	7	16	7	8	26	18	107	15	10	19	24	35	10	51	187	13	13	26	16	13	15	12	6	70	16	21	40	12	10	6	33	15	16	33	14
CC[C>T]AT	5	56	44	5	40	10	11	19	4	29	61	15	8	4	9	11	8	2	19	8	41	8	10	8	11	17	8	26	56	8	6	16	9	5	6	3	5	34	6	8	20	8	8	7	12	9	7	17	8
CC[C>T]CA	4	28	10	9	15	3	6	9	4	12	60	14	6	4	2	11	5	2	15	6	18	6	8	6	7	9	4	17	23	4	8	14	3	5	2	3	4	21	4	3	8	4	10	2	6	10	6	16	7
CC[C>T]CC	1	22	4	0	10	1	5	9	1	12	26	4	0	4	2	6	3	1	14	4	7	1	6	5	5	6	3	10	15	4	3	6	0	0	0	4	3	10	4	2	3	5	5	2	7	2	4	4	0
CC[C>T]CG	1	11	3	0	5	1	3	1	0	2	10	3	1	2	1	3	1	1	1	2	6	2	1	1	2	4	1	1	5	1	1	0	1	0	2	1	0	3	0	1	2	5	0	0	0	2	2	6	2
CC[C>T]CT	2	20	15	6	10	5	4	11	1	15	33	10	5	9	5	10	3	3	7	6	15	2	5	3	4	10	6	12	23	5	8	8	3	2	3	1	5	13	5	7	4	3	3	2	9	5	7	9	2
CC[C>T]GA	5	16	8	3	4	5	5	4	3	11	53	11	4	5	4	5	6	4	7	8	11	3	7	3	2	12	7	16	30	3	4	15	7	5	3	8	5	13	15	3	7	4	9	4	4	8	11	10	3
CC[C>T]GC	5	48	15	7	11	8	5	8	3	23	121	9	9	14	9	8	6	11	14	10	37	7	16	5	14	22	11	24	44	9	8	24	9	7	6	10	5	24	26	11	13	5	3	1	9	11	27	8	7
CC[C>T]GG	13	54	20	8	12	7	10	14	10	33	140	24	10	12	6	7	25	12	26	30	32	5	12	21	17	33	12	30	61	5	17	46	13	18	7	8	9	25	13	11	23	11	11	8	16	13	22	22	9
CC[C>T]GT	7	18	9	2	11	7	5	9	7	22	96	11	0	8	2	14	6	4	14	9	16	4	5	8	8	22	6	14	19	3	8	17	2	3	4	5	4	17	12	6	9	3	6	1	8	11	14	11	4
CC[C>T]TA	1	13	6	4	15	3	2	3	1	7	23	10	1	1	5	12	4	1	6	1	18	1	7	5	6	8	2	7	17	6	1	3	2	2	3	5	2	9	4	3	7	4	5	1	4	5	3	11	2
CC[C>T]TC	6	23	14	3	16	4	6	12	7	17	31	8	4	8	5	15	3	5	22	9	15	5	4	3	10	14	4	17	31	5	5	13	6	5	5	2	4	8	6	8	15	4	5	1	3	12	3	8	3
CC[C>T]TG	9	31	29	7	32	7	2	21	4	20	68	13	6	6	3	18	5	1	20	7	36	10	13	4	8	16	9	13	53	5	5	12	9	8	4	5	5	26	4	5	10	1	8	6	13	9	4	13	9
CC[C>T]TT	5	28	20	6	25	9	7	19	5	28	72	5	2	6	2	13	4	2	17	7	16	1	8	3	11	21	14	28	34	2	8	11	3	3	2	10	6	16	2	9	20	9	5	4	15	8	10	5	1
CG[C>T]AA	0	4	2	0	3	0	1	2	0	4	7	2	2	1	1	1	0	0	1	0	2	1	0	0	1	3	2	0	6	1	0	0	0	2	1	2	0	6	1	1	1	0	2	0	0	1	2	2	1
CG[C>T]AC	1	6	1	0	4	1	2	2	0	0	24	1	1	1	0	3	1	1	2	1	3	0	1	0	2	1	0	6	10	1	1	2	3	2	1	1	0	2	0	1	1	1	0	2	1	2	1	1	0
CG[C>T]AG	1	6	1	1	7	1	3	3	1	5	33	1	2	2	0	0	0	0	2	3	8	1	1	3	2	3	0	4	9	1	0	0	0	3	1	0	1	10	4	0	2	3	2	1	3	2	2	1	1
CG[C>T]AT	1	2	1	2	4	1	0	0	1	2	9	0	0	0	0	4	0	0	2	2	5	0	1	1	2	2	1	1	5	2	0	2	0	4	1	3	2	1	1	1	3	0	1	0	0	0	2	0	0
CG[C>T]CA	0	4	4	2	1	0	3	3	0	1	44	1	1	2	0	2	1	0	2	1	3	0	1	1	0	2	1	1	3	0	2	1	1	0	0	3	1	25	1	1	1	2	1	0	0	2	0	0	0
CG[C>T]CC	0	8	1	0	2	3	0	3	0	7	31	0	1	2	0	3	1	0	5	1	5	0	0	0	3	5	0	8	5	1	1	3	1	2	1	1	2	8	0	0	1	2	3	0	0	1	0	0	1
CG[C>T]CG	0	4	1	0	1	0	1	2	0	0	14	0	0	0	0	0	1	0	0	0	1	0	1	1	0	0	0	0	0	0	0	0	1	0	0	0	0	1	0	1	0	1	1	0	0	0	0	0	0
CG[C>T]CT	2	7	6	2	1	1	1	1	2	2	36	1	1	6	2	2	0	1	4	1	5	1	2	2	6	3	3	6	7	1	1	4	0	0	0	0	1	18	0	3	2	1	3	0	0	5	1	1	1
CG[C>T]GA	3	5	5	2	4	0	0	1	3	3	30	3	1	4	1	2	2	2	3	1	3	1	2	2	3	9	2	7	10	1	7	6	1	1	3	2	2	7	2	2	4	2	2	0	1	4	5	3	2
CG[C>T]GC	5	14	1	5	8	4	5	1	4	8	59	11	1	3	3	4	4	3	6	6	8	3	9	11	7	14	3	10	12	4	7	14	4	6	1	3	6	12	6	4	4	2	3	0	6	6	15	12	4
CG[C>T]GG	3	16	3	2	6	4	5	2	4	12	50	6	2	5	1	5	2	0	6	9	13	3	6	2	9	16	0	9	14	4	8	14	0	6	3	4	4	10	6	5	2	3	2	0	5	2	12	6	3
CG[C>T]GT	1	10	1	0	6	1	1	3	0	3	20	1	0	1	1	1	2	2	3	3	1	2	4	0	0	9	4	5	8	0	0	6	0	0	3	4	5	8	3	0	1	2	3	1	1	1	6	0	3
CG[C>T]TA	0	1	0	1	1	0	0	0	0	0	9	0	0	0	0	0	0	0	0	0	0	0	0	0	0	0	1	0	0	0	0	2	0	0	0	0	0	3	0	0	0	0	1	0	0	1	1	0	0
CG[C>T]TC	0	2	0	0	3	0	0	1	0	0	17	0	0	0	0	4	2	2	1	0	1	0	1	2	2	2	2	3	2	2	0	2	0	2	1	0	1	4	0	0	2	0	2	0	1	1	1	0	1
CG[C>T]TG	1	8	2	0	4	1	0	2	1	3	34	4	0	0	0	1	2	0	3	1	5	0	1	0	0	5	1	0	6	0	2	1	1	0	0	0	1	8	0	0	0	1	2	0	2	0	3	4	0
CG[C>T]TT	0	4	1	0	2	0	1	3	0	2	10	0	1	1	1	0	0	0	1	0	0	0	2	0	1	1	1	1	6	0	0	1	0	0	1	0	0	4	2	1	1	1	0	0	2	0	2	0	0
CT[C>T]AA	98	1211	897	142	1156	169	86	198	85	718	931	243	59	36	64	23	70	60	29	133	1003	144	119	140	211	158	30	183	1338	78	65	100	106	115	27	67	43	627	79	172	492	65	98	167	396	215	110	251	148
CT[C>T]AC	134	1441	823	174	1120	217	102	285	121	830	984	400	85	49	111	28	74	51	40	158	1077	191	154	185	304	204	65	311	1702	112	78	199	122	110	44	91	65	751	122	186	429	102	85	212	409	224	103	408	192
CT[C>T]AG	285	3069	1825	331	2510	444	258	624	258	1741	2175	817	213	113	208	43	167	140	58	308	2475	403	322	458	628	392	113	656	3720	219	160	411	292	227	105	193	136	1606	190	443	890	245	216	431	876	447	232	825	394
CT[C>T]AT	131	1613	967	179	1512	252	120	347	118	860	1072	497	108	62	121	45	87	65	65	143	1273	201	148	215	331	244	55	377	1886	114	86	229	154	148	53	98	83	877	108	223	664	123	116	278	484	260	121	523	203
CT[C>T]CA	40	367	209	26	299	52	23	82	36	230	298	63	27	16	25	12	18	15	26	44	274	56	50	40	70	52	13	61	393	27	25	40	38	53	17	18	19	169	17	43	144	22	26	41	93	82	31	65	54
CT[C>T]CC	41	450	247	46	272	62	44	101	38	223	310	110	45	22	28	20	26	22	34	43	325	74	46	54	90	63	22	120	524	34	24	68	45	32	21	31	32	179	34	67	111	29	31	55	104	66	35	109	72
CT[C>T]CG	10	127	52	9	68	10	4	21	9	78	116	20	12	7	9	0	8	10	6	14	119	17	10	15	29	14	7	32	153	12	7	13	17	7	5	8	3	55	4	13	38	7	8	6	24	22	10	18	16
CT[C>T]CT	48	503	312	63	388	47	34	93	48	286	385	120	25	27	45	27	27	26	33	55	408	76	65	72	102	64	26	116	573	34	31	64	36	63	16	31	25	237	36	65	189	43	25	72	146	77	51	122	73
CT[C>T]GA	13	137	88	9	95	19	16	29	10	123	143	44	12	6	20	11	16	14	14	17	126	28	24	24	22	27	5	30	151	9	20	25	25	16	3	14	9	81	13	25	77	13	18	16	33	32	26	44	25
CT[C>T]GC	27	278	77	25	120	46	27	29	20	154	274	83	14	11	14	5	20	19	7	33	198	50	30	33	52	61	7	60	284	19	19	45	36	24	8	28	12	97	25	33	73	10	18	11	62	36	29	81	53
CT[C>T]GG	45	430	163	42	224	49	34	60	38	281	381	117	23	18	28	19	34	34	8	55	337	58	54	34	85	96	20	84	416	25	31	86	39	42	10	17	27	181	34	59	142	32	37	47	109	105	45	123	62
CT[C>T]GT	30	220	112	18	139	44	10	34	28	169	200	69	18	15	15	10	19	17	13	35	195	33	43	29	33	53	7	49	273	18	33	38	24	27	8	20	13	107	35	39	119	23	21	19	67	55	36	75	34
CT[C>T]TA	45	523	353	46	474	74	27	79	41	315	385	97	28	18	27	16	33	16	22	53	381	58	56	35	54	58	9	61	465	35	21	54	31	47	15	27	27	190	52	60	224	20	44	59	157	88	41	109	63
CT[C>T]TC	45	583	363	63	390	74	34	105	35	362	389	121	30	18	28	22	34	25	35	57	412	71	66	73	104	72	15	94	567	44	31	81	53	54	26	33	25	258	37	78	221	34	53	56	149	103	65	123	77
CT[C>T]TG	103	1262	692	108	997	156	90	245	87	797	931	226	70	44	80	25	68	60	32	110	925	172	143	159	212	163	29	211	1376	89	79	120	111	87	48	79	49	611	74	153	440	77	93	134	357	170	100	241	178
CT[C>T]TT	55	809	518	103	702	108	42	123	52	475	544	169	52	33	48	31	49	33	32	86	561	102	100	111	118	98	24	115	715	58	55	83	64	74	17	47	31	373	58	94	357	32	56	92	226	144	75	178	102
GA[C>T]AA	0	9	3	2	11	4	1	6	0	9	45	8	1	1	3	6	0	1	9	4	16	5	3	1	7	10	4	6	10	0	5	7	2	2	1	2	1	17	3	1	6	5	4	2	3	7	3	7	5
GA[C>T]AC	2	3	6	1	5	3	4	5	1	6	65	4	1	1	3	6	4	2	12	3	6	4	2	4	5	6	3	17	13	3	4	4	0	2	2	2	2	16	3	1	2	2	4	1	4	4	1	3	4
GA[C>T]AG	4	17	8	3	17	2	3	11	4	17	117	5	5	2	1	5	3	2	12	3	7	1	11	1	5	13	8	12	25	3	6	11	2	2	1	3	2	14	3	3	6	6	4	3	4	5	3	4	1
GA[C>T]AT	5	20	14	3	10	5	11	21	5	9	81	7	6	11	5	24	5	5	30	8	18	4	6	7	12	18	16	16	27	2	10	15	3	4	0	5	3	38	5	8	6	7	9	3	6	5	5	7	4
GA[C>T]CA	2	4	4	5	1	3	3	8	1	4	60	1	2	0	0	4	2	1	10	4	1	0	4	2	2	13	4	7	16	4	5	6	0	1	3	3	3	20	0	0	4	1	2	0	2	2	3	1	0
GA[C>T]CC	1	11	4	2	4	2	2	6	1	6	31	3	2	4	4	4	2	0	7	0	2	0	2	1	6	7	0	3	8	1	1	5	1	2	2	1	3	5	1	2	3	4	1	1	3	1	3	3	0
GA[C>T]CG	0	3	0	0	0	0	0	1	0	0	7	0	1	0	0	1	0	1	0	0	2	0	0	1	0	1	1	0	3	1	0	0	0	0	0	0	0	2	2	0	0	0	0	0	0	0	1	0	0
GA[C>T]CT	3	10	5	4	3	2	2	6	2	7	22	4	7	4	5	4	1	1	13	6	4	4	3	2	4	9	6	7	7	1	6	6	3	1	0	6	2	7	5	5	3	5	2	0	1	4	3	8	4
GA[C>T]GA	8	9	5	2	8	9	6	8	7	13	75	12	2	7	3	9	9	12	15	11	10	6	5	5	6	23	6	19	13	5	10	41	8	7	7	10	9	25	15	7	9	2	7	1	12	13	22	12	8
GA[C>T]GC	9	11	8	4	6	3	6	10	8	15	77	12	6	3	10	8	3	13	14	4	14	3	6	7	6	30	9	13	21	8	12	24	9	9	7	10	10	25	17	6	5	4	11	0	10	8	31	12	4
GA[C>T]GG	7	22	7	9	6	7	10	15	7	23	137	19	5	11	11	19	10	18	29	20	16	7	17	15	10	39	9	27	27	10	17	36	10	12	5	15	14	27	18	13	10	11	17	5	15	13	37	19	10
GA[C>T]GT	9	4	7	5	3	7	2	4	9	7	89	6	5	1	4	11	6	3	19	14	6	3	8	7	9	25	6	20	13	6	9	35	11	3	5	13	7	35	17	9	7	2	7	5	9	8	16	5	3
GA[C>T]TA	0	2	5	0	1	3	1	9	0	2	25	5	1	0	2	8	2	2	3	1	3	1	1	1	3	5	5	7	8	1	1	5	1	2	2	0	1	8	5	1	1	3	1	2	4	3	1	5	1
GA[C>T]TC	3	7	3	2	5	2	2	10	3	2	23	2	3	3	4	7	4	1	8	2	4	3	2	0	1	8	6	5	11	2	4	6	2	1	2	1	3	9	2	2	7	3	1	1	0	2	1	2	3
GA[C>T]TG	2	8	1	2	5	0	5	7	1	4	50	0	2	2	0	3	3	1	17	2	9	1	0	2	2	3	6	6	8	2	1	6	2	1	1	4	2	13	0	1	2	1	1	1	2	4	4	0	2
GA[C>T]TT	3	10	4	4	5	2	3	21	3	3	27	4	5	3	4	18	3	1	13	4	6	1	8	0	4	15	9	19	12	4	3	4	3	2	1	1	1	17	3	3	6	4	1	2	3	3	5	3	3
GC[C>T]AA	5	11	6	4	13	2	5	9	3	13	20	4	4	5	4	5	1	1	7	6	10	1	7	5	4	9	1	13	30	2	3	2	1	2	0	3	2	2	3	4	7	2	7	1	7	8	5	4	1
GC[C>T]AC	0	16	8	3	15	1	4	4	0	5	33	7	2	6	3	7	4	2	10	2	15	2	1	1	8	5	5	9	20	1	7	7	4	6	0	6	2	11	7	8	7	0	9	2	9	1	3	8	2
GC[C>T]AG	6	25	14	2	17	4	2	12	6	16	26	11	13	6	4	11	4	3	19	5	27	4	6	7	4	10	6	19	43	2	6	10	3	1	4	8	2	16	8	3	10	6	3	6	6	5	4	10	4
GC[C>T]AT	1	22	8	10	13	6	5	12	1	15	27	10	2	5	1	9	1	4	15	7	14	6	3	5	15	8	7	20	21	3	2	3	0	4	1	5	2	13	2	7	5	5	1	0	3	6	1	8	6
GC[C>T]CA	1	6	4	3	11	3	1	11	1	9	42	7	1	6	1	5	3	3	10	10	7	2	1	5	6	10	5	10	12	1	2	9	4	2	1	4	3	11	3	3	2	5	1	4	2	2	4	7	1
GC[C>T]CC	2	10	6	3	7	4	3	7	2	4	19	0	2	4	3	9	0	1	8	6	9	1	0	3	7	6	3	7	10	2	3	6	2	2	1	5	1	7	4	4	5	2	2	2	1	3	4	0	1
GC[C>T]CG	1	4	1	1	1	0	0	2	1	1	5	2	0	1	2	3	0	1	2	0	3	1	1	0	2	3	2	1	3	0	2	1	0	1	2	2	1	1	0	1	0	0	0	0	2	2	2	2	2
GC[C>T]CT	6	10	5	2	4	1	7	9	6	10	19	5	1	5	1	4	3	1	8	6	10	0	4	4	4	6	4	15	19	2	1	8	0	3	1	2	2	11	1	3	4	3	3	1	4	1	2	6	0
GC[C>T]GA	13	11	8	5	10	9	2	6	12	13	75	12	4	7	5	9	6	2	16	9	12	3	6	4	9	24	9	13	10	6	5	17	5	8	2	4	8	24	12	6	7	5	6	2	7	3	23	10	3
GC[C>T]GC	5	11	6	4	3	2	5	8	4	9	55	4	2	4	4	5	5	5	6	7	10	2	8	9	4	8	4	12	6	3	4	5	1	1	2	1	3	14	5	2	3	3	3	0	5	3	5	5	2
GC[C>T]GG	5	21	9	3	6	7	10	13	5	15	89	15	8	4	7	13	6	7	17	11	15	3	12	11	5	19	6	12	12	4	5	23	3	4	1	7	6	10	8	9	10	1	8	2	6	9	21	12	4
GC[C>T]GT	4	8	1	5	1	3	2	5	4	9	46	3	3	4	2	1	4	4	8	10	2	2	2	6	5	10	5	4	6	3	6	9	0	4	2	0	4	11	10	5	4	3	5	4	5	2	11	2	3
GC[C>T]TA	1	5	3	1	1	2	2	8	1	6	15	4	4	2	1	6	0	2	5	3	2	5	1	3	2	5	1	5	12	2	1	2	1	1	2	2	0	4	1	3	4	1	1	1	0	2	1	5	6
GC[C>T]TC	5	8	6	5	8	3	6	13	5	10	32	4	2	8	8	13	5	5	16	3	11	3	9	4	9	11	5	15	19	2	4	6	2	3	2	10	2	7	3	7	12	6	4	2	12	4	4	4	2
GC[C>T]TG	5	30	15	7	16	5	1	16	5	13	40	7	6	4	4	13	6	3	24	8	18	3	10	10	12	16	7	17	27	6	3	7	4	3	2	4	2	21	5	6	12	5	7	0	4	5	7	8	3
GC[C>T]TT	2	12	5	2	10	3	5	14	2	8	21	5	3	3	2	13	2	0	12	4	5	0	4	5	6	6	1	15	18	0	11	5	2	3	2	9	1	18	1	4	6	3	6	2	9	3	9	6	0
GG[C>T]AA	9	16	13	5	19	4	4	9	9	10	112	9	2	2	8	5	5	2	16	10	10	5	6	3	4	13	4	15	21	3	8	11	3	2	1	6	2	40	3	5	10	8	4	2	5	6	4	8	5
GG[C>T]AC	0	14	5	6	13	1	7	14	0	5	111	5	3	4	3	9	5	1	10	4	9	1	6	3	8	13	9	9	19	5	2	6	2	3	2	5	3	48	1	5	7	4	2	1	0	5	4	5	1
GG[C>T]AG	5	29	15	11	25	1	14	15	5	14	200	8	7	5	5	14	9	3	19	6	18	6	5	7	12	21	10	34	42	9	6	10	5	4	2	6	5	38	5	11	12	8	3	2	7	6	6	8	7
GG[C>T]AT	5	15	6	7	17	5	5	11	5	9	169	9	4	1	4	8	4	3	25	10	8	4	7	7	7	12	3	15	32	7	4	6	5	6	3	3	6	56	5	7	6	9	2	4	7	9	5	9	4
GG[C>T]CA	3	15	7	4	11	7	1	14	3	9	235	5	2	3	2	14	4	4	8	7	11	2	3	6	9	20	8	13	20	7	6	13	3	3	3	3	5	130	2	9	6	7	2	2	2	9	11	5	2
GG[C>T]CC	7	9	6	3	8	3	8	15	5	7	100	6	2	6	4	7	2	4	8	5	3	1	3	0	3	9	3	9	13	2	3	8	2	2	1	1	2	38	4	2	4	3	4	1	4	3	9	5	1
GG[C>T]CG	0	8	3	1	2	0	1	2	0	0	55	3	3	1	1	3	0	4	2	2	3	1	1	0	4	3	2	8	3	0	1	4	0	1	1	0	0	23	2	0	0	2	1	0	0	1	1	3	1
GG[C>T]CT	6	14	10	8	8	1	1	5	5	12	132	13	3	3	2	11	0	3	12	6	8	6	6	5	7	16	7	12	26	5	4	4	4	6	3	5	3	59	3	3	6	4	7	4	5	3	2	11	5
GG[C>T]GA	13	14	9	7	8	5	6	5	10	19	103	13	6	6	7	7	11	13	16	7	6	5	10	14	2	28	6	13	25	12	16	24	3	11	6	13	11	88	18	3	7	6	12	0	9	6	16	12	5
GG[C>T]GC	13	22	8	9	10	14	11	13	9	15	133	23	1	11	5	18	15	9	22	21	18	9	13	20	10	55	9	31	17	9	13	38	5	10	12	14	13	100	16	10	14	7	7	5	7	13	28	26	8
GG[C>T]GG	17	37	11	18	11	8	9	14	13	18	256	22	8	17	10	19	12	23	30	25	19	8	21	19	10	35	15	41	37	14	23	58	13	20	11	20	22	91	29	13	12	9	9	0	17	19	49	20	6
GG[C>T]GT	8	16	9	10	7	9	4	14	5	13	183	16	5	7	5	13	7	8	25	12	9	5	12	10	8	28	12	24	19	8	20	33	2	6	3	11	12	150	10	8	10	4	5	2	8	7	35	15	5
GG[C>T]TA	4	3	3	1	5	2	1	6	2	5	62	3	0	4	0	9	3	0	4	3	5	3	3	5	3	7	2	7	10	0	3	6	1	3	2	3	1	25	2	1	2	2	3	0	2	4	2	3	3
GG[C>T]TC	1	10	6	3	7	8	2	10	1	3	65	2	3	3	3	15	1	2	9	5	6	5	4	4	5	8	7	11	9	4	1	7	5	4	1	1	2	46	3	4	4	3	8	1	2	2	4	3	5
GG[C>T]TG	6	27	8	7	15	3	7	16	3	11	208	10	5	6	4	11	4	2	14	2	5	2	6	6	13	8	10	15	26	2	9	7	3	4	6	2	3	63	4	0	6	4	4	1	3	2	6	8	1
GG[C>T]TT	3	19	10	3	8	2	5	15	3	11	63	5	5	2	2	6	3	2	7	8	9	2	3	7	4	18	6	12	16	5	6	4	1	2	0	3	1	46	5	7	8	5	3	1	3	1	2	5	3
GT[C>T]AA	30	306	232	32	319	32	24	70	27	213	216	73	27	15	22	19	18	16	43	26	248	39	39	34	76	65	24	71	365	24	30	39	22	23	9	18	13	171	19	49	154	27	27	42	109	72	29	76	40
GT[C>T]AC	20	226	155	19	226	31	23	60	19	126	153	79	24	15	21	18	11	11	52	25	180	26	33	31	45	43	20	65	290	18	18	30	26	13	13	12	11	126	15	36	70	16	22	23	85	39	27	82	26
GT[C>T]AG	48	476	278	64	410	57	55	105	44	323	447	157	44	22	34	36	39	21	65	58	427	62	57	72	100	65	37	152	635	30	31	77	39	50	31	39	29	308	44	74	179	31	40	82	130	88	43	160	62
GT[C>T]AT	29	371	247	39	337	48	35	87	24	206	262	119	27	22	45	29	15	17	57	39	314	58	40	45	92	70	33	103	476	28	30	65	37	35	15	22	10	236	31	67	147	35	35	59	125	68	37	127	61
GT[C>T]CA	12	89	47	13	68	17	7	14	12	58	89	19	5	4	6	18	3	3	25	12	73	17	14	20	12	19	15	21	95	8	14	11	11	10	0	10	7	63	11	15	34	4	8	16	38	25	9	18	17
GT[C>T]CC	11	79	42	11	42	7	8	19	10	56	88	20	19	5	10	18	7	7	30	11	63	13	10	18	14	27	12	21	114	9	10	17	9	6	7	12	6	57	9	16	21	16	8	10	17	17	10	21	16
GT[C>T]CG	1	17	5	3	5	2	2	2	1	14	12	3	0	1	1	5	2	0	3	0	15	3	4	2	5	5	1	6	19	0	6	3	0	4	1	0	0	5	2	6	4	0	2	0	1	1	3	3	4
GT[C>T]CT	10	109	67	14	89	19	15	25	9	57	72	27	16	4	13	21	7	9	37	16	87	14	15	12	22	17	8	21	124	10	13	25	12	17	4	11	3	59	14	25	39	9	12	10	26	22	11	29	13
GT[C>T]GA	4	15	10	2	24	8	3	3	3	14	35	11	5	2	3	1	5	4	5	4	17	4	2	3	6	8	3	8	29	1	4	7	5	2	1	7	1	21	10	7	11	4	4	1	5	4	8	11	5
GT[C>T]GC	1	35	3	3	13	9	4	4	1	19	54	17	2	4	1	4	4	6	5	4	19	4	8	6	8	15	5	15	44	4	8	15	2	2	2	4	5	22	3	9	14	2	3	3	7	14	9	17	6
GT[C>T]GG	10	54	20	4	26	9	4	9	10	39	51	17	6	2	7	6	4	6	10	4	36	4	6	10	5	12	1	15	65	6	10	9	7	3	4	9	3	19	10	7	15	4	6	4	9	6	11	18	2
GT[C>T]GT	4	23	16	2	19	2	7	5	3	26	38	12	2	4	4	1	5	3	10	4	17	3	6	2	3	10	4	7	34	3	7	12	4	2	2	6	2	22	3	8	12	1	2	3	11	7	4	10	3
GT[C>T]TA	13	124	81	12	100	15	12	21	12	72	79	24	8	8	13	11	9	6	26	12	93	21	13	14	18	28	9	14	132	5	7	13	8	16	3	5	8	55	5	18	63	7	10	21	53	24	14	24	22
GT[C>T]TC	26	217	123	18	148	37	22	57	22	140	172	50	25	6	8	23	12	10	35	32	170	30	26	17	35	33	14	46	247	18	23	41	20	22	8	13	9	108	13	25	72	12	23	24	72	45	20	55	32
GT[C>T]TG	27	277	170	22	230	38	24	59	24	149	218	55	30	12	19	27	8	18	42	23	184	29	28	33	42	35	15	56	316	25	20	44	29	25	13	16	12	126	14	25	88	18	27	35	73	41	16	61	28
GT[C>T]TT	19	232	149	28	162	31	19	59	13	125	162	43	18	20	22	12	12	10	39	19	148	29	30	23	35	34	13	49	241	20	29	40	20	25	7	21	11	119	26	32	95	11	27	19	76	33	23	43	30
TA[C>T]AA	4	22	16	4	29	4	2	9	3	13	67	7	5	5	0	17	6	4	15	7	15	4	6	7	15	18	6	18	28	7	4	7	5	3	3	3	6	17	11	6	6	3	4	6	11	9	12	7	7
TA[C>T]AC	2	17	8	2	17	5	2	15	2	14	57	7	1	2	1	3	1	0	13	3	12	2	2	5	2	9	5	12	20	2	6	12	3	1	1	0	3	18	6	0	9	5	2	5	6	11	7	7	1
TA[C>T]AG	2	28	15	7	31	10	3	13	1	21	125	10	10	4	1	12	4	6	19	7	27	4	3	6	9	20	5	25	45	4	8	11	1	4	3	7	4	31	9	2	9	5	1	4	7	4	10	14	6
TA[C>T]AT	3	30	23	9	22	10	11	46	3	29	131	13	8	10	11	22	8	5	36	15	22	8	8	9	13	27	14	27	41	4	12	21	3	3	4	11	8	29	9	5	11	7	11	8	21	5	14	15	10
TA[C>T]CA	5	12	4	1	10	3	1	10	5	14	54	6	1	0	3	6	1	2	12	3	12	1	3	3	4	10	5	12	18	4	7	6	1	2	3	3	2	16	6	2	3	1	3	1	4	3	7	6	1
TA[C>T]CC	2	7	5	1	10	4	2	4	1	5	27	2	1	5	2	3	0	1	6	3	5	1	1	3	2	6	4	3	10	0	3	5	2	3	0	5	3	11	2	1	1	2	2	2	2	2	6	2	1
TA[C>T]CG	0	3	3	1	0	0	0	0	0	0	6	0	0	0	0	0	0	0	1	0	1	1	2	0	1	0	0	1	0	0	0	2	1	0	0	0	0	3	1	1	2	1	0	1	1	0	3	0	1
TA[C>T]CT	4	12	2	4	9	2	6	13	4	11	41	1	4	2	4	7	4	2	10	1	5	2	5	1	9	11	7	14	14	8	4	9	1	2	2	3	3	16	6	3	2	4	4	3	4	5	6	1	2
TA[C>T]GA	7	9	4	2	15	8	4	7	6	11	66	9	4	9	2	9	3	5	15	8	8	3	7	8	8	17	4	14	16	5	10	30	3	5	3	13	11	27	9	12	14	2	4	5	10	8	21	7	2
TA[C>T]GC	5	5	6	3	7	5	10	0	4	15	56	7	4	8	7	8	5	9	15	10	10	2	6	5	4	20	3	18	13	8	13	28	7	7	4	16	7	19	20	3	7	2	8	1	14	10	26	7	2
TA[C>T]GG	9	6	8	3	8	1	2	4	8	7	75	8	3	7	2	5	6	5	9	5	8	2	10	5	6	18	4	10	11	7	9	23	4	8	7	5	9	20	8	11	10	3	4	2	7	5	25	9	3
TA[C>T]GT	9	12	14	3	12	9	9	6	9	20	106	12	6	5	7	14	8	10	29	10	11	2	8	11	11	27	9	21	23	8	14	25	6	6	5	9	5	51	21	12	8	2	16	3	11	10	24	13	4
TA[C>T]TA	1	11	2	3	8	2	2	10	1	6	32	4	2	0	2	8	2	6	12	2	2	2	5	4	4	9	2	10	15	2	1	7	0	3	2	6	5	6	3	3	2	3	4	2	2	3	1	4	3
TA[C>T]TC	2	8	4	1	1	3	4	20	0	6	33	2	4	7	4	9	1	5	14	0	6	3	1	4	6	6	3	11	13	2	4	6	4	1	2	1	2	14	7	1	7	1	2	3	1	6	3	2	5
TA[C>T]TG	1	12	8	0	8	1	7	12	1	11	55	4	3	4	7	11	4	2	9	2	3	0	6	0	4	8	7	6	16	1	4	4	0	1	0	4	3	14	3	1	8	2	5	3	10	5	8	5	0
TA[C>T]TT	3	17	8	5	13	7	6	20	3	10	35	5	5	9	5	18	3	4	21	6	7	7	9	5	6	17	9	12	8	3	6	12	6	4	2	4	3	19	6	6	11	4	8	1	8	5	5	6	8
TC[C>T]AA	8	46	29	4	36	8	3	13	8	21	54	20	5	4	5	10	5	4	25	9	35	5	7	9	16	18	4	12	60	2	10	17	1	3	4	7	3	36	11	12	17	6	5	12	16	11	3	19	4
TC[C>T]AC	1	48	18	2	37	3	5	15	1	28	38	16	4	6	5	12	4	4	15	6	32	6	9	6	8	13	11	15	39	4	8	10	7	3	2	4	4	21	5	10	19	5	4	4	12	5	4	16	3
TC[C>T]AG	11	77	53	9	67	10	13	20	10	59	89	32	8	15	14	22	7	5	27	9	67	14	12	19	20	21	8	38	76	8	12	16	10	10	8	6	10	50	8	17	37	12	10	14	32	15	14	31	16
TC[C>T]AT	6	50	41	8	48	9	18	11	6	37	73	27	4	8	14	18	6	6	24	13	46	8	5	12	11	24	16	25	71	8	8	16	6	7	5	6	1	33	12	11	22	8	7	7	19	18	12	28	8
TC[C>T]CA	10	28	14	7	18	5	6	15	9	18	106	8	9	12	6	17	8	8	20	7	20	10	12	4	12	19	6	13	46	8	5	14	2	5	3	8	9	29	5	8	9	6	13	3	10	10	9	7	10
TC[C>T]CC	4	17	8	3	12	6	2	13	3	10	43	11	8	7	5	13	6	4	10	7	7	4	3	2	6	11	6	8	30	4	7	10	3	5	5	3	3	31	10	8	6	7	4	6	5	3	10	12	5
TC[C>T]CG	2	8	3	0	5	0	4	1	2	1	11	4	2	0	0	3	0	0	5	0	1	1	1	0	2	2	2	4	7	1	2	4	1	1	2	2	1	3	1	0	3	0	1	0	0	0	3	4	1
TC[C>T]CT	6	19	13	3	15	8	9	14	5	20	55	8	5	1	4	20	6	4	30	5	14	1	4	4	7	16	8	17	37	6	9	16	1	6	1	4	6	18	6	8	9	9	3	4	9	6	11	6	1
TC[C>T]GA	4	13	7	5	4	4	6	3	3	9	46	2	2	3	2	9	5	7	8	5	8	3	10	4	5	15	4	7	9	4	5	15	0	6	3	8	3	11	18	3	5	0	4	3	4	5	12	1	4
TC[C>T]GC	10	37	10	7	12	3	4	5	8	21	128	17	5	7	6	12	6	9	16	9	22	8	14	18	10	30	6	27	30	7	9	19	9	8	4	14	11	13	14	10	16	9	6	1	7	13	20	18	8
TC[C>T]GG	13	29	5	6	8	3	7	6	10	14	67	12	4	4	2	7	5	4	14	14	18	6	8	6	6	19	5	19	18	5	4	11	7	4	6	6	5	9	12	8	8	2	3	1	7	8	14	8	7
TC[C>T]GT	9	32	10	3	16	11	8	8	7	22	97	21	2	5	1	11	12	12	12	8	26	8	15	8	8	19	5	16	41	7	11	26	5	6	3	11	1	19	17	10	10	2	3	4	10	14	19	15	7
TC[C>T]TA	7	21	11	5	16	2	6	19	7	12	56	5	9	10	4	11	3	5	19	2	17	5	10	4	2	11	7	10	19	6	7	9	2	8	2	8	3	18	8	6	7	6	6	6	10	9	11	6	5
TC[C>T]TC	4	34	13	8	23	5	9	24	1	18	61	15	5	13	6	17	3	9	22	10	20	2	8	7	8	17	15	28	40	2	9	10	1	4	4	4	2	24	5	10	18	3	5	5	11	8	9	13	5
TC[C>T]TG	8	57	38	9	42	13	16	25	8	28	91	17	11	9	13	32	11	4	35	8	43	8	17	15	14	18	8	33	73	12	12	20	7	9	5	13	6	36	6	14	22	9	10	4	18	18	8	18	7
TC[C>T]TT	5	43	23	10	34	18	11	43	4	36	51	13	7	10	6	25	2	9	25	8	23	13	8	10	14	33	7	24	45	8	6	11	7	5	8	11	3	41	9	17	15	5	13	6	17	9	9	13	13
TG[C>T]AA	4	34	25	4	32	8	9	21	4	24	171	18	6	4	8	13	7	5	12	7	33	8	13	9	13	17	7	24	44	6	9	15	4	5	4	10	7	64	11	12	17	1	6	5	16	8	6	17	8
TG[C>T]AC	9	22	11	6	14	7	4	8	8	14	136	8	1	3	4	8	4	4	15	4	18	5	4	8	11	16	6	11	31	6	2	11	5	6	2	6	2	55	5	5	10	7	3	2	6	7	3	8	6
TG[C>T]AG	9	58	27	11	39	13	14	17	7	31	302	24	8	7	4	11	4	12	28	14	39	14	4	14	17	20	4	34	60	11	9	21	7	5	5	13	9	67	6	7	14	13	4	4	23	17	11	22	14
TG[C>T]AT	6	34	27	3	38	11	13	18	3	19	234	12	10	7	6	5	6	8	26	7	32	2	16	10	15	24	6	25	52	4	6	20	3	7	2	6	5	79	4	11	18	7	8	7	9	10	14	13	3
TG[C>T]CA	8	13	9	6	8	6	9	16	8	16	362	10	4	8	8	15	5	7	15	7	11	5	12	9	12	18	3	19	33	4	9	12	6	6	7	13	4	169	7	12	11	13	7	8	14	8	9	11	6
TG[C>T]CC	8	20	12	4	10	4	11	15	8	15	188	8	2	4	5	14	6	3	9	6	10	3	10	11	7	9	11	22	24	5	9	16	0	6	3	15	5	97	1	9	5	9	7	2	8	5	9	6	3
TG[C>T]CG	0	3	2	1	2	1	0	0	0	5	48	2	1	0	2	4	0	0	3	0	2	0	3	1	0	3	0	1	6	2	3	2	2	0	0	0	1	15	0	0	1	1	1	0	0	0	3	2	0
TG[C>T]CT	12	24	16	10	25	9	9	22	9	24	268	15	3	4	8	10	9	8	21	10	29	4	8	8	7	22	16	22	34	6	7	15	6	8	7	10	7	131	9	3	14	6	8	4	17	12	12	14	5
TG[C>T]GA	5	12	7	8	5	2	4	8	4	12	115	10	1	2	3	7	6	8	5	10	15	2	9	10	3	15	8	17	13	7	9	15	4	5	5	8	9	80	9	4	7	0	13	1	3	5	13	10	3
TG[C>T]GC	10	15	9	2	9	4	7	9	8	17	151	18	3	13	3	8	6	6	11	11	13	2	7	12	9	16	7	15	22	5	11	25	9	9	7	12	3	69	11	6	11	6	7	2	4	6	16	19	2
TG[C>T]GG	8	21	14	3	8	10	11	6	7	18	178	21	4	6	6	9	8	5	22	8	21	3	8	10	4	28	9	15	20	8	20	25	5	7	6	9	12	87	9	5	13	2	8	2	4	11	25	21	4
TG[C>T]GT	4	13	13	8	12	7	6	9	4	18	173	19	4	4	2	9	8	9	22	17	15	1	13	9	7	17	5	13	17	5	11	23	7	6	6	15	8	151	12	8	7	9	7	5	4	11	18	19	1
TG[C>T]TA	3	12	10	2	6	5	6	13	3	11	147	5	4	2	4	7	3	5	14	6	13	1	3	4	1	6	7	7	25	2	6	9	4	5	2	3	3	46	3	5	10	2	9	2	2	5	9	6	3
TG[C>T]TC	9	10	13	3	9	5	6	9	8	6	103	9	6	7	6	13	1	4	15	3	7	1	4	3	7	7	9	18	36	8	2	9	4	3	0	3	5	62	4	6	7	7	7	3	12	5	4	11	3
TG[C>T]TG	7	37	12	5	29	7	6	17	6	22	298	10	8	10	6	14	2	8	16	11	19	4	9	8	6	24	10	26	39	4	8	10	6	7	4	4	2	119	3	10	12	6	5	7	7	6	12	8	4
TG[C>T]TT	8	27	19	5	24	10	12	25	5	22	119	15	9	5	8	19	7	5	22	5	21	5	10	8	10	20	9	20	31	5	5	18	7	4	5	6	5	103	10	10	6	8	7	5	10	11	9	16	5
TT[C>T]AA	118	1644	1094	182	1676	264	133	325	107	886	1162	365	124	65	131	58	85	72	83	147	1267	203	151	210	283	262	66	369	1841	104	84	191	130	159	50	104	59	840	95	227	722	101	127	228	511	297	150	389	219
TT[C>T]AC	111	1395	796	147	1116	193	126	288	88	723	852	395	100	49	87	40	61	45	63	133	962	159	138	170	268	189	67	326	1576	99	68	198	140	100	50	76	49	643	86	188	407	91	90	193	389	212	112	445	167
TT[C>T]AG	162	2077	1350	231	1978	343	212	397	144	1186	1448	622	134	87	146	50	127	98	66	217	1570	293	195	339	419	339	88	525	2623	156	113	306	190	152	70	141	97	1197	146	332	784	161	145	342	582	334	170	658	309
TT[C>T]AT	131	1818	1287	216	1848	317	179	409	108	1045	1287	582	124	87	137	55	82	93	99	201	1408	215	158	261	372	330	86	502	2301	142	119	266	178	155	67	135	88	1135	159	277	825	152	150	322	622	319	181	620	240
TT[C>T]CA	27	436	256	39	376	67	37	74	24	224	315	88	27	18	24	36	22	17	51	46	285	53	52	77	80	80	34	94	472	21	42	68	47	39	12	19	12	198	33	60	155	26	34	54	116	80	31	91	59
TT[C>T]CC	23	325	187	25	238	52	27	80	20	171	264	91	35	14	29	26	20	20	39	33	237	40	39	47	71	74	24	87	395	32	28	58	31	33	17	32	17	191	27	51	101	19	31	46	73	39	39	96	43
TT[C>T]CG	6	68	27	9	57	10	3	11	6	34	48	15	8	3	7	4	3	1	5	6	65	7	8	8	16	4	4	19	79	3	7	9	7	5	1	5	2	32	4	6	16	6	3	9	19	9	5	15	8
TT[C>T]CT	56	502	325	69	459	78	39	116	46	295	305	138	38	27	32	30	24	27	79	65	381	66	58	57	108	106	42	148	577	33	49	66	45	57	21	43	35	274	32	85	214	39	43	67	153	97	56	144	68
TT[C>T]GA	20	107	65	15	76	25	12	18	16	76	113	48	11	7	15	7	13	14	18	12	82	29	15	14	29	35	9	33	118	8	19	36	13	19	6	18	14	62	19	21	57	9	18	12	36	37	24	50	31
TT[C>T]GC	13	126	42	14	75	14	14	19	9	65	111	28	6	11	17	7	10	11	15	13	77	18	21	17	15	36	6	30	141	11	15	38	11	18	8	8	8	60	30	9	27	13	12	13	19	25	24	32	20
TT[C>T]GG	25	147	70	17	95	28	11	33	20	107	146	44	11	5	9	5	23	12	10	36	118	31	14	26	23	37	4	40	171	9	20	44	22	14	2	16	13	77	16	23	56	17	16	25	35	30	34	46	31
TT[C>T]GT	27	160	83	11	105	36	27	18	22	118	140	57	8	16	15	5	15	25	24	20	118	24	29	30	26	36	11	61	168	22	31	33	26	25	6	17	10	89	24	30	81	16	20	25	40	31	34	60	22
TT[C>T]TA	55	691	504	85	659	106	58	132	45	449	466	145	51	26	45	26	37	34	50	57	510	99	84	85	124	114	38	132	745	70	51	66	60	73	25	36	35	342	40	102	349	36	69	113	244	136	70	163	107
TT[C>T]TC	62	772	502	76	654	125	76	170	46	477	532	176	74	32	55	38	39	37	60	71	574	114	96	114	132	123	32	200	979	53	60	80	79	65	31	47	31	383	55	115	262	36	69	106	263	156	78	181	120
TT[C>T]TG	116	1326	887	143	1192	187	100	252	92	777	934	347	90	64	83	48	69	61	87	135	1012	195	133	192	239	204	47	330	1712	118	101	180	137	88	53	82	50	705	99	196	445	100	115	181	457	203	109	371	204
TT[C>T]TT	98	1263	788	119	1039	192	96	216	75	683	765	269	72	44	62	58	60	60	79	125	809	132	128	133	198	177	53	212	1190	70	87	129	97	86	39	71	55	550	101	157	490	71	91	145	367	228	100	281	143
AA[T>A]AA	2	46	4	0	15	7	10	19	3	6	31	18	4	3	7	19	6	4	24	14	1	2	7	6	6	14	11	15	15	2	7	15	1	6	4	7	6	36	12	12	2	6	10	4	8	5	4	18	4
AA[T>A]AC	1	10	1	0	3	1	2	3	2	0	11	1	0	0	2	4	3	2	5	1	2	3	0	3	5	7	3	3	4	0	3	2	1	0	0	2	2	37	6	6	0	0	5	4	3	2	1	2	4
AA[T>A]AG	1	6	2	1	5	1	2	11	2	2	7	3	1	1	2	3	1	0	7	6	3	1	3	0	1	5	1	5	6	0	2	6	0	1	1	0	0	6	2	2	1	1	4	0	0	3	2	2	1
AA[T>A]AT	3	9	1	1	8	6	9	7	4	5	15	8	3	1	3	8	1	3	13	6	4	2	3	3	5	21	5	13	17	3	7	11	1	1	1	0	3	37	9	7	3	0	10	3	4	2	4	10	1
AA[T>A]CA	5	10	1	0	5	3	1	6	5	3	36	6	2	2	5	6	2	1	8	8	6	0	5	4	1	8	3	6	3	4	3	7	2	0	2	5	2	44	5	5	2	3	6	2	3	3	5	7	0
AA[T>A]CC	2	2	1	2	3	2	3	8	2	3	17	6	1	7	2	3	3	2	9	4	0	1	0	1	1	8	0	6	6	1	5	1	4	1	0	3	0	38	1	2	0	3	10	2	0	3	3	5	1
AA[T>A]CG	0	0	1	1	0	0	0	0	0	0	1	0	0	0	0	0	0	0	0	0	0	0	1	1	0	0	0	1	0	0	0	0	0	0	1	0	0	3	1	0	1	0	0	0	0	0	0	0	0
AA[T>A]CT	3	11	2	2	4	4	4	14	2	7	21	5	3	4	7	14	2	1	12	7	4	1	5	1	5	15	6	9	10	3	8	9	1	5	3	5	3	28	4	3	5	3	11	1	4	10	6	5	1
AA[T>A]GA	1	3	2	3	7	3	3	8	0	1	5	5	4	4	0	10	1	4	17	6	5	0	4	2	5	12	6	10	9	0	5	9	1	0	1	2	2	9	6	5	3	4	3	2	0	0	3	3	0
AA[T>A]GC	0	5	2	2	1	3	4	6	0	3	4	0	4	1	2	9	1	2	4	3	0	3	2	1	2	10	1	4	7	0	2	3	0	0	1	0	0	6	2	2	2	4	4	2	1	1	2	0	3
AA[T>A]GG	4	5	1	1	5	2	3	5	2	3	5	1	4	3	1	9	2	0	7	4	0	1	0	0	2	8	2	7	8	2	4	3	1	0	2	2	0	6	3	4	1	1	5	2	3	2	1	1	1
AA[T>A]GT	1	9	3	2	9	5	4	16	1	3	6	4	5	7	7	16	4	1	15	6	5	1	1	4	3	13	8	8	4	1	6	10	3	1	2	4	2	11	3	1	4	5	3	2	6	1	6	4	3
AA[T>A]TA	7	8	8	1	6	4	13	17	10	14	108	20	6	6	6	7	2	6	21	16	10	6	10	8	14	27	8	22	20	2	9	13	0	4	2	3	10	39	11	15	2	7	10	5	6	6	8	22	5
AA[T>A]TC	1	6	6	1	7	2	7	9	1	6	19	8	4	3	2	3	3	2	13	9	3	0	6	2	1	8	4	7	5	2	3	2	1	0	1	2	3	11	5	5	2	4	4	2	2	4	2	10	0
AA[T>A]TG	3	2	2	2	2	3	5	6	4	2	48	7	1	1	0	8	0	4	4	4	2	0	6	3	5	8	4	8	5	1	8	3	0	4	4	3	3	11	4	2	1	4	5	2	4	4	3	7	0
AA[T>A]TT	6	18	8	6	13	11	23	41	8	36	261	36	6	1	6	30	6	8	47	28	17	5	21	11	15	50	18	44	44	14	28	20	6	3	2	14	13	148	15	19	7	22	19	11	13	17	28	35	5
AC[T>A]AA	0	0	0	2	2	2	4	12	2	0	5	5	1	3	1	10	1	0	9	7	0	0	0	3	6	8	5	9	4	1	3	1	0	0	0	1	1	8	4	0	0	3	2	1	2	0	0	5	0
AC[T>A]AC	1	1	0	0	1	0	1	4	1	0	0	0	0	5	2	9	2	1	7	1	0	1	0	0	2	2	2	7	5	1	0	1	0	0	1	0	0	1	1	1	0	0	3	1	1	0	1	0	1
AC[T>A]AG	0	0	1	0	1	2	2	2	1	3	6	0	2	2	0	11	1	1	6	0	0	0	2	1	1	4	5	4	3	0	2	1	1	0	1	0	0	1	0	1	3	4	1	0	0	1	1	0	0
AC[T>A]AT	1	1	0	0	1	0	1	16	1	1	1	7	3	4	4	17	0	0	8	2	0	1	1	0	3	7	7	6	1	1	5	4	0	0	1	3	2	7	4	0	2	1	2	1	3	2	0	8	1
AC[T>A]CA	3	4	0	3	2	2	5	17	3	5	4	4	5	5	4	16	1	0	10	8	1	0	2	0	5	11	3	10	6	3	3	5	2	0	0	2	2	11	3	2	1	3	4	0	2	2	3	5	0
AC[T>A]CC	2	0	2	1	2	2	3	13	2	1	11	4	2	4	2	10	3	0	11	6	1	0	3	0	3	9	4	8	8	1	3	3	0	3	1	1	0	11	1	1	1	3	4	0	0	2	0	4	0
AC[T>A]CG	0	1	1	0	0	0	0	2	0	2	1	2	1	0	0	0	0	0	1	1	0	0	0	0	0	5	0	0	4	0	1	0	0	0	1	1	0	1	0	2	0	1	0	0	0	0	0	2	0
AC[T>A]CT	0	4	1	3	2	1	5	31	1	1	5	5	9	7	3	15	1	2	22	4	2	1	4	2	5	15	6	6	9	1	6	6	0	0	1	5	3	6	2	5	2	7	6	0	1	3	2	4	2
AC[T>A]GA	1	2	0	0	4	1	4	13	1	3	2	5	5	8	2	9	0	4	4	9	0	1	2	0	2	6	7	4	7	3	1	0	1	0	1	1	0	4	2	2	3	3	4	0	3	3	2	3	0
AC[T>A]GC	2	0	1	2	1	2	4	8	2	1	2	5	4	3	2	5	0	1	7	1	0	0	3	0	3	2	7	4	5	2	5	2	1	1	1	1	0	6	2	3	1	4	4	0	0	1	1	5	0
AC[T>A]GG	0	2	1	0	1	0	10	5	0	1	1	3	2	4	1	15	2	0	8	1	1	0	3	1	2	5	4	6	5	1	2	5	0	1	2	2	1	2	0	1	2	4	5	0	0	1	1	3	0
AC[T>A]GT	2	4	1	1	0	2	6	9	1	2	1	4	6	7	4	19	0	2	8	4	1	0	0	3	3	5	8	8	4	1	4	5	0	3	0	4	3	3	2	4	3	5	4	2	1	6	4	3	0
AC[T>A]TA	1	2	0	2	5	1	5	15	1	2	3	2	2	10	1	13	2	2	16	4	2	0	2	0	6	14	8	12	1	0	1	5	0	1	1	2	0	9	3	3	3	0	3	2	1	1	3	1	0
AC[T>A]TC	0	3	0	1	1	1	2	8	0	2	5	1	4	6	2	17	0	0	6	1	1	0	2	2	4	9	7	7	2	3	5	4	0	2	1	3	2	6	0	1	4	5	4	1	0	2	1	0	0
AC[T>A]TG	0	2	0	3	2	1	2	13	0	1	6	0	0	2	3	15	0	2	10	4	0	0	0	2	4	4	4	6	9	1	5	2	0	0	0	2	1	1	2	5	0	4	5	0	1	2	1	0	0
AC[T>A]TT	0	8	2	1	2	0	8	50	1	13	12	5	6	31	15	61	0	2	28	15	4	1	6	1	14	30	35	27	20	6	12	12	2	6	2	5	4	7	7	3	3	7	10	2	3	4	4	5	1
AG[T>A]AA	0	8	0	1	2	1	0	15	0	3	2	2	3	4	5	4	2	2	4	2	1	1	1	2	2	8	9	5	3	3	2	5	0	0	0	1	0	2	0	1	1	2	1	2	0	3	2	2	1
AG[T>A]AC	0	1	1	1	0	1	1	2	0	1	5	3	0	1	1	7	0	0	8	1	0	0	2	0	2	6	2	4	6	0	0	0	0	1	0	1	2	2	0	0	0	0	0	0	1	1	0	2	0
AG[T>A]AG	1	2	0	0	2	2	2	5	2	3	4	3	4	4	0	6	1	1	4	3	1	1	1	1	0	3	3	1	1	2	2	5	0	0	0	1	0	5	0	1	0	1	3	3	1	0	2	4	1
AG[T>A]AT	2	1	0	1	1	0	2	6	2	1	4	2	3	3	2	6	0	2	5	2	2	0	2	0	2	4	5	1	6	2	1	5	0	0	0	2	0	7	1	1	1	2	1	0	2	0	2	2	0
AG[T>A]CA	2	4	1	0	2	0	5	10	2	0	8	1	2	3	2	4	1	1	6	3	0	0	2	2	7	4	6	3	5	1	1	6	0	2	1	1	0	16	3	3	1	3	1	0	4	4	2	1	0
AG[T>A]CC	1	3	0	1	2	0	4	5	0	2	8	1	1	3	0	3	1	1	4	0	1	0	2	1	1	2	5	4	2	1	2	1	0	1	1	1	0	5	4	1	2	3	2	0	1	3	0	1	0
AG[T>A]CG	0	0	0	0	0	1	0	0	0	1	0	0	1	1	0	0	0	0	0	1	1	0	0	0	0	0	1	1	0	0	0	2	0	0	0	1	0	1	0	1	0	0	0	0	0	0	1	0	0
AG[T>A]CT	1	2	2	0	2	0	2	11	0	1	5	3	1	3	4	4	1	3	8	1	2	0	1	1	4	14	3	7	10	3	1	4	1	2	0	4	2	7	3	4	0	2	6	0	1	1	1	4	0
AG[T>A]GA	5	3	0	1	5	0	2	6	5	2	2	2	2	4	5	6	0	1	6	7	1	0	1	1	4	3	2	6	1	2	3	3	0	1	2	3	1	2	4	2	1	2	3	2	3	2	1	1	0
AG[T>A]GC	1	5	1	0	2	2	2	6	1	1	0	1	1	5	2	1	1	0	4	0	0	1	1	1	2	1	2	4	1	3	2	4	0	0	1	0	0	3	1	0	0	0	0	0	0	1	0	0	1
AG[T>A]GG	0	4	0	1	2	0	0	5	0	1	4	0	5	5	1	8	0	0	4	2	1	1	0	1	1	6	9	6	1	1	3	0	0	0	0	1	0	3	2	3	0	2	4	0	4	0	3	0	1
AG[T>A]GT	0	4	0	1	1	1	2	8	0	1	1	1	0	2	2	5	0	1	6	1	2	0	1	2	4	4	1	5	4	2	4	4	1	0	0	1	2	3	1	2	0	3	1	0	2	2	2	1	0
AG[T>A]TA	0	4	0	1	2	1	1	6	0	2	6	2	3	4	7	3	2	1	6	3	1	0	2	1	1	7	4	6	8	3	4	4	1	2	0	5	1	2	3	1	1	2	1	0	1	3	5	3	1
AG[T>A]TC	1	1	0	1	0	1	1	14	1	0	2	1	0	4	4	5	2	1	6	4	1	0	1	0	0	6	5	4	6	0	2	1	0	0	0	1	2	5	0	1	0	2	1	0	2	2	3	1	0
AG[T>A]TG	1	4	2	0	2	1	2	8	2	0	4	1	2	0	1	4	1	1	5	1	1	1	0	1	3	10	2	2	4	3	2	3	2	1	1	1	0	0	1	1	0	4	2	1	2	1	1	1	1
AG[T>A]TT	2	6	1	1	5	4	3	29	1	5	19	4	4	17	3	11	1	4	10	13	3	0	4	2	5	15	11	6	9	2	10	7	3	0	1	6	3	7	2	1	1	12	6	1	3	4	1	4	0
AT[T>A]AA	2	3	5	0	4	0	3	15	2	2	7	3	8	6	3	12	2	2	17	7	3	2	4	1	3	10	2	7	12	5	4	6	0	0	1	2	1	16	4	4	1	0	4	1	2	4	5	4	1
AT[T>A]AC	0	2	1	2	1	1	0	6	0	0	2	6	1	2	2	2	1	0	6	2	0	0	0	2	1	5	3	5	4	2	3	3	2	0	0	1	2	11	4	3	1	0	1	1	2	2	2	6	0
AT[T>A]AG	0	1	3	1	0	0	2	7	2	4	3	1	3	1	1	5	3	0	4	3	0	1	1	0	1	3	2	4	4	1	1	3	0	1	0	0	2	1	0	3	1	0	1	0	0	2	2	1	1
AT[T>A]AT	1	4	3	2	3	3	3	7	1	5	9	7	8	5	0	9	2	1	13	7	0	0	3	4	3	7	6	12	10	3	5	9	2	0	0	3	2	10	4	8	1	4	4	4	1	4	2	8	0
AT[T>A]CA	1	0	2	3	2	1	4	11	2	2	4	6	0	3	4	10	3	0	7	4	1	0	2	3	3	7	7	9	5	2	5	3	0	0	1	2	3	13	5	1	1	3	3	1	0	2	0	5	0
AT[T>A]CC	2	4	0	0	1	2	4	5	2	1	5	2	1	4	1	4	0	1	6	4	0	1	2	1	2	5	2	3	2	3	1	2	2	1	1	2	0	12	2	2	0	1	1	1	0	1	2	2	1
AT[T>A]CG	0	0	0	0	0	0	0	0	1	0	0	1	0	1	0	0	0	0	1	1	0	0	0	0	1	1	2	2	0	1	0	0	0	0	0	0	0	0	0	0	0	0	0	0	0	1	0	1	0
AT[T>A]CT	4	3	1	2	5	2	3	15	4	3	12	4	2	8	4	10	1	1	5	5	6	0	1	1	2	12	6	10	8	2	5	5	4	0	1	4	0	10	3	1	1	4	5	2	3	1	0	3	0
AT[T>A]GA	1	1	0	0	0	3	2	4	1	0	1	2	1	5	1	5	2	1	8	2	0	1	3	0	1	2	2	4	9	0	0	4	0	2	0	0	1	4	2	3	0	3	4	2	0	4	0	2	1
AT[T>A]GC	0	2	2	0	2	1	3	3	0	0	1	1	5	2	1	3	1	0	6	2	0	0	1	1	1	4	2	0	0	1	1	1	0	0	0	0	0	3	1	2	1	0	1	0	0	4	3	1	0
AT[T>A]GG	0	3	0	0	0	1	2	4	0	2	1	1	1	1	0	8	1	0	6	0	0	0	0	1	2	4	7	3	5	2	2	0	0	0	0	0	0	3	2	4	0	3	0	0	0	2	2	1	0
AT[T>A]GT	1	4	0	2	3	0	3	7	1	3	4	2	1	5	3	6	0	0	7	2	0	1	2	2	3	7	3	8	5	1	4	4	1	2	1	2	0	2	1	5	1	3	4	1	0	0	2	3	1
AT[T>A]TA	1	4	0	0	4	2	4	13	1	3	4	7	7	7	6	25	4	1	18	6	0	0	5	2	3	14	9	14	6	0	6	9	1	4	1	5	1	10	1	6	0	7	8	2	1	3	5	8	0
AT[T>A]TC	0	4	2	1	2	2	3	15	0	4	8	3	0	2	5	20	1	0	14	2	2	0	3	1	9	8	5	3	3	2	5	3	1	1	0	4	1	5	2	4	1	1	3	2	3	3	4	3	0
AT[T>A]TG	0	3	3	1	3	3	3	13	0	2	5	2	4	3	1	11	2	3	10	3	1	0	2	1	4	7	3	9	5	1	1	6	0	0	0	1	1	4	2	1	2	2	0	3	4	3	1	2	0
AT[T>A]TT	3	12	3	2	4	5	13	39	1	10	63	17	15	13	12	47	3	6	34	12	2	1	9	7	15	34	25	23	25	4	21	13	5	2	6	7	6	22	11	7	9	8	16	3	3	8	10	16	1
CA[T>A]AA	0	6	0	1	4	1	4	13	0	2	4	4	2	2	2	3	2	1	4	4	2	0	2	2	6	9	4	9	8	0	4	6	2	1	1	2	1	7	3	3	1	5	11	0	3	3	0	4	0
CA[T>A]AC	0	1	0	0	3	0	4	2	0	3	7	2	4	0	3	0	1	1	3	3	0	0	0	1	3	2	1	5	3	0	0	0	1	0	0	0	0	11	1	2	2	2	3	0	4	1	0	3	0
CA[T>A]AG	1	0	0	0	0	1	2	1	1	1	4	3	0	2	1	2	2	1	9	0	2	0	1	0	0	6	1	2	2	1	0	2	1	0	1	1	2	5	1	1	0	3	3	0	1	2	2	2	0
CA[T>A]AT	2	2	1	0	1	3	2	4	1	1	3	6	3	1	1	8	0	3	6	4	1	0	1	2	3	1	1	3	7	1	6	3	0	0	0	2	2	11	1	5	0	2	4	0	2	0	1	6	0
CA[T>A]CA	2	3	2	0	4	0	5	7	3	4	10	4	3	3	2	6	2	1	10	4	1	0	1	2	2	7	1	4	7	1	5	3	0	0	0	0	2	14	4	3	3	2	4	0	2	2	1	4	0
CA[T>A]CC	2	6	0	1	0	0	1	10	2	3	7	2	3	4	2	4	1	2	3	1	0	0	2	5	1	3	1	7	4	4	4	2	0	0	3	1	0	13	4	3	0	0	4	1	2	3	0	2	0
CA[T>A]CG	1	1	0	0	0	0	0	1	1	0	0	0	0	0	0	2	0	3	1	1	0	0	0	1	1	0	1	1	1	0	2	0	0	0	0	1	0	1	0	1	0	0	0	0	0	1	1	0	0
CA[T>A]CT	3	8	4	1	1	1	7	9	3	1	7	5	2	7	3	6	4	2	5	4	6	1	4	4	8	7	2	11	2	2	1	6	2	0	2	4	2	12	3	3	1	9	5	3	0	2	1	5	1
CA[T>A]GA	1	2	1	1	1	1	3	5	2	2	2	2	4	2	3	9	1	2	3	2	0	0	4	3	1	4	7	7	5	3	2	6	3	1	1	3	2	4	1	2	1	4	3	1	1	0	1	2	0
CA[T>A]GC	2	1	1	1	1	0	1	5	2	1	5	1	3	2	2	0	0	2	5	1	1	0	1	5	2	4	2	4	3	2	3	0	0	1	0	1	0	1	4	1	0	3	4	1	2	2	0	1	0
CA[T>A]GG	0	1	1	0	1	0	1	4	0	0	1	3	4	2	0	6	1	0	5	1	1	0	3	6	2	2	3	5	1	2	4	8	0	0	1	1	1	1	3	2	1	4	4	2	1	2	3	3	0
CA[T>A]GT	0	4	0	1	2	2	1	5	0	4	4	4	3	2	2	7	2	1	11	2	0	0	2	0	1	3	4	3	9	3	6	8	0	1	0	2	0	4	8	0	2	6	2	1	2	2	1	5	0
CA[T>A]TA	2	0	0	0	3	4	2	6	2	3	7	5	3	3	2	9	2	1	11	4	0	0	3	4	2	5	3	6	4	0	4	1	3	2	0	3	5	3	2	2	1	1	6	6	2	2	1	5	0
CA[T>A]TC	1	4	2	1	0	0	2	6	1	5	8	1	1	4	2	5	0	0	10	0	1	1	1	1	2	4	6	5	5	1	3	1	1	0	0	1	0	3	0	2	0	3	6	1	0	3	0	1	1
CA[T>A]TG	0	2	0	2	1	2	2	6	0	1	13	2	1	0	2	5	2	3	4	2	2	0	2	5	6	8	2	4	6	4	1	6	0	2	1	4	1	6	7	1	1	4	4	1	1	3	1	3	0
CA[T>A]TT	2	2	6	1	1	2	8	10	2	3	14	8	3	6	5	12	2	5	21	8	3	0	5	2	6	6	8	8	9	1	4	6	0	5	0	5	4	11	8	5	1	6	9	4	6	4	2	7	0
CC[T>A]AA	3	3	1	0	0	0	2	6	2	2	2	0	3	2	0	5	2	0	8	2	0	0	2	0	3	7	5	5	3	0	2	1	1	0	0	0	1	3	3	1	1	2	5	0	0	2	2	1	0
CC[T>A]AC	0	2	0	0	1	1	1	5	1	1	2	0	1	1	1	2	0	2	0	3	0	0	0	1	1	2	0	2	5	1	1	1	0	0	0	0	1	0	0	0	0	2	1	0	1	1	0	0	0
CC[T>A]AG	2	1	1	0	0	0	2	3	2	0	0	0	2	0	2	5	0	0	7	2	1	0	0	1	1	6	1	3	3	0	4	2	0	0	0	0	0	3	2	0	0	2	2	0	0	0	0	0	0
CC[T>A]AT	0	1	1	0	1	1	2	7	0	0	2	1	1	2	0	7	1	1	9	4	0	0	0	2	2	2	2	0	4	0	0	1	0	1	0	0	1	1	3	1	1	2	1	1	0	0	2	1	0
CC[T>A]CA	2	4	4	0	1	1	5	14	2	5	7	3	2	6	2	13	1	2	17	2	0	0	0	1	0	4	6	7	11	2	6	1	0	1	0	0	1	7	4	1	1	5	2	0	2	0	1	2	0
CC[T>A]CC	3	2	0	1	1	2	6	14	3	0	11	3	7	4	0	14	4	1	8	5	3	0	4	1	1	9	7	9	6	1	3	3	2	0	0	2	2	3	3	5	0	0	2	0	2	2	1	2	0
CC[T>A]CG	0	3	1	0	0	0	0	0	0	0	1	2	0	1	2	0	0	0	0	0	0	0	0	1	0	1	0	0	2	1	1	1	0	0	0	0	0	0	0	1	0	0	2	0	0	0	0	1	0
CC[T>A]CT	2	4	6	0	2	0	1	11	2	4	7	2	5	6	3	19	1	2	7	6	1	2	3	3	6	10	5	12	6	1	6	1	0	0	0	0	2	6	0	2	2	6	2	1	1	5	0	1	2
CC[T>A]GA	2	3	0	1	1	2	1	7	2	2	8	1	1	3	2	10	0	2	8	1	0	0	2	1	1	5	6	4	4	1	4	1	0	0	0	1	3	2	2	1	0	3	1	4	2	2	0	1	0
CC[T>A]GC	2	1	0	3	2	0	3	3	2	2	1	1	2	4	0	11	0	2	4	5	2	1	3	4	0	5	6	8	3	2	1	5	2	0	0	3	0	4	4	0	1	4	0	1	0	0	1	1	1
CC[T>A]GG	1	2	2	1	1	1	1	9	2	3	1	5	2	4	5	16	1	1	12	3	1	2	4	2	5	6	2	7	5	0	6	3	0	0	0	4	0	1	2	0	1	6	4	2	2	3	4	3	0
CC[T>A]GT	1	1	2	1	1	1	3	8	1	1	3	4	1	5	0	12	0	0	9	6	0	0	2	2	4	6	6	6	2	2	2	4	3	2	0	1	0	2	1	2	0	4	3	0	0	1	0	4	0
CC[T>A]TA	0	0	1	1	0	0	1	6	0	1	3	1	6	2	0	6	1	0	3	1	2	0	0	1	2	10	3	7	0	0	3	2	1	0	0	1	0	2	2	1	0	2	0	0	2	3	1	1	0
CC[T>A]TC	1	3	0	1	2	0	1	6	0	1	3	1	1	3	2	10	0	1	6	3	0	0	0	0	0	7	5	7	4	2	3	2	0	2	0	2	1	3	1	3	0	2	3	1	1	0	0	1	0
CC[T>A]TG	1	2	0	1	2	1	5	5	1	1	2	1	0	3	0	7	0	1	4	1	0	1	3	0	3	2	2	8	2	0	4	3	0	0	0	1	1	4	0	1	2	3	3	1	1	1	1	1	1
CC[T>A]TT	2	3	3	0	4	0	7	16	2	2	6	2	4	15	2	19	3	3	14	8	1	0	1	2	10	13	3	14	6	2	1	2	1	0	2	3	0	7	5	3	0	4	8	2	5	2	1	2	0
CG[T>A]AA	0	0	0	0	0	0	0	0	0	0	0	0	1	0	0	1	0	0	0	1	0	0	1	0	0	0	0	1	1	0	1	0	0	0	0	0	1	0	2	1	0	0	1	0	0	0	0	0	0
CG[T>A]AC	0	0	0	0	0	0	0	0	0	0	0	0	0	0	0	1	0	0	0	0	0	0	0	0	0	0	1	0	0	0	0	0	0	0	0	0	0	1	0	0	0	0	0	0	0	0	0	0	0
CG[T>A]AG	0	0	0	0	1	0	0	0	0	0	0	1	0	0	0	1	0	0	0	1	0	0	0	0	0	1	0	0	0	0	0	0	0	0	0	0	0	0	0	0	0	0	0	0	0	0	0	1	0
CG[T>A]AT	0	0	0	0	0	1	0	0	0	1	0	0	0	0	0	0	0	0	3	1	0	0	0	0	0	2	1	0	1	0	1	0	0	0	0	0	0	0	0	0	0	1	0	0	0	0	0	0	0
CG[T>A]CA	0	0	0	0	0	0	0	1	0	0	2	0	1	1	1	0	0	0	2	0	0	0	0	0	0	0	2	0	3	1	0	0	0	0	0	0	0	1	0	0	0	2	0	0	0	0	0	0	0
CG[T>A]CC	0	0	0	0	0	0	0	1	1	0	0	0	0	0	0	1	0	0	0	0	0	0	0	0	0	0	0	0	1	0	0	0	1	0	0	0	0	1	0	0	0	1	1	0	0	1	1	0	0
CG[T>A]CG	0	0	0	0	0	0	0	0	0	0	0	0	0	0	0	0	0	0	0	0	0	0	0	0	0	0	0	0	0	0	0	0	0	0	0	0	0	0	0	0	0	0	0	0	0	0	0	0	0
CG[T>A]CT	0	0	1	0	1	1	0	0	0	1	3	0	1	0	1	2	0	0	1	0	1	0	1	1	1	1	1	1	2	0	0	0	1	0	0	0	0	0	0	1	0	2	1	0	1	0	0	0	0
CG[T>A]GA	0	0	0	0	0	0	0	2	0	0	0	0	0	1	0	0	0	0	3	1	0	0	1	0	1	1	3	2	1	0	0	1	0	0	0	0	0	1	1	0	1	0	0	0	0	0	5	0	0
CG[T>A]GC	1	1	0	0	0	0	1	0	0	0	0	1	0	0	0	1	0	0	5	0	0	0	0	0	0	0	1	1	0	0	1	0	0	0	0	0	0	3	0	0	0	0	0	0	0	0	0	1	0
CG[T>A]GG	0	1	0	0	0	0	1	1	0	1	0	1	0	1	1	0	0	0	0	0	0	0	1	1	2	1	2	0	0	1	0	1	0	0	0	0	0	2	2	0	0	1	0	0	0	1	0	1	1
CG[T>A]GT	0	1	0	0	0	0	0	1	0	0	0	0	0	0	1	0	0	0	3	1	0	1	3	0	1	2	0	0	1	0	1	1	0	1	0	0	0	1	0	0	0	1	0	0	2	0	1	0	1
CG[T>A]TA	0	0	0	0	0	0	0	1	0	0	1	0	0	0	0	0	0	0	4	0	0	0	0	0	0	1	1	1	1	0	1	1	0	0	0	0	0	0	0	0	0	1	0	0	0	0	1	0	0
CG[T>A]TC	0	0	0	0	0	0	0	0	0	1	0	0	0	0	0	0	0	0	2	1	0	0	0	0	0	0	0	1	0	0	0	1	0	0	0	0	0	0	1	0	0	0	0	0	0	0	0	0	0
CG[T>A]TG	1	0	0	0	0	0	0	1	1	0	1	0	0	0	0	0	0	0	2	0	0	0	0	0	0	2	0	0	0	0	0	0	0	1	0	0	1	0	0	1	0	0	0	0	0	0	0	0	0
CG[T>A]TT	0	0	0	0	0	0	1	0	0	1	3	0	1	0	0	0	1	1	2	0	0	0	0	1	0	1	0	2	1	0	0	0	0	0	0	2	0	0	2	0	0	0	0	0	0	1	0	0	0
CT[T>A]AA	0	2	0	1	0	1	2	7	0	1	1	4	2	4	1	8	1	1	7	4	0	0	2	0	1	2	1	4	1	0	4	3	1	0	1	1	0	7	1	1	1	2	2	0	0	0	0	5	1
CT[T>A]AC	1	3	0	1	0	1	0	2	2	0	2	1	1	0	0	2	1	1	4	2	1	1	0	1	2	1	1	1	2	0	1	1	0	0	0	0	0	0	2	1	0	2	2	0	0	1	3	1	1
CT[T>A]AG	2	1	0	0	0	1	2	4	2	1	0	0	0	1	1	1	0	0	4	0	0	0	0	2	0	4	6	3	5	1	1	4	0	0	0	1	0	3	1	1	1	0	2	0	0	0	1	0	0
CT[T>A]AT	1	1	0	1	1	1	1	4	1	1	0	1	2	3	2	6	1	0	6	2	0	0	1	1	2	3	3	5	5	0	3	0	1	1	1	2	0	1	0	4	1	3	2	1	0	1	1	1	0
CT[T>A]CA	1	2	1	1	2	4	2	2	0	1	3	2	4	3	0	7	0	0	4	5	1	0	2	1	6	2	3	9	7	1	2	4	0	1	2	1	1	2	2	4	0	4	6	1	0	0	1	2	0
CT[T>A]CC	3	0	0	0	0	0	3	1	4	4	3	1	1	4	1	5	0	0	7	2	3	0	1	1	2	4	7	8	2	0	1	5	1	2	1	0	0	8	5	0	1	4	2	0	0	4	1	2	0
CT[T>A]CG	0	0	1	0	1	0	1	2	0	0	1	0	0	1	0	0	0	0	1	0	0	0	0	0	2	0	0	0	1	0	0	0	1	0	0	0	0	0	0	0	0	0	1	1	0	1	1	0	0
CT[T>A]CT	0	5	0	1	2	0	1	7	1	2	5	3	3	5	1	11	1	1	8	3	1	2	3	1	3	8	8	10	14	0	2	3	2	1	1	3	2	1	3	4	2	1	1	0	1	2	0	3	2
CT[T>A]GA	3	3	0	0	1	0	0	5	2	3	4	2	0	2	0	8	0	0	3	3	0	0	2	0	4	4	1	5	3	1	0	1	0	1	0	4	2	2	1	2	0	1	1	1	1	1	0	3	0
CT[T>A]GC	1	1	1	0	0	0	0	2	1	0	1	1	0	0	0	5	1	0	3	3	0	0	0	0	1	2	1	1	2	0	1	1	0	0	0	0	1	0	0	3	0	0	1	0	1	0	2	1	0
CT[T>A]GG	1	1	0	0	1	2	2	1	0	2	0	1	2	3	3	1	0	1	1	1	1	0	1	0	2	6	1	3	2	1	1	3	0	0	0	2	1	2	2	1	1	0	1	0	0	1	0	1	0
CT[T>A]GT	0	2	0	3	1	0	2	2	0	0	0	0	1	2	0	3	1	2	4	2	0	0	0	2	0	1	1	7	2	1	2	1	0	0	2	1	0	4	2	0	0	0	2	0	2	0	0	1	0
CT[T>A]TA	0	1	0	2	0	1	3	7	0	0	1	0	3	3	0	10	1	1	6	6	0	0	0	1	2	4	5	5	5	1	1	1	0	1	0	1	4	2	3	2	0	2	5	2	0	0	1	0	0
CT[T>A]TC	0	2	0	0	1	1	0	5	0	1	2	1	1	1	0	12	1	1	3	3	0	0	2	1	4	3	1	9	0	1	1	1	1	0	1	0	0	3	2	2	2	2	2	0	1	1	1	1	0
CT[T>A]TG	1	2	0	3	0	0	1	7	1	0	2	5	1	2	3	8	0	0	5	2	0	0	2	0	2	1	3	7	4	2	1	1	0	0	1	1	0	3	1	4	1	2	1	0	0	3	0	3	0
CT[T>A]TT	2	4	1	1	0	2	3	20	2	2	12	6	0	5	4	9	1	3	13	3	0	1	4	2	4	9	7	11	4	2	8	1	0	2	0	1	3	9	5	2	1	5	3	2	3	1	1	4	1
GA[T>A]AA	1	10	2	0	9	4	4	10	2	2	7	4	1	2	2	7	4	2	9	7	3	0	1	0	3	8	6	6	5	0	7	7	1	1	0	1	0	16	2	6	1	2	3	1	0	6	1	4	0
GA[T>A]AC	0	0	1	1	0	0	1	2	0	1	8	1	0	4	0	1	1	1	3	1	2	0	3	0	0	3	2	5	1	0	1	0	1	1	0	0	0	14	5	2	0	2	2	0	1	2	1	1	0
GA[T>A]AG	0	0	0	1	0	0	0	7	0	2	1	2	0	1	0	4	0	1	2	3	0	0	0	0	0	5	1	1	1	0	0	3	0	1	0	0	1	5	1	2	0	2	1	0	0	0	0	2	0
GA[T>A]AT	1	3	2	1	1	2	2	1	1	1	8	4	0	2	0	4	1	0	3	2	1	1	1	0	0	5	1	2	1	1	3	1	0	2	1	0	2	11	3	1	1	0	4	1	1	3	1	3	2
GA[T>A]CA	3	3	0	0	2	2	3	7	2	3	13	1	0	2	2	5	0	5	6	4	3	2	5	2	1	6	11	5	6	3	1	6	1	0	0	2	0	18	3	0	2	9	1	0	1	1	4	2	2
GA[T>A]CC	0	2	3	1	2	0	2	7	0	3	6	0	2	2	3	5	0	0	1	1	0	0	0	0	3	5	1	4	3	2	2	0	3	3	0	2	2	6	0	1	1	0	2	0	0	0	1	0	0
GA[T>A]CG	0	0	0	1	0	0	0	3	0	0	0	0	1	0	0	2	0	1	1	1	0	0	1	0	0	0	0	0	4	0	0	1	0	0	1	0	1	0	1	0	0	0	0	0	0	0	0	0	0
GA[T>A]CT	2	7	1	3	3	0	3	10	1	4	10	3	2	7	1	4	1	2	5	6	5	0	3	3	3	6	2	3	1	2	2	10	1	2	0	1	1	15	3	3	5	1	8	0	1	5	4	2	0
GA[T>A]GA	1	7	1	2	5	2	3	7	1	2	4	2	3	4	2	6	0	2	7	2	1	1	1	2	2	7	3	10	2	2	3	2	1	1	0	4	0	3	5	0	2	4	1	1	0	1	4	2	0
GA[T>A]GC	0	3	0	1	0	0	0	2	0	1	1	1	1	0	1	2	1	0	1	1	2	1	1	1	2	2	2	5	2	0	0	1	0	0	0	0	0	4	3	1	0	0	1	0	1	0	1	1	1
GA[T>A]GG	5	4	0	0	1	0	2	5	2	1	1	2	4	4	3	8	2	3	5	1	0	0	1	0	3	3	3	2	4	1	2	3	0	0	3	2	0	4	3	2	1	2	4	0	0	1	3	2	0
GA[T>A]GT	1	2	0	2	3	0	4	4	1	3	6	1	1	2	4	4	2	3	3	5	4	0	5	2	1	6	3	6	2	3	0	1	2	0	1	2	2	3	4	2	0	1	3	1	2	4	1	1	0
GA[T>A]TA	0	0	1	1	0	3	6	9	0	3	16	1	4	3	1	8	2	0	14	1	1	0	4	1	3	3	4	2	2	1	1	6	0	0	1	1	1	6	2	4	1	2	1	1	4	2	3	1	0
GA[T>A]TC	1	1	3	0	0	0	2	5	2	4	3	3	3	3	0	0	1	0	6	0	1	0	1	2	2	4	1	7	2	0	3	7	2	1	0	1	2	5	1	0	1	2	0	0	2	2	1	3	0
GA[T>A]TG	0	2	1	1	1	0	1	9	0	3	10	0	1	3	0	5	0	1	4	3	0	0	1	3	2	1	2	7	1	0	3	5	1	0	0	2	0	3	3	1	0	0	0	0	1	1	0	0	0
GA[T>A]TT	3	2	1	1	1	3	3	7	3	2	12	3	2	7	7	16	0	0	10	4	1	0	4	1	4	8	6	10	8	3	7	2	1	0	1	5	1	7	5	3	2	1	4	2	1	1	0	2	0
GC[T>A]AA	1	1	0	0	1	2	2	5	1	2	1	6	2	3	0	8	0	0	6	1	1	0	1	0	2	5	5	0	0	1	0	5	1	1	1	2	0	1	2	1	0	2	0	1	1	0	2	6	0
GC[T>A]AC	0	2	0	0	0	0	3	1	0	1	1	0	0	1	1	7	0	0	4	1	0	0	1	0	4	2	2	2	2	1	0	1	1	4	0	1	0	1	0	0	0	1	3	0	0	2	0	1	0
GC[T>A]AG	0	0	0	0	1	0	0	1	0	0	1	0	1	1	0	4	2	1	1	0	0	0	2	0	2	1	2	2	3	0	0	0	0	0	0	0	0	2	0	2	0	2	0	1	0	0	0	0	0
GC[T>A]AT	0	2	0	0	3	0	3	3	1	2	0	2	2	2	0	12	0	0	8	1	1	1	1	2	1	3	3	5	4	0	2	4	0	0	0	0	1	1	1	2	0	3	2	1	0	1	1	2	1
GC[T>A]CA	1	4	2	0	3	0	5	7	1	1	7	1	1	3	0	8	0	0	4	1	2	3	0	1	1	8	3	7	5	0	2	2	1	0	3	1	0	6	1	6	0	1	2	0	1	1	3	1	2
GC[T>A]CC	1	1	0	0	0	1	1	4	1	0	5	1	1	4	1	8	1	1	1	2	0	0	1	1	3	0	3	6	2	0	3	3	1	3	0	1	0	1	0	0	1	1	0	0	0	1	1	1	0
GC[T>A]CG	0	0	0	0	0	0	0	0	0	0	0	0	1	0	0	1	0	0	1	2	0	0	0	0	0	3	0	0	0	0	0	0	0	0	0	0	0	0	0	1	0	0	0	0	0	0	0	0	0
GC[T>A]CT	2	1	0	0	2	1	2	12	3	0	5	0	3	3	5	6	1	0	10	5	0	0	0	1	3	4	8	6	7	0	1	4	0	1	2	1	1	5	1	3	0	5	2	1	3	2	1	0	1
GC[T>A]GA	0	0	2	1	2	2	3	2	0	2	4	1	0	3	3	6	2	0	6	1	1	1	1	2	1	7	8	7	2	0	6	4	0	1	0	0	1	2	1	3	0	4	2	1	1	0	4	2	1
GC[T>A]GC	0	3	0	1	0	0	1	5	0	2	2	3	2	1	1	3	0	1	6	5	0	0	1	1	2	7	6	5	3	1	1	1	0	0	1	2	1	3	2	2	0	5	2	1	1	2	0	3	0
GC[T>A]GG	0	2	2	1	0	1	3	12	0	2	3	3	2	3	0	14	1	1	8	0	1	2	0	0	4	3	8	3	6	3	3	1	0	0	1	0	2	4	2	6	0	1	1	0	2	0	0	4	1
GC[T>A]GT	0	2	0	0	1	1	4	5	0	0	0	3	2	0	0	5	0	0	5	2	1	0	0	1	4	3	0	2	2	2	2	0	0	1	1	1	1	3	3	2	1	0	1	0	1	0	0	3	0
GC[T>A]TA	1	0	0	0	1	1	2	3	1	0	2	1	1	0	1	3	1	1	4	3	0	1	0	0	3	2	2	4	2	0	1	1	0	1	0	1	1	1	0	1	1	2	1	0	0	0	0	1	1
GC[T>A]TC	1	2	1	0	0	0	2	9	1	1	1	2	2	3	0	5	1	1	3	1	1	0	0	0	2	3	3	1	4	1	2	3	0	0	1	1	0	3	1	1	1	3	3	0	0	3	1	2	0
GC[T>A]TG	0	0	0	0	1	0	3	7	0	1	1	0	2	1	2	7	1	0	2	1	1	0	3	0	3	11	3	6	4	2	2	2	1	1	2	0	2	1	3	1	0	1	1	1	0	0	1	0	0
GC[T>A]TT	2	1	1	0	0	1	3	11	2	0	3	2	3	8	4	16	0	0	6	3	0	0	4	2	4	11	8	7	6	2	3	4	0	0	2	0	1	6	2	3	4	3	0	1	1	0	2	2	0
GG[T>A]AA	0	3	0	1	4	0	2	9	0	2	0	2	2	2	4	3	0	0	6	4	0	1	2	1	0	5	1	2	1	1	2	3	0	0	0	1	1	1	1	2	0	0	2	0	0	0	1	3	1
GG[T>A]AC	1	3	0	0	3	0	1	2	1	0	2	1	0	1	0	2	0	0	3	0	1	0	1	0	0	5	2	2	0	0	0	1	0	0	0	0	1	4	1	1	0	0	2	0	0	1	0	1	0
GG[T>A]AG	0	3	1	0	2	1	2	2	0	0	1	2	0	3	0	1	0	1	2	0	0	1	0	2	0	3	1	1	1	0	2	4	0	0	0	3	0	1	1	1	0	1	0	0	0	0	0	2	1
GG[T>A]AT	1	1	0	1	1	1	2	6	0	0	3	1	0	2	1	5	2	1	3	3	3	0	0	2	3	6	3	3	3	0	0	2	0	1	0	3	1	5	2	1	0	0	1	0	0	1	0	1	0
GG[T>A]CA	0	2	1	0	2	0	3	5	0	2	10	0	1	4	1	6	2	1	4	3	1	0	1	1	2	6	4	8	5	0	2	2	1	0	0	1	1	6	2	4	1	1	3	1	2	2	0	0	0
GG[T>A]CC	1	2	0	0	1	0	0	4	0	2	9	2	3	0	1	2	0	0	4	1	0	0	1	2	3	2	2	2	2	1	3	0	0	0	0	0	1	3	0	1	0	2	0	0	0	1	0	2	0
GG[T>A]CG	1	2	0	0	0	0	0	0	1	1	1	0	0	0	0	2	0	0	0	0	0	0	0	0	0	1	0	0	0	0	0	0	0	0	0	0	0	0	0	0	0	0	0	0	0	1	0	0	0
GG[T>A]CT	1	1	1	1	3	0	1	9	1	2	2	6	1	2	2	3	3	1	8	5	2	0	1	3	1	10	3	7	6	0	2	1	0	2	1	0	0	3	0	0	2	3	4	0	1	4	2	6	0
GG[T>A]GA	0	1	0	3	6	3	2	5	0	0	3	1	3	5	0	5	3	0	8	1	0	0	1	0	0	9	10	2	4	1	1	2	2	2	0	1	0	2	1	3	0	1	3	1	0	0	1	1	1
GG[T>A]GC	0	3	0	0	0	1	3	4	0	2	0	2	1	2	1	1	0	0	2	1	0	0	0	1	1	0	1	7	2	0	0	0	0	1	0	0	0	4	0	0	1	2	0	1	0	1	0	2	0
GG[T>A]GG	3	3	0	1	0	0	0	9	3	1	7	2	2	2	1	5	1	0	8	2	2	0	0	2	2	2	3	7	5	0	0	4	1	1	0	3	0	4	2	5	2	4	2	0	2	2	2	2	0
GG[T>A]GT	0	3	0	1	2	1	1	3	0	1	2	1	3	0	0	2	1	0	3	1	0	0	0	1	0	6	1	7	2	0	3	4	0	0	0	1	0	3	1	0	0	3	1	1	0	2	1	1	0
GG[T>A]TA	1	0	1	0	0	0	1	5	1	1	8	2	4	4	1	3	1	1	7	3	2	2	0	1	3	7	2	6	3	1	0	1	1	0	0	0	1	3	1	1	1	2	2	1	0	2	1	1	2
GG[T>A]TC	0	1	1	0	1	0	2	2	0	0	1	1	0	4	0	6	0	1	4	0	0	2	0	0	2	5	0	7	0	2	2	2	0	0	0	3	0	1	0	1	1	4	5	0	0	1	0	1	2
GG[T>A]TG	0	2	0	0	1	0	1	5	0	1	4	2	3	2	1	4	0	1	5	1	2	1	0	1	0	5	4	7	1	1	5	1	0	1	1	1	0	3	1	0	0	2	1	1	0	0	1	2	1
GG[T>A]TT	0	2	1	0	2	2	1	9	0	0	5	1	4	8	5	11	3	0	19	4	0	0	5	1	2	8	5	9	5	0	7	2	0	1	0	1	2	9	1	2	0	3	0	2	0	3	2	1	1
GT[T>A]AA	3	2	2	3	2	1	1	2	4	0	2	3	1	1	1	5	1	0	3	6	2	0	0	2	2	7	2	7	2	0	1	4	0	0	1	4	1	3	5	1	1	3	2	3	0	1	0	2	0
GT[T>A]AC	0	0	0	1	1	0	2	2	0	0	1	2	0	0	0	4	1	0	5	0	1	0	1	0	1	6	1	2	1	1	0	2	0	0	1	0	0	3	2	1	0	2	1	0	2	2	0	2	0
GT[T>A]AG	0	4	1	0	0	0	2	4	0	0	2	0	1	0	0	3	1	0	2	0	0	0	1	2	0	3	0	3	0	0	0	2	0	1	1	0	0	2	0	1	2	1	0	0	0	0	2	0	0
GT[T>A]AT	0	5	1	1	2	0	1	5	0	0	1	1	1	2	1	3	0	0	6	2	1	1	2	1	2	6	2	3	2	0	2	3	0	0	0	0	0	4	3	2	1	2	2	2	0	1	0	1	1
GT[T>A]CA	1	3	0	0	1	0	3	4	0	4	2	4	2	5	1	3	0	2	6	1	1	0	3	2	2	3	1	3	2	0	4	4	1	1	0	0	0	6	2	1	1	0	2	1	2	1	0	4	0
GT[T>A]CC	0	0	0	1	0	0	0	6	0	0	1	1	0	0	1	1	0	2	4	2	1	1	0	0	0	5	2	3	2	0	0	1	0	0	0	0	1	2	0	0	0	1	3	1	0	1	1	1	1
GT[T>A]CG	0	0	0	0	0	0	0	0	0	0	0	0	0	0	0	0	0	0	0	1	0	0	0	0	0	0	0	0	0	0	0	0	0	0	0	0	0	0	0	0	0	0	0	1	1	0	0	0	0
GT[T>A]CT	0	4	0	1	0	2	2	3	0	0	3	1	1	5	1	2	3	2	8	1	2	0	1	1	1	6	2	5	4	2	2	4	0	1	0	1	0	3	0	2	0	2	5	0	1	1	0	2	0
GT[T>A]GA	1	1	0	0	1	1	3	3	1	2	0	1	1	2	0	2	2	0	4	1	0	0	0	2	0	2	0	1	3	0	1	2	0	0	0	0	1	0	1	0	0	1	1	0	1	0	0	1	0
GT[T>A]GC	0	1	0	0	1	0	0	0	0	0	1	2	1	0	0	0	0	0	5	2	0	0	2	2	0	3	2	2	1	0	2	2	0	0	3	0	0	1	1	0	0	1	0	0	0	1	0	3	0
GT[T>A]GG	0	1	0	1	2	0	2	2	0	2	1	1	0	1	1	4	1	0	4	0	0	0	0	0	1	2	2	2	2	1	3	2	2	0	0	1	1	0	0	1	0	2	2	1	0	0	0	1	0
GT[T>A]GT	2	0	1	0	0	0	1	2	2	1	3	1	0	0	0	2	3	0	3	1	1	0	1	1	1	1	2	2	1	0	2	2	0	1	0	0	0	2	1	0	0	1	2	0	0	0	0	1	0
GT[T>A]TA	0	0	1	0	1	0	0	5	0	0	1	4	3	1	1	4	2	1	5	5	1	1	0	1	2	2	2	3	4	0	1	4	0	0	0	0	0	1	0	0	1	0	2	1	1	0	0	4	1
GT[T>A]TC	0	3	0	0	0	1	3	5	0	1	1	1	2	1	2	0	0	0	7	1	2	0	0	0	3	8	3	5	1	0	2	1	0	0	0	1	0	2	1	2	0	0	1	1	0	1	0	1	0
GT[T>A]TG	1	1	1	4	1	1	4	1	1	3	2	3	1	1	0	6	0	2	9	0	1	2	2	0	2	3	3	2	2	1	1	2	0	2	1	3	1	3	4	2	0	0	0	0	0	0	4	3	2
GT[T>A]TT	0	1	3	1	2	3	9	12	0	8	7	4	3	5	7	12	1	2	10	5	4	0	2	2	3	13	10	6	7	4	2	4	1	0	3	3	1	7	3	5	1	2	7	4	2	4	2	3	1
TA[T>A]AA	0	6	2	1	4	1	2	13	4	5	9	6	2	6	7	5	3	3	10	2	3	3	3	0	9	6	7	8	7	4	6	7	0	1	0	5	2	17	2	4	3	3	5	1	3	5	2	6	2
TA[T>A]AC	1	3	1	0	0	1	2	0	0	0	4	2	2	4	1	2	0	0	4	2	0	0	3	1	2	4	2	8	5	1	3	6	0	0	1	1	1	14	4	2	0	2	3	1	1	0	1	0	0
TA[T>A]AG	0	1	0	0	0	1	2	4	0	1	3	2	3	2	0	2	0	0	6	1	1	0	1	0	4	4	1	2	1	2	2	0	1	2	1	1	0	4	1	0	0	2	3	0	2	2	0	2	0
TA[T>A]AT	1	11	3	3	3	1	1	4	1	3	15	4	0	1	2	5	3	3	7	2	0	2	4	0	6	8	2	5	9	3	6	4	1	3	2	3	2	17	6	4	1	1	5	1	7	3	1	5	3
TA[T>A]CA	3	4	1	2	4	1	5	6	2	5	15	1	2	6	3	3	0	0	10	5	1	0	2	4	5	7	3	5	4	1	3	5	1	1	0	3	1	19	4	2	0	3	2	0	2	4	3	1	0
TA[T>A]CC	1	3	1	1	1	2	3	2	1	4	9	3	1	0	2	5	0	3	0	1	2	0	4	1	2	5	2	3	7	0	1	4	0	1	0	1	1	12	1	3	0	3	5	1	3	1	3	2	0
TA[T>A]CG	0	0	0	0	0	0	1	0	0	0	2	0	0	0	0	0	0	0	1	0	0	0	0	0	0	0	0	0	0	0	0	0	0	0	0	0	0	1	0	0	0	0	0	0	0	0	2	0	0
TA[T>A]CT	3	7	5	4	2	5	1	9	3	2	12	2	0	6	6	8	3	2	8	6	4	4	5	0	6	8	4	9	10	1	4	4	2	3	1	0	1	14	6	2	2	1	7	3	4	0	2	2	4
TA[T>A]GA	2	4	3	1	1	1	3	6	3	1	3	2	2	0	0	5	2	0	5	2	2	1	3	3	2	2	4	7	4	2	4	3	0	3	1	1	3	1	5	1	0	2	0	2	1	6	3	2	1
TA[T>A]GC	0	3	1	2	1	1	1	4	0	0	2	0	0	1	0	1	0	2	2	0	2	1	3	1	2	2	0	3	1	3	1	1	1	2	1	1	0	1	0	2	0	0	1	0	1	1	0	1	1
TA[T>A]GG	1	0	0	0	3	0	4	0	1	1	1	0	3	0	1	5	1	1	1	6	0	2	2	5	1	4	3	4	6	0	0	0	1	1	0	0	1	1	0	0	0	0	2	2	0	2	2	0	2
TA[T>A]GT	4	4	5	2	2	1	3	2	4	1	3	2	2	4	1	5	4	0	9	5	6	1	3	5	0	8	5	8	5	1	5	4	0	1	1	3	2	4	1	2	0	3	2	2	0	1	2	2	1
TA[T>A]TA	0	3	1	2	3	1	2	8	2	2	15	8	2	2	4	7	1	2	7	2	0	2	1	1	5	9	5	7	2	0	2	5	0	1	0	1	0	8	8	6	1	5	5	0	4	3	1	8	2
TA[T>A]TC	2	0	0	1	3	1	1	6	2	0	11	5	2	1	1	4	1	0	4	2	2	0	0	3	2	5	2	4	4	3	4	1	0	0	0	0	1	4	0	0	0	2	1	0	3	2	1	5	0
TA[T>A]TG	0	1	0	0	4	1	3	2	0	2	14	2	1	3	1	3	1	2	4	1	0	1	3	1	4	3	2	0	7	0	4	5	2	1	1	0	3	4	4	1	2	4	2	1	0	0	2	1	1
TA[T>A]TT	1	4	6	1	4	5	6	20	2	6	24	10	6	8	9	26	4	2	18	9	5	3	4	2	6	22	6	13	12	5	10	4	4	2	0	4	6	15	4	6	2	8	5	2	2	5	4	8	3
TC[T>A]AA	1	7	1	0	3	1	2	7	1	4	2	3	3	2	2	6	0	1	6	4	0	0	3	0	5	6	4	9	5	1	1	3	1	0	0	1	1	4	1	2	0	1	0	2	1	2	3	3	0
TC[T>A]AC	0	3	2	0	1	2	3	3	0	2	3	4	2	1	0	3	0	2	7	0	2	0	2	2	4	2	3	4	6	0	0	4	1	0	2	1	0	1	0	1	0	0	5	1	2	2	0	4	1
TC[T>A]AG	0	2	2	1	3	1	1	5	0	2	1	2	1	0	0	3	0	1	2	1	1	0	0	0	1	2	0	1	1	0	2	2	0	1	0	0	1	1	0	0	0	0	3	1	0	1	1	2	0
TC[T>A]AT	1	11	2	1	10	1	1	4	3	6	5	4	1	0	4	9	1	1	6	2	2	0	6	4	4	6	5	11	8	3	2	5	5	0	1	3	1	6	3	4	1	3	8	1	3	4	1	4	0
TC[T>A]CA	2	8	2	1	4	3	3	20	2	5	15	2	3	6	4	8	1	2	11	3	6	1	6	1	7	10	4	2	14	2	2	4	0	2	2	2	3	7	3	4	1	10	4	2	1	1	2	3	1
TC[T>A]CC	0	4	0	0	3	0	1	5	0	1	7	4	3	2	2	6	1	0	8	0	1	0	2	0	5	6	4	6	2	2	3	3	0	1	0	1	1	8	3	5	3	3	3	0	2	4	0	4	0
TC[T>A]CG	0	1	0	0	0	0	0	1	0	1	0	0	1	1	0	1	0	0	2	0	1	0	0	0	0	0	0	0	0	0	0	0	0	0	0	0	0	2	0	0	0	1	0	0	0	2	0	0	0
TC[T>A]CT	5	5	1	1	1	2	5	12	5	2	7	4	7	7	3	11	1	1	13	5	2	1	3	0	9	10	10	14	9	0	4	8	1	0	0	1	1	6	0	0	4	5	5	2	2	3	0	3	1
TC[T>A]GA	0	2	2	0	2	1	1	5	0	6	2	1	0	2	0	5	0	1	3	5	0	0	1	0	3	9	1	9	3	3	1	4	1	0	0	0	2	5	1	4	3	0	3	1	1	2	1	1	1
TC[T>A]GC	0	2	2	0	1	2	2	0	0	0	1	3	1	2	0	8	2	1	4	1	1	0	0	2	1	3	3	5	2	0	3	3	0	1	1	0	0	3	2	2	0	4	1	1	2	1	1	2	0
TC[T>A]GG	1	2	0	0	0	1	1	0	1	1	3	1	4	2	0	6	0	0	9	5	1	1	2	2	4	2	5	7	7	0	1	3	0	1	0	1	1	1	0	0	0	3	1	1	2	1	2	1	1
TC[T>A]GT	2	3	1	1	4	0	1	6	2	2	5	1	2	6	0	8	0	3	9	4	2	0	2	1	3	11	5	9	6	2	4	4	2	1	1	0	1	5	1	3	1	3	1	0	0	2	2	1	0
TC[T>A]TA	0	2	2	1	2	0	2	8	1	1	2	1	4	1	0	4	1	2	11	2	1	0	1	4	2	6	5	5	2	3	0	2	0	0	1	1	4	3	1	2	2	2	4	1	2	0	0	1	0
TC[T>A]TC	1	0	1	0	1	0	2	4	1	4	5	4	2	2	1	8	1	1	7	1	1	0	1	0	2	5	4	8	4	1	1	2	0	0	0	2	0	4	1	1	0	5	2	2	2	2	2	4	0
TC[T>A]TG	1	0	0	1	1	0	3	12	1	2	3	2	7	5	3	4	2	0	9	0	2	0	4	2	3	6	3	4	5	1	4	5	1	0	1	2	2	5	0	0	1	1	3	1	1	0	0	2	0
TC[T>A]TT	2	7	4	0	4	2	2	19	1	1	8	5	5	8	3	21	1	4	15	9	2	1	5	1	5	15	7	6	22	2	3	8	0	0	0	2	1	3	2	6	2	5	10	1	2	3	3	3	1
TG[T>A]AA	1	5	0	3	2	2	8	4	3	1	2	4	0	4	2	10	6	0	6	2	1	0	3	2	2	3	4	4	5	2	1	2	0	3	1	1	1	2	4	2	0	4	2	0	1	1	2	4	0
TG[T>A]AC	1	0	1	0	2	0	0	3	1	1	3	1	2	1	0	2	0	0	1	1	0	0	3	1	1	3	1	3	3	0	0	1	1	2	0	3	2	4	0	1	1	4	1	0	0	1	0	1	0
TG[T>A]AG	0	1	0	0	1	0	0	2	0	0	1	4	1	1	1	1	1	0	4	0	1	0	1	1	1	3	2	6	3	1	4	2	1	2	0	0	0	1	3	0	0	0	1	1	1	0	0	4	0
TG[T>A]AT	0	6	0	1	0	2	2	5	2	2	8	1	2	1	4	6	1	1	8	1	1	0	2	0	3	4	2	2	1	0	2	7	0	1	3	0	1	9	3	2	0	3	3	1	1	2	3	1	0
TG[T>A]CA	4	5	2	1	2	1	6	4	3	2	17	3	0	2	1	3	1	1	4	5	3	2	4	0	1	5	3	9	5	0	3	6	0	1	1	0	0	23	2	3	1	3	4	1	2	1	2	4	1
TG[T>A]CC	3	2	1	0	0	1	0	6	3	2	7	2	1	1	1	2	1	0	2	2	1	0	3	0	3	1	7	3	2	2	1	3	0	3	1	0	1	14	1	4	0	1	2	1	0	1	0	2	0
TG[T>A]CG	0	0	0	0	0	0	1	0	0	0	0	1	1	1	0	1	0	0	1	0	0	0	1	0	0	0	1	0	1	0	0	1	0	0	0	0	0	0	1	0	0	0	1	0	0	0	1	1	0
TG[T>A]CT	1	2	5	1	1	3	6	12	1	2	20	0	4	4	4	8	0	0	9	4	2	2	3	1	4	3	3	4	4	1	3	3	0	0	0	3	1	12	3	3	0	4	5	1	0	2	2	0	2
TG[T>A]GA	0	3	0	0	0	1	1	6	0	2	11	0	0	2	1	3	2	0	9	4	0	0	3	3	4	7	7	8	2	1	6	4	1	0	1	2	1	5	1	1	1	3	0	2	0	1	3	0	0
TG[T>A]GC	0	3	1	0	1	0	0	3	0	1	3	0	2	1	0	1	0	0	4	3	0	0	2	1	5	6	1	4	0	0	0	1	0	0	0	0	1	4	0	2	0	1	1	0	1	1	0	0	0
TG[T>A]GG	1	2	2	0	1	0	1	7	0	0	3	0	0	3	2	4	1	0	7	6	0	0	1	2	4	7	3	2	5	1	0	2	0	1	0	2	1	4	1	2	0	3	4	1	1	2	0	0	0
TG[T>A]GT	3	6	0	1	1	0	2	3	3	7	2	4	2	0	1	9	0	0	5	4	1	2	1	0	2	2	6	0	4	1	2	4	0	1	2	0	0	7	4	2	1	1	4	2	1	0	4	4	1
TG[T>A]TA	0	2	2	0	1	0	2	11	0	2	7	1	1	5	2	4	0	1	12	5	0	2	3	0	2	7	3	4	3	0	4	4	1	0	1	2	1	6	3	1	0	6	1	3	0	2	0	1	0
TG[T>A]TC	0	1	2	1	2	0	0	4	0	1	7	1	1	3	1	8	0	0	7	1	2	0	3	0	4	9	4	2	6	0	1	5	0	1	0	2	0	9	0	1	0	3	1	2	1	1	1	1	0
TG[T>A]TG	1	1	0	0	4	1	0	1	1	1	7	3	0	1	2	3	0	1	5	3	0	0	2	1	1	7	4	6	9	0	1	3	1	1	0	1	1	3	1	1	0	2	2	0	0	1	2	3	0
TG[T>A]TT	5	1	0	1	6	2	11	21	3	5	15	3	5	9	0	15	1	1	16	8	2	1	4	3	2	9	5	12	12	5	7	6	0	1	0	4	2	8	2	1	2	10	3	3	2	4	4	3	1
TT[T>A]AA	15	29	16	7	11	15	43	27	13	43	163	76	8	5	14	43	15	22	101	42	26	7	58	26	32	92	28	58	60	20	58	71	14	10	15	20	25	107	58	24	14	20	20	15	20	31	79	74	9
TT[T>A]AC	1	1	0	1	2	1	1	7	1	1	3	5	1	2	2	1	1	0	4	5	0	0	1	3	1	6	2	10	0	0	1	1	0	0	0	2	1	8	0	2	2	1	2	0	0	2	1	5	0
TT[T>A]AG	0	4	0	0	2	1	0	5	0	1	10	3	1	1	0	5	1	2	11	5	0	2	0	3	4	8	3	4	3	1	4	3	1	1	0	0	1	4	3	3	0	1	2	1	0	3	3	3	2
TT[T>A]AT	0	5	1	1	6	1	10	10	0	7	17	13	4	3	4	11	3	4	13	7	1	0	4	4	4	15	7	7	9	6	12	9	0	6	1	6	4	14	12	7	2	5	7	2	5	7	3	12	2
TT[T>A]CA	4	3	0	2	2	0	2	6	3	2	13	5	1	3	0	9	0	1	12	3	3	2	3	4	2	10	2	9	7	2	4	8	0	3	3	1	0	10	3	3	1	2	2	1	0	2	0	5	2
TT[T>A]CC	1	0	0	0	0	2	3	9	1	2	3	1	2	2	2	7	0	1	10	6	1	0	0	2	7	6	3	5	3	2	6	3	1	0	0	0	0	3	1	2	1	3	6	0	4	1	0	1	0
TT[T>A]CG	0	0	0	0	0	0	0	0	0	0	0	0	1	0	1	0	1	0	1	0	1	0	0	1	0	0	0	0	0	0	0	0	0	0	0	0	0	1	0	1	0	0	0	0	0	0	0	0	0
TT[T>A]CT	0	6	3	2	3	4	5	14	1	2	10	8	1	5	2	13	6	3	15	11	4	0	4	2	10	10	5	11	8	2	2	7	1	1	4	3	1	18	5	2	1	5	10	6	4	6	3	9	0
TT[T>A]GA	0	1	2	0	2	2	1	7	1	1	9	4	0	1	2	7	1	0	12	4	0	1	0	1	2	6	5	5	6	2	3	8	1	1	0	2	1	4	4	1	0	5	1	1	1	0	2	3	0
TT[T>A]GC	0	1	0	1	2	0	1	2	0	3	1	2	1	4	0	2	0	0	7	2	2	0	1	2	1	4	1	3	6	0	5	0	0	0	0	1	0	4	2	1	1	0	1	1	2	1	3	2	0
TT[T>A]GG	1	2	0	0	5	0	2	3	1	2	1	2	0	3	2	7	3	1	2	1	1	0	0	2	4	6	5	3	2	0	1	1	0	0	0	2	1	6	3	2	3	2	2	1	0	0	0	3	0
TT[T>A]GT	0	5	1	3	5	2	2	7	0	2	5	5	2	2	0	7	1	0	6	4	0	1	4	1	2	6	5	6	4	1	3	1	1	1	0	2	0	2	2	4	0	1	5	0	0	3	1	5	1
TT[T>A]TA	5	7	1	3	6	1	10	15	6	7	53	6	6	0	5	16	2	7	13	4	4	0	6	3	8	16	5	20	13	6	8	9	3	7	2	6	5	23	14	6	3	6	2	6	3	4	8	5	1
TT[T>A]TC	1	1	3	1	2	0	6	15	4	0	4	2	2	2	2	3	3	0	9	3	1	0	2	1	0	7	3	8	5	1	7	3	0	1	2	0	1	5	3	1	2	0	3	1	2	6	2	2	0
TT[T>A]TG	0	3	0	2	2	2	3	7	1	4	3	3	1	4	2	9	3	1	3	1	0	0	3	1	2	3	6	7	1	2	2	4	0	2	0	3	1	3	1	3	1	2	0	2	0	3	2	2	0
TT[T>A]TT	5	7	8	2	5	5	9	38	3	5	66	17	6	13	6	41	6	7	29	11	8	2	12	10	17	23	25	27	26	4	13	18	2	8	6	9	8	28	18	16	6	11	16	3	7	11	13	13	1
AA[T>C]AA	2	7	4	4	13	5	7	20	1	11	57	9	9	17	5	27	2	3	27	10	5	2	9	2	7	27	11	18	15	3	16	15	3	5	9	8	4	29	7	11	6	8	22	6	7	8	6	9	2
AA[T>C]AC	3	6	3	1	2	4	6	11	3	3	58	10	0	11	2	22	2	1	20	4	1	3	3	3	9	10	5	12	9	5	7	11	2	2	4	4	6	32	7	5	2	5	20	2	2	5	6	11	3
AA[T>C]AG	1	10	7	1	6	7	5	16	1	7	41	9	6	5	2	30	8	5	17	7	6	4	8	8	4	19	11	12	14	5	12	18	3	3	5	10	6	30	9	10	6	5	26	2	10	9	11	9	4
AA[T>C]AT	3	9	7	6	8	6	9	8	3	12	85	13	3	12	3	27	4	6	21	15	6	5	3	5	8	26	11	23	8	6	19	11	4	3	6	7	4	58	15	9	5	9	30	6	7	10	9	13	6
AA[T>C]CA	1	0	1	0	3	0	2	13	0	2	39	8	3	7	2	10	2	3	8	3	3	0	4	3	5	10	4	12	5	2	6	6	5	1	1	1	1	27	3	0	1	4	5	3	2	1	2	8	0
AA[T>C]CC	2	4	2	0	1	1	3	5	0	1	24	2	1	2	1	5	1	1	7	1	0	2	0	2	1	5	2	4	2	3	4	4	1	1	2	3	2	15	0	0	1	1	4	1	0	0	4	3	2
AA[T>C]CG	1	0	0	0	0	0	0	0	1	0	4	2	0	0	0	1	0	0	2	0	0	0	0	0	0	0	2	1	0	0	0	1	0	0	0	0	0	4	1	0	0	0	0	1	0	1	0	2	0
AA[T>C]CT	4	2	1	1	2	1	2	9	3	6	16	5	3	2	3	22	2	4	10	3	2	2	8	3	1	18	4	12	5	1	6	8	3	3	2	0	2	7	4	2	1	6	3	1	4	2	3	5	2
AA[T>C]GA	7	1	1	6	3	2	3	8	6	2	102	4	4	10	3	15	3	4	22	11	3	2	8	4	5	12	9	14	7	1	6	13	3	2	3	5	3	52	10	3	3	5	7	6	2	3	2	4	4
AA[T>C]GC	5	4	3	0	0	5	3	4	5	1	19	5	2	3	3	9	0	0	6	4	0	0	3	1	2	6	3	6	7	1	2	4	0	0	3	2	3	15	1	6	1	3	3	1	2	0	1	5	0
AA[T>C]GG	3	8	3	4	1	1	2	7	2	7	41	2	2	6	4	18	1	2	14	4	3	2	5	4	4	17	6	10	4	1	5	13	0	1	0	6	3	21	7	3	3	4	7	6	0	3	1	2	2
AA[T>C]GT	6	6	1	3	3	0	5	9	3	3	38	2	4	6	3	17	0	5	19	4	2	3	6	1	7	13	7	13	9	2	9	9	1	1	3	3	3	28	4	6	6	5	8	1	5	5	2	3	3
AA[T>C]TA	3	3	5	6	5	4	3	16	3	11	12	13	3	3	6	13	6	0	23	10	5	2	2	0	4	20	8	13	12	4	9	13	0	5	3	6	2	15	6	3	3	2	13	3	4	4	5	12	2
AA[T>C]TC	0	2	0	1	2	1	3	13	0	3	14	5	7	4	5	6	1	3	9	4	0	1	4	2	4	10	7	9	6	2	2	9	2	3	1	3	3	4	1	2	2	2	12	2	0	2	2	5	1
AA[T>C]TG	2	16	7	3	6	5	12	10	2	7	17	12	7	15	6	23	1	9	13	7	12	4	8	5	12	20	10	18	11	3	12	15	4	7	3	6	3	17	8	7	8	7	12	3	4	5	2	12	6
AA[T>C]TT	4	9	1	2	7	9	11	14	3	2	29	12	8	13	6	29	3	5	28	13	5	4	7	2	7	29	8	18	16	2	11	15	4	8	3	6	5	26	5	4	7	9	12	2	6	8	8	11	4
AC[T>C]AA	0	1	4	0	5	2	4	5	0	3	38	6	0	3	0	9	1	1	11	6	1	0	3	2	1	3	1	7	3	2	8	5	1	1	2	4	1	17	1	2	0	2	4	0	2	5	3	5	1
AC[T>C]AC	0	2	0	0	1	0	0	0	0	0	34	3	1	2	1	5	1	0	9	1	2	0	2	0	1	2	4	5	5	0	2	6	0	0	1	2	2	9	0	2	1	0	2	1	1	1	2	3	0
AC[T>C]AG	0	1	0	0	0	2	0	6	0	3	28	1	3	3	0	5	1	1	6	2	1	0	0	3	5	8	6	5	1	3	2	4	2	0	0	2	1	7	1	1	3	5	2	2	0	4	4	3	1
AC[T>C]AT	1	2	2	0	2	2	3	5	1	4	55	3	3	1	3	11	4	1	5	4	2	0	1	2	1	10	1	8	4	1	5	4	0	1	2	2	1	14	2	4	3	1	5	1	1	2	5	3	0
AC[T>C]CA	3	4	0	1	0	2	1	5	3	2	28	2	3	5	2	15	0	1	8	6	4	0	0	2	3	6	6	5	4	0	1	5	0	1	3	0	3	10	1	6	1	3	1	2	5	2	3	2	1
AC[T>C]CC	2	6	1	1	1	1	2	7	1	0	15	1	5	1	2	9	0	0	7	1	1	1	1	2	2	7	1	7	1	1	6	4	0	0	1	1	1	7	2	2	0	2	2	1	1	1	2	2	1
AC[T>C]CG	0	1	1	0	1	0	0	1	0	0	1	0	1	1	0	0	0	0	0	0	0	0	1	0	0	0	0	0	0	0	0	0	0	0	0	0	0	1	0	2	0	0	0	1	0	0	0	0	0
AC[T>C]CT	3	2	0	2	4	0	4	11	3	3	17	9	4	9	4	22	1	1	12	0	3	0	4	3	2	8	8	5	7	4	2	7	1	3	1	1	0	8	1	4	1	4	2	1	3	3	2	10	0
AC[T>C]GA	0	3	0	0	1	1	1	8	0	4	110	3	2	2	0	10	1	4	5	2	1	2	5	2	1	5	3	4	6	1	8	2	0	0	0	3	1	42	1	5	1	2	3	0	5	1	2	3	2
AC[T>C]GC	0	2	0	0	0	0	3	5	0	1	23	4	0	1	0	7	2	2	6	0	1	0	1	2	1	3	5	5	1	0	2	3	0	0	1	1	1	14	1	3	0	0	0	0	2	1	1	4	2
AC[T>C]GG	2	6	0	0	1	1	0	5	2	0	31	1	0	4	4	6	1	1	3	2	0	2	0	1	1	6	5	7	3	2	4	7	0	1	0	0	1	13	2	3	2	0	1	1	1	1	0	1	3
AC[T>C]GT	0	6	0	1	1	3	1	6	0	2	46	4	2	3	1	8	1	1	7	0	1	2	5	1	1	6	4	10	7	1	5	5	1	2	1	0	2	17	2	4	2	3	2	2	2	3	1	3	2
AC[T>C]TA	0	3	2	0	1	2	1	5	0	2	13	2	3	4	2	13	1	1	7	2	1	0	0	0	1	3	3	3	4	1	6	5	0	0	0	1	0	2	2	8	1	2	3	2	1	6	3	2	0
AC[T>C]TC	1	4	1	0	2	1	2	7	0	4	26	0	0	2	0	7	0	1	8	2	1	1	0	1	0	5	4	5	5	0	3	4	0	0	0	1	2	5	4	3	1	3	3	1	2	1	3	1	2
AC[T>C]TG	1	3	2	2	2	0	3	8	1	2	20	2	0	4	1	12	1	2	11	6	1	1	3	3	4	8	4	10	5	1	4	5	0	2	1	3	0	7	4	5	1	5	2	1	0	9	1	2	2
AC[T>C]TT	3	4	4	2	3	1	3	12	3	2	59	6	5	8	1	28	3	2	7	7	1	2	3	3	7	16	6	8	5	0	7	10	0	1	3	7	0	19	2	4	2	6	11	1	1	3	2	6	2
AG[T>C]AA	1	3	4	2	5	1	4	7	1	3	54	11	1	2	4	8	3	5	10	5	2	1	6	3	4	5	5	7	3	1	7	2	1	0	3	5	4	34	3	2	2	1	1	0	0	4	6	9	1
AG[T>C]AC	0	3	1	2	1	2	1	3	0	2	54	3	1	3	7	3	1	3	6	1	1	0	0	3	2	2	4	3	4	0	2	6	1	0	2	0	0	34	3	2	4	1	0	3	1	1	1	3	0
AG[T>C]AG	3	4	2	0	3	4	2	6	3	4	44	1	1	5	2	16	5	3	10	5	3	3	5	4	4	13	6	6	7	2	3	11	4	2	3	5	3	29	4	4	1	2	1	1	5	4	2	2	3
AG[T>C]AT	0	4	2	3	3	2	1	4	0	2	121	20	5	1	1	14	3	3	11	3	5	2	1	2	2	12	8	11	3	3	6	12	1	1	1	3	0	71	1	4	3	4	3	2	3	3	6	19	2
AG[T>C]CA	1	1	2	1	3	0	1	3	1	6	32	6	1	6	2	5	1	3	5	2	2	1	4	3	6	6	4	4	3	0	2	4	3	3	2	1	1	24	1	5	3	2	2	0	1	1	6	9	1
AG[T>C]CC	0	3	1	2	2	1	2	6	0	2	16	6	0	2	1	2	2	2	3	3	1	0	3	4	5	2	5	6	3	1	5	2	2	0	0	2	1	21	1	2	1	2	1	0	0	2	1	7	1
AG[T>C]CG	0	2	0	0	0	0	0	0	0	0	4	0	0	0	0	1	0	0	0	0	0	0	0	0	0	0	0	0	1	0	0	1	0	1	0	0	0	1	0	1	0	0	0	0	0	1	1	0	0
AG[T>C]CT	2	5	1	4	3	5	5	10	2	3	26	6	4	5	3	15	1	2	10	4	2	3	0	0	2	9	3	5	6	3	8	9	5	1	3	1	2	18	4	1	2	5	5	0	2	2	3	6	3
AG[T>C]GA	0	5	1	1	0	5	1	7	0	0	58	7	0	4	1	5	1	1	15	4	2	1	1	5	4	6	2	8	6	1	5	3	1	0	1	0	1	41	1	1	1	1	4	3	2	3	3	8	2
AG[T>C]GC	4	4	0	1	1	1	3	4	3	1	21	2	2	2	1	5	0	2	2	1	2	3	4	3	1	3	1	6	2	0	4	3	0	1	3	1	2	21	2	3	0	0	2	0	1	1	0	2	3
AG[T>C]GG	0	4	5	1	0	2	1	5	0	3	37	5	1	4	1	15	0	1	8	4	0	0	0	4	6	4	2	3	4	0	6	3	1	0	1	0	1	26	1	1	1	3	6	1	0	2	3	4	0
AG[T>C]GT	1	1	2	0	1	1	3	3	1	3	28	3	1	3	0	3	0	3	8	1	2	0	3	1	2	3	3	8	3	1	1	4	2	0	2	0	1	25	2	3	1	1	4	2	4	4	3	4	0
AG[T>C]TA	4	0	0	1	4	1	2	4	2	3	42	4	1	3	0	6	2	3	6	3	4	1	2	2	4	6	2	4	2	0	3	8	0	0	2	5	1	16	3	2	1	3	5	2	0	0	2	4	2
AG[T>C]TC	2	3	5	0	5	3	1	9	3	4	35	5	2	5	3	6	3	2	7	8	2	3	4	3	6	5	0	8	6	0	2	5	0	1	5	3	0	13	4	5	3	3	2	0	3	2	1	5	3
AG[T>C]TG	3	6	4	4	1	2	2	4	2	4	33	4	1	2	2	11	7	4	3	6	3	1	5	5	5	6	6	9	5	2	4	2	3	5	2	4	4	12	1	1	3	0	9	2	6	6	4	4	1
AG[T>C]TT	3	3	2	2	6	2	4	11	1	9	47	15	1	7	6	21	2	1	15	7	7	1	5	5	2	20	8	5	11	2	3	8	1	2	0	4	2	37	9	2	2	4	10	2	4	5	2	14	2
AT[T>C]AA	1	3	1	0	4	2	3	4	0	3	52	10	1	2	1	7	2	2	10	3	3	0	3	1	4	5	2	8	5	0	6	5	1	0	1	1	2	29	6	5	0	1	5	3	1	2	7	9	0
AT[T>C]AC	0	3	3	0	3	0	3	2	0	2	67	6	1	1	2	6	1	0	10	1	5	0	1	0	1	3	0	3	6	1	4	2	0	1	1	4	1	33	5	5	0	1	2	2	3	3	1	5	1
AT[T>C]AG	1	1	2	2	3	1	3	7	0	3	44	4	3	6	3	8	3	2	6	4	1	0	4	3	4	6	1	3	5	3	1	9	1	1	0	1	0	13	0	3	1	3	1	2	0	2	0	3	0
AT[T>C]AT	1	2	4	3	3	2	3	6	1	5	101	14	4	3	3	10	1	4	8	3	2	1	1	0	4	11	6	9	1	2	7	9	0	0	1	2	3	49	4	5	2	3	6	2	2	8	10	14	1
AT[T>C]CA	2	4	1	2	3	0	4	5	1	3	50	9	4	2	0	5	0	6	5	2	2	1	2	2	1	8	0	3	8	3	4	1	0	0	1	1	1	10	6	1	3	1	2	3	2	1	5	11	1
AT[T>C]CC	3	1	1	1	2	0	2	4	4	3	28	6	0	1	0	3	0	1	8	5	0	0	1	3	2	1	3	4	3	0	3	3	0	1	0	0	1	13	1	2	1	2	0	1	0	2	3	7	2
AT[T>C]CG	0	0	0	0	0	0	1	0	0	0	0	1	0	0	0	1	0	0	0	0	0	0	1	0	1	1	0	0	0	0	0	0	0	0	0	0	1	1	0	0	0	0	1	0	0	0	1	0	0
AT[T>C]CT	1	1	1	1	1	2	4	11	1	1	19	4	3	5	2	12	1	0	8	3	3	0	6	1	1	8	8	6	3	3	5	2	1	1	2	2	2	10	3	6	1	6	1	0	3	6	5	4	0
AT[T>C]GA	1	2	2	2	2	1	1	4	1	1	70	2	1	1	0	7	0	0	6	2	0	0	3	4	2	5	3	2	5	2	2	2	0	0	1	1	0	18	1	3	1	3	2	1	1	5	2	3	0
AT[T>C]GC	1	3	1	1	0	1	1	1	1	2	28	3	1	1	1	2	1	0	9	4	1	0	2	2	1	2	1	1	0	0	4	1	0	1	0	1	0	10	2	1	2	0	1	1	1	2	1	3	0
AT[T>C]GG	0	4	0	1	1	2	1	1	0	0	38	2	3	1	2	2	0	0	6	2	0	2	0	1	0	1	2	4	2	1	1	1	0	0	0	0	0	7	1	3	0	0	5	1	1	1	1	2	2
AT[T>C]GT	0	2	1	3	1	0	3	6	0	5	37	4	0	1	3	4	1	2	14	2	1	1	2	1	0	5	2	4	1	1	3	3	0	1	1	0	1	12	1	2	2	1	0	0	2	2	6	3	2
AT[T>C]TA	0	4	1	1	4	4	6	5	0	2	35	4	0	2	0	8	2	2	5	5	2	1	0	1	1	4	6	7	2	1	2	5	0	0	2	1	0	22	5	2	1	1	6	1	1	3	3	4	1
AT[T>C]TC	2	2	1	2	3	2	4	1	2	4	20	1	2	3	0	7	2	1	6	3	5	0	0	0	1	5	4	7	3	0	1	1	0	0	0	0	2	14	2	2	1	1	4	2	0	5	0	0	2
AT[T>C]TG	3	4	2	1	2	2	0	4	3	2	37	3	3	5	3	6	4	2	7	3	3	4	4	2	3	5	5	10	11	2	4	9	1	0	3	4	1	14	3	1	2	2	4	1	4	1	3	3	4
AT[T>C]TT	1	1	2	0	4	3	4	7	1	7	50	9	2	2	3	11	1	2	12	2	1	0	5	7	4	13	3	2	4	0	10	10	2	2	4	6	4	27	1	5	4	3	7	3	4	0	3	7	0
CA[T>C]AA	0	2	2	4	8	3	4	7	0	1	40	3	2	5	2	16	0	3	18	4	1	0	6	4	2	11	4	9	7	6	7	5	2	1	3	6	0	13	5	4	0	4	6	1	4	6	4	3	0
CA[T>C]AC	7	3	1	2	3	1	1	7	0	3	64	4	1	4	1	9	1	0	6	3	0	1	7	0	3	13	3	10	3	2	5	4	1	1	1	1	1	30	3	3	1	1	7	3	3	0	1	3	1
CA[T>C]AG	2	9	5	5	3	6	7	4	2	4	46	5	2	6	3	16	2	8	19	5	4	3	3	1	5	11	6	11	13	2	5	13	1	7	1	7	4	23	3	6	4	3	11	2	5	5	1	6	4
CA[T>C]AT	3	5	0	2	4	7	5	8	0	4	71	8	1	4	2	10	2	2	11	5	4	2	6	2	4	14	4	11	3	2	13	9	0	5	3	8	2	45	7	3	3	2	13	2	5	5	6	7	1
CA[T>C]CA	1	5	2	2	4	0	2	6	0	1	37	4	0	1	1	8	3	1	10	3	2	4	2	0	3	10	5	7	3	0	7	4	1	1	2	1	1	12	1	0	3	2	0	1	0	2	2	5	4
CA[T>C]CC	2	5	1	1	2	0	1	4	1	3	28	1	0	5	0	5	1	0	5	1	0	1	0	2	1	6	2	5	3	1	3	2	0	0	3	1	1	9	2	3	3	0	1	0	2	2	4	1	1
CA[T>C]CG	0	2	2	0	0	0	1	2	0	0	4	1	0	0	0	0	0	0	0	0	0	1	1	0	1	2	0	0	0	0	0	0	0	2	0	0	2	0	0	1	0	2	0	0	1	0	1	1	1
CA[T>C]CT	4	4	2	1	1	4	3	10	3	2	23	10	3	5	2	24	4	3	9	9	2	2	1	4	5	12	8	8	10	1	8	5	2	1	0	4	0	11	2	4	3	6	3	1	3	0	2	9	3
CA[T>C]GA	4	4	0	0	1	2	3	5	2	3	139	2	1	4	3	3	0	2	16	3	2	2	4	0	4	11	4	10	10	3	8	5	1	2	0	3	4	28	3	2	2	3	3	0	3	1	2	1	2
CA[T>C]GC	2	4	4	2	2	1	1	4	2	5	34	4	1	2	1	6	1	3	8	2	2	1	0	1	2	5	2	6	3	1	1	1	1	0	1	2	1	12	0	3	1	3	1	1	1	3	0	3	1
CA[T>C]GG	2	5	2	1	3	1	4	8	2	3	68	5	2	6	2	14	2	7	16	2	1	0	3	2	7	18	6	10	10	3	3	9	0	2	2	2	2	11	2	2	3	5	5	1	1	5	3	6	0
CA[T>C]GT	0	14	2	2	2	3	4	12	0	3	56	8	3	3	4	8	2	1	12	7	1	4	5	2	5	16	7	10	5	5	4	7	1	2	0	4	3	13	4	3	2	3	3	4	3	7	5	7	6
CA[T>C]TA	1	6	1	4	2	2	1	7	1	1	22	3	0	3	4	6	2	2	11	0	2	0	4	4	5	8	4	10	1	3	6	7	0	1	0	4	7	9	1	2	3	3	11	0	1	3	0	2	0
CA[T>C]TC	1	2	2	2	2	0	2	6	1	4	20	3	5	6	0	11	0	1	10	2	2	0	2	3	1	7	2	6	5	1	6	2	1	4	3	1	1	17	4	1	1	2	8	1	2	3	4	3	0
CA[T>C]TG	3	8	3	4	7	5	8	10	2	11	45	5	2	9	6	19	3	7	14	10	2	2	3	6	6	16	8	15	18	9	11	11	2	6	5	5	3	15	8	9	4	8	7	1	4	5	9	7	4
CA[T>C]TT	2	10	1	0	0	5	3	16	2	6	33	19	4	9	4	24	3	3	20	9	2	1	12	9	3	21	7	13	11	1	6	15	2	3	6	6	8	24	6	5	4	4	14	2	4	5	6	17	1
CC[T>C]AA	0	1	0	2	0	1	0	1	0	2	50	0	2	0	1	7	1	2	6	4	1	0	2	1	0	4	1	4	3	2	3	2	1	0	2	2	2	9	0	3	0	1	1	1	2	1	1	0	0
CC[T>C]AC	2	2	2	0	3	1	1	2	2	2	39	4	0	5	0	3	1	1	4	3	1	0	2	1	0	4	1	1	3	1	1	2	0	0	0	0	1	3	2	0	0	3	1	0	0	3	0	3	0
CC[T>C]AG	3	4	0	1	4	0	0	5	1	1	29	1	1	2	1	4	2	0	8	4	1	2	0	0	2	9	3	7	1	1	7	2	1	2	1	2	1	14	2	1	2	2	4	2	0	1	3	1	2
CC[T>C]AT	2	4	2	1	1	2	4	3	1	3	62	0	1	5	0	10	0	0	6	1	0	0	1	1	1	5	3	6	4	0	1	4	1	1	1	2	2	8	2	0	0	0	4	1	1	3	2	0	1
CC[T>C]CA	1	4	1	0	0	1	1	6	1	2	42	6	7	5	2	12	1	1	7	6	1	2	1	0	2	5	7	3	5	2	4	1	1	2	2	0	2	9	6	3	0	2	2	1	1	3	4	5	2
CC[T>C]CC	5	6	0	1	1	1	3	12	1	1	34	4	2	4	1	13	0	1	4	5	0	0	3	0	1	4	4	7	3	2	0	3	0	1	0	3	2	7	2	2	2	1	2	0	1	1	2	4	0
CC[T>C]CG	0	2	0	0	0	0	0	0	0	0	10	0	1	0	0	2	1	1	0	0	0	0	0	0	0	3	0	1	1	0	0	0	0	0	1	0	0	1	1	0	1	1	1	1	0	0	0	0	0
CC[T>C]CT	1	10	0	1	3	2	2	10	1	2	21	4	2	8	1	12	0	0	15	5	4	0	2	1	3	6	4	11	4	0	4	1	0	0	0	1	1	3	1	2	0	3	5	0	1	4	0	6	0
CC[T>C]GA	1	8	1	3	0	3	4	2	1	8	131	3	2	2	1	6	0	1	11	4	3	1	1	0	2	5	4	6	1	1	3	5	1	2	0	3	1	21	0	1	0	0	4	0	1	1	2	3	2
CC[T>C]GC	1	6	1	2	0	0	0	1	0	1	33	0	0	0	1	12	0	2	8	1	0	0	3	1	2	4	3	4	5	2	3	3	1	1	0	2	1	6	0	0	1	1	2	1	0	2	1	0	0
CC[T>C]GG	5	14	2	2	2	1	2	1	4	4	43	2	3	2	0	13	1	4	14	3	0	1	5	1	5	8	4	4	5	2	4	5	0	1	1	0	1	3	5	1	1	5	1	4	2	1	2	4	1
CC[T>C]GT	3	8	2	2	3	2	1	4	0	3	43	3	3	3	0	10	2	0	15	2	1	0	2	2	3	8	6	8	5	1	7	2	0	3	1	1	5	4	1	4	0	2	2	1	1	2	2	4	1
CC[T>C]TA	0	0	0	0	1	3	0	3	0	1	17	2	1	0	1	3	0	1	2	4	2	0	1	2	1	1	0	4	3	1	2	1	0	1	1	0	2	1	0	1	0	1	1	1	1	1	0	2	0
CC[T>C]TC	1	5	1	1	0	0	1	5	0	1	14	3	2	1	1	15	0	0	4	1	1	1	1	1	4	7	1	8	2	2	4	4	0	1	0	1	3	4	1	3	0	1	5	1	1	0	1	5	0
CC[T>C]TG	1	2	1	1	0	0	1	7	1	2	14	4	2	3	3	16	0	1	3	5	3	0	1	1	4	4	6	9	3	2	5	5	0	0	0	5	3	2	1	5	0	2	2	3	0	4	4	6	0
CC[T>C]TT	2	11	4	2	4	1	3	7	1	3	77	6	1	4	3	8	1	1	10	6	1	1	3	3	3	14	4	10	2	1	14	6	0	1	0	4	2	10	4	2	2	7	7	1	2	4	7	6	2
CG[T>C]AA	0	0	0	0	0	0	0	0	0	1	6	2	0	0	0	2	0	1	0	1	1	0	1	0	2	0	1	1	1	0	0	2	0	0	0	1	2	0	0	0	0	0	0	1	0	0	0	2	0
CG[T>C]AC	0	0	0	0	0	0	0	0	0	0	12	2	0	0	0	1	1	0	0	1	0	0	0	0	0	0	0	2	0	0	0	0	0	0	0	1	0	1	0	0	0	0	0	0	0	0	0	2	0
CG[T>C]AG	1	0	1	1	0	0	0	0	1	1	5	0	0	0	0	1	0	0	2	0	1	0	1	0	0	0	0	1	1	0	1	0	0	1	0	1	0	2	1	0	0	0	1	0	0	1	0	0	0
CG[T>C]AT	0	0	0	0	2	0	1	1	0	1	15	1	0	0	1	2	0	0	1	0	0	0	0	0	0	0	1	3	2	1	2	3	0	0	0	1	0	5	0	0	0	1	0	0	0	0	0	1	1
CG[T>C]CA	1	1	0	0	0	0	1	2	0	1	4	0	0	0	0	1	0	0	2	1	0	0	0	1	1	2	0	1	1	0	0	0	0	0	0	0	0	2	1	0	0	0	1	1	0	1	1	0	0
CG[T>C]CC	1	4	1	0	1	1	0	0	0	0	3	0	1	1	0	0	0	1	2	1	0	0	0	2	1	0	0	0	0	0	0	2	0	0	0	0	0	1	0	0	0	0	1	0	0	0	1	0	0
CG[T>C]CG	0	0	0	0	0	0	0	0	0	0	1	0	0	0	0	0	0	0	0	0	0	0	0	0	1	0	0	0	0	0	0	0	0	0	0	0	0	0	0	1	0	0	0	0	0	0	0	0	0
CG[T>C]CT	0	3	0	1	1	0	0	1	0	0	3	4	0	0	1	2	0	0	2	0	0	0	0	0	2	5	0	2	2	0	1	3	0	0	0	1	1	4	0	0	1	0	0	0	0	0	1	4	0
CG[T>C]GA	0	1	1	0	1	0	0	1	0	0	13	1	1	0	0	2	1	0	1	0	0	0	4	1	1	0	1	1	3	1	0	1	0	0	0	1	0	7	1	0	0	0	1	0	1	0	1	0	0
CG[T>C]GC	0	2	0	0	0	1	0	1	0	1	4	0	3	0	1	0	1	0	1	1	0	0	0	1	4	0	1	3	2	0	1	1	1	0	0	0	0	3	0	1	0	0	1	0	0	0	0	0	0
CG[T>C]GG	1	1	0	0	0	0	0	2	1	0	8	0	0	0	1	1	0	0	1	1	0	0	1	0	1	2	1	1	2	0	0	0	0	0	1	0	1	2	1	1	0	2	0	1	0	0	0	1	0
CG[T>C]GT	0	0	0	1	0	0	0	0	0	1	8	2	0	0	1	3	1	1	2	0	0	0	2	1	1	2	2	2	1	1	0	0	1	0	0	1	0	7	0	0	0	1	0	0	1	1	0	2	0
CG[T>C]TA	1	0	0	0	0	0	1	1	1	0	2	0	0	0	0	0	1	0	1	0	0	0	0	0	0	3	0	0	0	0	0	0	0	0	1	1	0	2	0	0	1	1	0	0	0	0	0	0	0
CG[T>C]TC	1	1	2	0	2	1	0	0	0	0	2	0	0	0	0	1	0	0	1	0	0	0	1	0	1	0	0	1	1	0	0	0	0	0	1	1	0	1	0	0	0	0	0	0	0	1	0	0	1
CG[T>C]TG	0	0	0	0	0	0	1	1	0	2	3	0	2	1	0	1	0	0	1	1	1	0	1	1	1	0	0	0	1	0	0	1	0	0	1	0	2	3	1	1	0	1	1	0	1	0	0	0	0
CG[T>C]TT	0	1	0	0	0	0	0	1	0	0	9	0	1	0	1	0	2	1	2	0	0	0	0	0	3	3	1	2	2	1	1	2	2	0	1	0	0	2	1	1	0	0	3	0	0	0	0	0	1
CT[T>C]AA	0	0	1	2	3	2	2	2	0	2	28	4	0	2	0	4	3	0	3	2	1	0	5	1	1	4	3	4	2	1	3	1	1	0	0	1	0	7	2	3	0	2	3	1	1	1	2	3	0
CT[T>C]AC	1	1	0	0	0	1	2	0	1	3	26	1	1	2	0	8	3	1	9	1	0	2	1	0	0	5	1	2	2	0	1	6	0	0	0	1	2	17	1	4	0	0	5	1	0	0	2	1	2
CT[T>C]AG	4	0	2	2	0	0	2	4	4	2	21	1	1	1	0	7	0	1	12	3	2	1	1	1	5	5	3	4	3	1	3	2	1	0	0	0	2	11	3	4	2	2	0	1	1	2	0	2	2
CT[T>C]AT	2	4	1	1	2	3	0	3	1	1	32	4	1	3	1	6	0	2	10	2	0	2	3	0	2	10	1	11	5	0	5	6	2	0	0	1	2	14	3	4	1	2	2	3	3	6	0	4	2
CT[T>C]CA	1	1	2	1	2	4	1	6	1	2	18	3	2	3	3	10	3	0	7	2	0	1	0	2	4	4	3	6	3	1	3	0	0	2	1	0	1	7	0	4	1	1	0	0	0	4	0	3	1
CT[T>C]CC	2	10	1	2	1	0	0	7	0	1	35	1	3	2	0	9	2	1	8	2	1	3	0	1	0	3	3	4	4	0	3	5	0	1	1	0	3	6	1	2	2	3	1	2	2	1	1	1	3
CT[T>C]CG	1	0	0	0	0	0	0	1	1	0	6	0	0	0	0	1	0	0	0	0	0	0	0	0	0	0	0	0	0	0	1	0	0	0	0	0	0	0	0	0	0	0	0	0	0	2	0	0	0
CT[T>C]CT	1	1	0	2	4	1	2	12	0	4	17	0	3	2	1	16	0	1	8	2	0	0	7	2	2	7	3	2	2	0	4	4	1	1	1	5	1	8	3	5	5	2	4	1	2	2	2	1	2
CT[T>C]GA	1	4	0	0	0	0	2	1	1	1	49	2	1	2	1	4	1	3	11	0	0	1	0	1	0	4	2	1	3	1	2	4	2	0	1	1	4	8	2	2	0	0	1	0	1	1	1	2	0
CT[T>C]GC	1	3	1	0	1	2	0	2	0	0	15	0	2	2	0	5	0	0	5	0	0	0	0	0	0	2	1	4	1	0	1	0	0	0	1	0	1	2	2	1	0	0	0	0	1	0	0	0	0
CT[T>C]GG	1	4	0	1	3	0	0	4	0	1	33	6	0	1	1	6	0	1	5	1	0	0	1	1	1	7	3	7	1	2	3	5	1	1	1	1	1	5	2	1	1	2	0	0	2	1	2	6	1
CT[T>C]GT	4	1	1	0	0	3	1	4	2	3	21	3	0	2	0	3	0	0	4	2	3	1	0	0	5	3	2	2	2	1	1	3	1	1	1	0	0	8	1	1	1	1	0	0	2	4	8	2	2
CT[T>C]TA	2	2	0	0	1	0	1	2	1	1	13	0	3	3	1	3	2	1	9	3	0	0	3	0	2	3	4	4	0	1	2	2	1	0	1	1	0	5	0	2	1	1	0	1	1	2	2	0	1
CT[T>C]TC	2	6	3	0	1	4	2	6	1	1	28	4	2	1	0	12	2	2	4	4	0	0	0	1	1	4	7	6	4	1	4	5	0	4	0	3	1	12	1	3	1	1	8	0	1	1	2	3	0
CT[T>C]TG	3	4	2	2	1	0	0	4	2	3	29	3	3	4	5	11	0	2	10	3	4	0	2	3	4	7	3	7	8	2	10	4	1	1	2	0	1	6	4	2	0	2	2	1	0	3	4	3	1
CT[T>C]TT	0	3	1	2	4	0	1	6	0	2	88	11	4	6	3	16	2	4	12	9	1	1	1	0	5	13	4	9	8	1	12	5	2	4	0	2	3	23	7	5	7	2	5	1	2	2	6	9	0
GA[T>C]AA	2	7	0	0	1	2	2	8	2	1	19	5	0	4	0	8	2	2	12	4	4	0	1	3	3	13	5	12	3	2	6	4	1	1	0	0	2	14	1	4	3	2	7	0	1	4	5	4	0
GA[T>C]AC	1	1	1	2	1	0	1	2	1	2	24	4	1	5	1	5	0	1	8	2	2	1	0	0	1	5	9	4	6	2	3	3	1	1	0	1	4	10	2	3	3	1	7	1	3	2	2	5	1
GA[T>C]AG	2	4	3	2	4	2	5	13	2	4	22	4	6	2	2	6	1	1	15	4	2	3	2	4	1	9	8	7	7	1	3	8	4	2	4	2	6	12	5	5	1	2	9	1	0	3	4	5	3
GA[T>C]AT	1	0	2	3	1	5	3	5	1	2	33	5	3	6	2	14	1	2	13	3	1	2	1	3	5	9	6	7	5	2	4	8	0	2	1	2	3	24	6	0	6	6	6	0	5	4	5	4	2
GA[T>C]CA	2	5	2	1	0	1	2	8	1	3	23	0	2	3	3	7	0	2	8	5	1	0	2	4	2	5	3	8	1	1	5	3	0	0	1	2	3	7	2	2	0	2	1	1	1	3	1	0	0
GA[T>C]CC	0	1	0	1	3	0	0	3	0	1	7	0	0	1	1	3	0	1	3	1	1	0	1	1	2	4	0	0	3	0	1	2	0	0	0	0	0	5	2	0	2	1	1	0	1	1	1	0	1
GA[T>C]CG	0	2	1	1	0	0	0	1	0	0	2	1	0	2	0	0	0	0	0	0	0	0	0	0	0	0	0	0	1	1	0	0	0	0	0	0	1	1	1	0	1	0	0	0	0	0	0	1	0
GA[T>C]CT	3	4	3	1	1	1	1	8	1	1	14	0	1	9	3	7	2	1	9	5	0	1	1	2	0	6	2	12	3	2	3	5	1	1	0	3	0	5	5	5	2	2	4	1	3	2	2	0	1
GA[T>C]GA	1	3	1	1	2	1	2	2	1	8	40	5	5	7	1	11	4	2	17	5	2	3	2	1	0	13	7	8	6	2	4	3	1	1	1	2	2	23	4	2	4	7	3	1	1	3	1	4	5
GA[T>C]GC	0	2	1	0	1	0	3	2	0	1	15	5	2	7	1	4	1	0	5	1	3	0	1	2	2	6	10	2	1	1	4	3	1	0	2	2	1	4	1	1	2	2	3	0	0	0	1	4	0
GA[T>C]GG	1	9	1	1	4	2	0	4	1	4	27	5	5	9	3	22	0	1	10	4	6	0	6	1	0	5	5	10	5	1	3	8	1	0	0	4	4	12	2	4	1	4	4	1	1	4	0	6	0
GA[T>C]GT	2	5	0	3	1	0	1	3	1	3	18	0	0	3	6	8	3	3	8	2	3	0	1	2	2	5	5	8	3	2	2	6	0	1	1	4	1	21	1	3	1	3	2	1	2	1	3	1	0
GA[T>C]TA	3	2	0	1	3	1	1	3	2	3	14	5	4	2	2	6	2	1	8	4	0	0	6	1	2	11	6	5	2	0	2	2	0	1	1	4	4	11	1	4	0	0	2	0	0	1	0	5	0
GA[T>C]TC	0	1	3	2	0	0	1	4	1	3	14	1	0	3	2	11	1	1	8	3	2	0	1	1	1	8	1	6	4	2	1	8	0	0	4	1	1	6	3	2	2	3	8	0	1	1	3	1	0
GA[T>C]TG	4	5	5	8	7	2	4	5	3	8	9	9	6	8	5	14	5	3	12	4	8	0	4	2	4	13	5	17	6	4	5	7	2	3	5	5	5	14	8	4	3	4	8	2	0	4	3	9	1
GA[T>C]TT	0	3	7	2	1	1	5	8	0	4	14	7	4	12	1	14	3	4	10	3	4	2	3	0	6	12	7	12	8	3	6	8	4	0	2	5	3	9	5	4	1	5	13	2	3	7	1	7	2
GC[T>C]AA	0	1	0	0	1	0	1	2	0	1	18	4	1	4	0	5	2	1	8	1	1	1	2	0	1	4	2	7	5	2	4	1	0	3	1	1	2	6	2	2	1	0	3	0	0	1	2	4	1
GC[T>C]AC	1	2	0	0	0	1	0	2	1	0	22	2	0	2	0	6	1	2	5	6	0	0	0	0	1	2	3	3	3	0	2	0	0	0	0	3	1	8	3	2	0	1	3	1	3	2	1	2	0
GC[T>C]AG	0	3	1	1	0	0	0	2	0	2	12	0	1	4	0	8	1	1	4	3	2	0	1	0	0	1	2	2	3	0	2	4	0	1	0	0	0	9	2	0	1	1	1	1	0	1	2	0	0
GC[T>C]AT	0	3	3	1	1	0	3	4	0	1	16	1	1	0	0	2	0	0	10	5	3	0	2	1	0	4	5	3	2	0	6	6	1	0	0	2	0	15	0	0	1	1	2	1	1	1	0	1	0
GC[T>C]CA	2	5	0	0	5	2	0	8	2	2	23	3	1	2	0	9	0	0	4	1	1	0	2	0	1	7	2	6	3	0	6	4	1	1	0	0	0	8	1	1	2	2	0	0	1	2	0	4	1
GC[T>C]CC	0	2	1	1	3	1	1	1	0	4	10	3	1	1	1	7	1	1	6	1	0	1	0	1	2	4	4	2	1	3	1	2	0	1	1	0	1	3	0	2	1	2	1	2	0	0	1	3	1
GC[T>C]CG	0	0	0	0	0	0	0	0	0	0	0	0	0	1	0	1	0	0	0	0	0	0	0	0	0	1	0	2	1	0	0	0	0	0	0	0	0	0	1	1	0	1	0	0	0	0	0	0	0
GC[T>C]CT	1	0	2	3	2	1	0	3	1	3	8	1	4	5	2	10	1	0	4	3	0	1	3	2	1	7	6	6	2	0	0	4	1	1	1	4	3	2	1	1	1	0	4	0	1	2	2	1	1
GC[T>C]GA	0	5	2	0	2	0	0	3	0	0	93	3	2	2	0	10	1	5	5	2	2	0	4	1	5	9	2	3	1	1	3	4	1	0	0	1	1	17	3	3	1	3	0	1	2	2	2	3	0
GC[T>C]GC	1	4	1	0	0	0	0	2	0	0	17	3	1	1	1	5	0	0	4	0	1	0	0	1	2	3	3	2	1	1	2	3	2	0	1	0	0	5	0	1	1	0	3	0	3	2	0	2	0
GC[T>C]GG	2	6	0	0	0	2	3	4	2	1	37	3	2	5	1	11	0	1	7	2	3	3	2	2	1	2	4	9	3	1	5	0	1	0	1	3	2	9	0	4	1	3	2	0	1	2	0	3	4
GC[T>C]GT	1	5	0	1	1	0	0	1	1	1	21	1	1	2	2	9	1	3	5	1	0	0	0	1	0	2	1	9	3	1	2	5	0	0	1	1	0	10	1	2	1	1	3	1	1	2	1	1	0
GC[T>C]TA	0	3	0	1	0	0	2	3	0	1	4	2	1	2	2	6	0	0	3	4	1	0	4	0	1	3	0	3	1	0	3	3	1	0	0	1	1	3	1	4	0	0	1	0	1	0	2	1	0
GC[T>C]TC	0	2	1	1	0	0	1	3	0	2	7	1	0	2	1	5	3	0	8	2	0	1	1	0	0	1	1	6	4	0	5	3	0	0	2	2	1	4	2	0	1	1	2	0	0	0	3	1	1
GC[T>C]TG	0	7	1	0	2	1	1	2	0	1	10	2	2	5	0	8	2	2	6	2	2	0	1	1	4	5	6	1	1	0	2	4	2	3	1	2	0	2	3	3	4	1	2	1	0	3	6	3	1
GC[T>C]TT	2	4	1	1	1	1	2	3	2	3	23	7	1	1	0	9	1	0	11	2	2	1	5	3	3	6	6	6	2	0	6	4	0	0	0	4	1	10	1	3	0	1	2	0	1	2	6	6	2
GG[T>C]AA	2	2	1	1	2	4	3	6	2	3	41	9	1	5	2	9	1	2	9	3	1	0	1	2	3	7	1	4	1	3	2	8	2	3	0	2	1	26	1	1	0	2	4	1	4	3	2	8	1
GG[T>C]AC	1	1	1	1	1	1	1	0	1	1	65	3	0	1	3	1	0	3	3	1	2	0	1	3	3	3	1	2	3	0	3	4	0	1	3	3	3	27	1	0	2	1	5	0	0	2	0	3	0
GG[T>C]AG	0	5	0	2	1	2	1	2	0	0	33	4	1	4	1	3	0	0	8	3	3	2	0	2	3	4	4	4	4	1	4	3	1	0	0	2	3	27	1	3	1	2	3	1	3	4	3	4	2
GG[T>C]AT	4	2	4	2	0	1	3	3	4	1	114	11	2	3	1	7	2	0	13	3	1	0	6	0	2	8	1	3	3	0	2	7	1	1	1	3	2	55	4	2	1	4	2	4	2	1	4	12	0
GG[T>C]CA	2	3	0	3	5	0	2	1	2	5	25	3	1	1	3	4	1	2	2	1	0	0	3	0	1	4	3	4	0	1	2	1	1	2	1	2	2	12	1	6	2	0	0	3	2	3	2	4	0
GG[T>C]CC	2	2	3	1	0	2	1	2	2	0	18	4	1	1	0	4	0	0	3	1	0	0	2	1	2	7	1	2	2	0	5	2	1	0	0	0	1	7	1	0	2	1	0	0	1	1	1	5	0
GG[T>C]CG	0	1	0	0	2	0	1	1	0	0	3	1	0	0	0	1	1	0	1	0	1	0	0	0	1	0	0	0	0	0	0	1	0	0	0	0	0	6	0	0	1	0	0	0	0	0	1	0	0
GG[T>C]CT	0	4	1	0	3	1	4	2	0	2	22	3	2	3	2	6	3	3	10	1	1	0	3	1	3	7	2	5	5	1	2	3	0	0	3	1	2	11	1	1	1	5	3	1	3	3	1	3	0
GG[T>C]GA	1	4	1	0	2	1	1	1	0	4	53	6	2	2	6	12	1	0	6	3	3	0	3	1	0	8	2	4	0	0	1	1	2	2	0	2	2	40	2	2	3	2	1	2	2	1	1	6	1
GG[T>C]GC	0	3	1	0	1	1	0	2	1	2	17	3	1	0	1	4	0	0	2	0	0	2	1	1	1	2	1	4	0	2	2	2	0	2	1	3	1	16	2	1	5	0	2	1	2	0	0	3	2
GG[T>C]GG	1	6	1	1	2	0	1	5	0	2	44	7	1	5	1	7	1	2	5	1	1	0	0	0	4	2	3	9	3	0	4	4	1	1	0	1	1	27	3	2	2	0	2	1	1	4	2	8	1
GG[T>C]GT	1	10	0	1	4	0	2	4	1	0	35	4	1	2	0	2	1	1	5	3	0	0	4	1	1	8	1	4	2	2	0	3	0	1	1	2	2	23	2	0	1	2	3	2	2	0	0	3	0
GG[T>C]TA	0	2	0	0	3	2	0	3	0	3	30	2	1	2	1	4	2	1	6	2	0	0	1	3	2	6	4	2	0	4	3	4	0	0	0	0	0	16	2	0	1	0	0	1	2	0	0	3	0
GG[T>C]TC	4	1	3	1	2	1	0	3	4	2	35	1	0	3	4	6	0	3	4	3	1	0	1	1	1	7	2	2	2	2	2	3	1	1	3	1	0	21	1	2	1	2	2	0	1	2	3	1	0
GG[T>C]TG	2	3	1	2	2	0	1	4	1	1	48	8	1	2	6	13	1	2	11	1	2	0	6	1	4	10	5	6	9	1	0	7	1	0	4	4	3	19	2	7	2	1	3	1	0	1	3	10	0
GG[T>C]TT	1	5	4	1	4	3	3	5	2	3	58	15	6	6	0	10	2	1	12	6	1	2	3	1	3	9	3	7	4	4	7	6	2	2	1	2	3	29	4	5	3	2	7	3	2	3	3	17	2
GT[T>C]AA	2	0	0	0	0	1	0	1	2	3	22	1	2	1	0	2	0	2	3	3	0	0	1	2	0	5	2	3	2	0	2	1	0	0	1	0	2	11	2	1	1	1	2	1	1	1	2	1	0
GT[T>C]AC	0	2	0	0	2	1	1	2	0	2	32	0	0	0	1	9	0	0	2	3	0	0	0	1	1	2	0	2	4	1	2	1	0	2	0	0	3	7	0	0	0	2	0	1	1	1	1	0	0
GT[T>C]AG	0	3	0	1	0	1	1	6	0	1	16	2	0	1	1	2	0	0	6	2	0	1	1	1	1	4	0	4	4	0	1	3	0	1	0	1	0	7	3	3	0	1	1	0	0	2	2	2	2
GT[T>C]AT	0	2	1	2	3	1	3	7	0	2	36	2	3	3	3	3	2	0	11	1	0	2	2	1	3	3	1	0	0	1	2	8	0	1	1	0	0	17	0	2	0	2	1	3	1	1	3	2	2
GT[T>C]CA	4	0	2	1	1	1	1	0	3	2	11	0	1	1	0	7	0	2	6	3	1	0	0	4	2	3	1	2	4	0	4	3	0	1	0	2	0	12	3	1	0	2	2	0	1	0	1	0	0
GT[T>C]CC	0	3	0	0	2	2	3	2	0	0	12	4	2	0	0	3	1	0	5	2	1	1	1	0	0	4	2	2	3	0	2	2	0	0	0	1	0	7	2	1	2	1	1	0	1	1	2	3	1
GT[T>C]CG	0	0	0	0	0	0	0	0	0	0	3	0	0	0	0	0	0	0	1	1	0	0	0	0	2	1	0	0	0	1	0	1	0	0	0	0	0	1	0	0	0	0	0	0	0	3	0	0	0
GT[T>C]CT	3	3	1	1	3	1	2	7	0	0	16	5	2	1	2	15	1	2	7	4	2	1	4	2	6	10	3	3	3	0	3	0	1	3	0	1	1	3	0	2	0	2	2	2	0	0	0	5	1
GT[T>C]GA	0	0	0	0	0	2	0	0	0	0	27	3	0	0	0	0	0	0	2	1	1	0	1	0	0	1	2	2	1	0	1	2	0	0	0	0	0	9	0	1	0	1	1	0	0	1	0	2	0
GT[T>C]GC	0	0	1	0	0	1	0	1	0	3	12	1	0	0	1	2	0	0	3	1	1	0	0	1	0	0	0	2	0	1	2	0	0	0	0	1	0	9	0	1	0	1	0	0	0	0	1	1	0
GT[T>C]GG	0	5	0	0	3	0	0	0	0	1	12	1	2	1	0	5	3	0	1	1	1	0	0	0	3	1	0	3	1	1	3	1	1	1	2	1	0	2	1	0	1	1	0	0	0	1	0	1	0
GT[T>C]GT	0	0	2	1	0	0	2	1	0	0	17	1	1	0	1	3	0	0	5	3	1	0	0	1	2	2	2	3	0	1	4	0	0	2	0	0	1	4	0	1	2	1	2	0	1	2	0	1	0
GT[T>C]TA	1	2	0	0	0	1	1	1	1	0	15	1	1	2	2	2	1	0	4	1	0	0	0	2	0	6	1	3	1	1	1	3	1	0	1	1	1	8	2	1	2	1	1	0	0	1	1	2	0
GT[T>C]TC	0	1	1	2	2	0	2	2	0	0	14	3	0	0	1	4	1	0	3	2	0	0	1	0	0	5	4	4	2	1	4	2	1	0	0	2	0	2	0	2	0	1	0	1	0	2	3	3	1
GT[T>C]TG	2	7	1	0	3	0	2	0	1	2	13	3	3	2	1	4	1	2	2	4	0	0	3	0	1	5	6	2	3	1	3	4	0	2	2	2	1	6	1	0	2	2	1	2	1	1	1	2	0
GT[T>C]TT	0	1	0	0	2	4	2	4	0	2	36	3	2	3	0	6	1	0	4	1	1	1	5	3	1	5	3	5	5	1	4	6	1	0	2	1	3	14	4	7	0	1	3	1	1	1	1	2	1
TA[T>C]AA	3	7	2	8	5	4	4	15	1	6	39	11	6	7	3	25	3	3	27	7	5	3	8	5	4	19	6	17	12	4	6	9	3	1	3	2	5	24	9	6	3	4	20	1	5	7	6	9	4
TA[T>C]AC	2	10	4	8	8	2	7	6	1	7	46	8	4	8	1	13	2	5	14	3	5	2	6	3	4	12	7	8	10	2	6	11	4	4	3	4	5	29	2	5	2	2	16	1	1	3	2	7	1
TA[T>C]AG	4	6	6	3	6	3	7	13	4	8	36	5	7	5	2	17	3	3	18	8	7	1	9	8	8	16	9	15	9	2	14	16	7	4	2	4	7	21	8	5	6	0	22	3	2	6	6	5	2
TA[T>C]AT	6	11	8	11	11	6	11	16	5	7	78	13	5	6	6	26	5	8	30	9	4	0	9	10	9	27	9	19	24	4	7	14	2	3	4	5	8	50	10	6	6	6	47	5	13	10	6	11	0
TA[T>C]CA	4	1	3	0	0	0	5	4	2	6	28	3	3	4	1	11	1	5	14	0	1	2	3	1	2	5	5	4	9	4	1	4	2	1	3	1	1	14	2	6	3	2	2	1	0	2	3	3	2
TA[T>C]CC	0	1	0	1	1	1	0	2	0	2	15	6	1	0	0	8	1	2	11	4	1	1	0	0	2	5	7	3	3	1	1	3	0	3	1	0	1	9	2	4	1	1	2	1	1	2	3	6	1
TA[T>C]CG	1	0	0	0	0	0	1	1	0	0	1	0	0	0	0	1	1	0	2	0	0	0	0	0	0	0	0	1	0	0	0	1	0	1	0	0	0	0	0	0	1	0	0	0	1	0	0	0	0
TA[T>C]CT	0	6	1	2	4	0	3	13	0	2	10	8	3	5	3	10	2	1	24	3	2	3	2	3	4	11	10	15	8	4	6	9	1	1	1	3	3	12	2	2	3	8	8	3	2	2	3	8	3
TA[T>C]GA	1	9	3	2	3	0	4	6	0	6	45	3	3	5	3	11	1	4	11	5	1	0	3	5	3	12	7	10	1	2	6	2	3	0	1	5	2	21	5	4	2	5	11	3	0	1	2	3	0
TA[T>C]GC	0	4	2	2	2	2	2	11	0	1	13	1	2	5	2	12	2	2	8	4	0	0	2	1	8	8	4	8	3	2	1	4	1	2	0	4	0	14	2	1	0	2	9	2	2	4	2	2	0
TA[T>C]GG	2	7	1	2	1	2	0	10	2	0	14	4	4	9	4	14	1	1	10	1	2	0	4	4	6	7	3	7	8	6	9	3	5	1	6	3	1	16	7	4	3	1	4	2	1	6	1	4	0
TA[T>C]GT	4	1	6	5	6	1	0	15	4	2	21	4	6	3	6	17	2	5	12	4	3	1	4	2	5	9	4	8	3	4	2	12	1	5	3	6	3	21	2	6	6	5	14	3	7	7	6	5	1
TA[T>C]TA	1	5	3	0	5	1	7	9	1	3	23	5	4	5	4	18	0	2	16	9	2	4	7	0	10	22	9	12	9	6	8	13	3	5	1	6	4	11	2	3	5	5	19	0	1	5	2	6	4
TA[T>C]TC	2	6	1	0	5	2	3	5	2	4	19	4	4	7	0	6	2	2	10	4	4	0	2	1	2	6	3	12	7	0	8	8	1	3	1	5	1	17	5	3	2	4	7	1	1	5	4	4	0
TA[T>C]TG	3	3	4	7	6	4	6	14	2	5	23	6	8	7	6	16	6	7	17	5	0	2	2	3	10	19	9	14	13	10	9	9	3	7	4	7	4	14	8	8	5	2	20	4	7	10	7	5	2
TA[T>C]TT	10	8	6	7	10	4	5	21	8	12	44	20	3	20	7	28	12	3	25	13	5	3	8	4	15	32	14	23	18	6	10	19	0	3	5	4	9	31	12	11	7	10	44	3	5	9	9	18	3
TC[T>C]AA	0	0	0	0	2	2	5	9	0	3	26	5	1	3	1	11	0	0	10	5	1	2	4	1	6	6	4	6	12	4	8	8	0	0	2	2	5	10	1	1	3	2	4	3	1	3	3	4	1
TC[T>C]AC	3	4	0	1	0	1	2	5	3	6	36	5	1	3	0	13	1	2	13	2	1	1	4	2	2	5	5	7	4	2	4	5	2	1	0	3	1	10	4	2	0	1	3	1	4	2	0	5	3
TC[T>C]AG	3	3	0	2	1	2	4	9	3	7	25	7	4	4	2	15	1	2	8	6	1	2	3	0	4	6	5	8	5	1	7	7	2	1	3	1	4	12	6	2	3	2	5	0	6	8	4	8	2
TC[T>C]AT	2	0	2	3	5	3	0	4	2	2	43	8	2	6	2	13	0	4	17	6	2	3	7	4	5	8	8	8	5	1	5	4	0	1	2	1	0	24	5	3	6	3	8	1	3	4	5	8	2
TC[T>C]CA	1	7	2	1	3	5	4	8	0	5	31	13	3	10	1	19	3	0	13	8	2	0	1	1	3	14	7	14	7	5	3	3	1	0	1	4	1	8	2	10	3	0	5	3	4	5	2	14	1
TC[T>C]CC	0	5	2	1	1	1	2	10	0	3	27	4	1	9	4	14	1	2	6	6	0	2	4	1	3	3	6	4	8	2	6	4	0	2	0	2	2	9	0	1	3	2	1	0	0	2	3	6	3
TC[T>C]CG	1	0	1	0	0	0	0	2	1	1	3	0	0	1	1	2	0	0	0	1	0	0	0	0	3	1	2	1	3	0	3	4	0	0	0	0	1	0	0	2	0	2	0	0	1	1	1	0	0
TC[T>C]CT	4	8	0	3	3	2	7	23	2	6	24	8	7	13	4	37	1	4	23	7	3	3	8	0	7	17	12	20	6	2	7	8	0	0	2	7	2	7	4	4	3	14	4	4	5	3	3	9	3
TC[T>C]GA	1	5	1	0	2	2	0	2	1	3	43	11	3	4	3	11	2	2	9	5	1	0	2	0	6	9	5	5	3	2	9	4	1	1	3	4	2	14	0	1	3	1	4	0	3	4	0	12	0
TC[T>C]GC	1	7	0	1	3	1	1	2	1	2	13	3	2	2	2	8	2	1	5	3	0	0	0	4	2	6	2	9	6	0	5	5	0	0	2	1	0	7	3	2	2	3	7	0	1	2	1	3	0
TC[T>C]GG	1	8	0	3	0	1	1	1	1	1	26	4	4	7	2	17	0	1	7	6	3	1	0	3	2	7	4	5	12	3	3	3	0	2	5	2	0	10	0	4	1	1	7	2	1	5	1	4	1
TC[T>C]GT	5	3	2	3	2	2	3	4	3	3	30	7	5	7	2	17	0	3	12	4	4	3	2	2	4	3	2	5	6	1	8	4	1	0	1	2	1	10	4	3	3	1	2	3	0	7	2	7	3
TC[T>C]TA	2	1	3	2	4	2	1	13	2	5	12	5	3	10	1	15	0	2	13	5	0	1	3	1	3	10	7	6	7	0	6	1	0	3	0	4	0	10	1	8	1	3	4	2	1	3	1	5	1
TC[T>C]TC	0	5	2	2	2	3	7	7	0	1	23	2	6	7	1	17	1	4	15	6	3	1	6	1	6	13	5	9	5	2	6	7	1	2	2	1	1	12	2	5	3	4	5	2	2	4	1	1	1
TC[T>C]TG	2	7	2	0	3	2	3	11	2	1	24	4	1	7	3	23	4	1	11	7	1	0	2	2	4	11	7	7	7	2	6	8	0	2	1	4	1	8	4	7	4	4	10	1	2	4	6	3	1
TC[T>C]TT	4	7	7	3	8	1	8	24	5	8	54	10	12	8	6	37	3	6	31	6	3	3	7	4	9	22	12	22	14	5	20	12	5	4	2	9	4	10	7	8	7	7	13	3	5	10	6	9	2
TG[T>C]AA	6	5	1	3	5	1	13	6	5	7	79	9	3	7	0	18	3	5	16	9	1	0	8	3	5	11	7	13	10	1	11	12	3	1	2	5	4	44	7	5	1	3	7	3	4	5	3	9	1
TG[T>C]AC	0	4	2	4	5	2	4	6	0	6	73	5	2	2	2	6	1	4	12	2	4	1	8	2	3	10	4	6	2	1	2	8	0	1	2	2	0	40	2	1	1	2	2	0	2	4	4	4	3
TG[T>C]AG	1	11	4	1	4	1	12	8	1	2	52	6	3	9	4	10	3	1	12	1	4	0	4	2	7	12	10	11	9	2	5	7	1	2	2	3	3	21	7	4	0	3	5	6	3	4	4	5	0
TG[T>C]AT	6	3	6	6	6	6	7	16	5	10	188	15	4	4	5	12	1	3	20	7	2	1	9	16	7	20	6	15	11	2	7	14	0	1	5	4	7	103	8	7	5	1	9	5	5	9	8	18	1
TG[T>C]CA	3	1	4	1	5	4	2	2	2	1	51	12	2	2	5	11	4	1	7	6	0	3	3	4	4	13	3	8	4	4	5	5	0	0	0	5	1	44	1	2	5	2	4	2	2	4	4	12	3
TG[T>C]CC	1	8	2	1	2	1	2	6	0	2	41	4	4	4	1	9	2	2	3	6	5	0	3	0	2	3	2	9	6	0	1	3	2	2	1	0	0	19	1	3	2	1	2	2	3	2	2	4	0
TG[T>C]CG	1	0	0	0	0	0	0	1	1	1	2	0	0	0	0	1	1	1	2	3	0	0	1	0	2	1	0	0	1	1	0	0	0	0	0	0	0	3	0	0	1	1	0	0	0	0	0	0	0
TG[T>C]CT	5	1	2	4	3	1	7	15	3	3	38	8	5	6	3	21	4	3	20	5	3	3	6	6	10	15	3	11	12	0	11	8	2	2	0	6	2	21	5	2	5	5	7	2	3	6	5	8	5
TG[T>C]GA	1	4	2	0	2	2	0	5	0	1	71	11	1	1	1	8	1	3	14	3	0	1	2	2	2	3	5	6	4	1	3	5	1	0	1	6	4	32	2	2	0	1	1	1	2	4	1	12	1
TG[T>C]GC	1	5	0	4	1	2	2	5	0	3	32	8	1	5	0	9	2	0	5	2	1	0	2	1	4	1	2	1	3	0	4	4	1	0	2	5	1	18	3	4	0	0	5	0	2	5	0	6	2
TG[T>C]GG	0	5	1	0	2	1	2	10	0	5	32	1	4	7	1	18	1	3	8	4	0	1	2	3	2	8	4	8	6	0	3	2	2	0	1	4	3	22	4	2	3	3	3	2	0	3	5	1	1
TG[T>C]GT	1	7	8	2	1	2	8	4	1	4	47	15	3	5	4	8	2	5	5	7	0	1	1	3	2	3	5	11	8	2	7	8	0	0	2	3	0	18	2	5	2	1	4	3	1	4	1	14	1
TG[T>C]TA	1	3	4	2	3	2	5	3	1	5	56	6	4	7	4	10	4	2	5	2	3	3	2	5	2	10	7	11	3	3	5	5	2	0	3	4	5	32	4	3	6	6	5	2	2	2	2	5	3
TG[T>C]TC	2	4	1	2	3	4	5	4	2	4	48	6	2	6	3	6	1	2	19	8	0	1	1	1	3	11	13	10	11	2	3	6	3	3	0	2	3	34	2	1	1	1	12	0	5	3	3	7	1
TG[T>C]TG	2	7	1	2	6	2	4	7	0	7	64	9	3	6	6	11	3	2	22	6	2	2	4	4	3	14	4	13	16	2	2	12	6	2	1	3	3	30	6	2	4	6	6	3	3	7	6	9	2
TG[T>C]TT	5	4	4	4	8	7	5	13	5	7	105	12	3	14	3	24	6	11	29	10	7	0	7	5	12	33	6	13	13	2	16	16	4	3	1	7	11	50	10	5	6	8	14	4	3	8	4	11	1
TT[T>C]AA	4	5	3	3	2	6	7	10	5	5	42	9	7	3	2	26	3	4	22	11	2	0	6	6	13	20	10	21	8	4	8	11	3	5	4	6	3	15	4	9	5	5	7	6	2	8	6	8	1
TT[T>C]AC	0	7	2	5	4	3	4	7	0	5	59	5	0	1	3	16	1	2	9	11	5	1	1	3	4	13	3	6	8	0	11	13	3	2	1	0	3	18	3	5	1	2	9	0	2	8	3	5	1
TT[T>C]AG	2	9	3	1	3	5	10	11	1	6	31	6	3	5	0	22	1	3	19	10	3	1	6	1	12	10	5	16	8	2	6	7	3	0	8	2	3	16	3	9	7	0	4	3	2	6	4	6	1
TT[T>C]AT	4	9	2	1	9	8	8	18	2	13	97	16	3	5	6	41	9	3	38	14	4	3	7	7	16	26	10	33	14	6	15	23	4	3	6	5	5	47	9	12	5	7	13	2	5	12	6	16	3
TT[T>C]CA	3	5	5	3	5	6	5	4	3	2	39	8	2	6	5	25	3	0	11	11	4	2	5	1	2	20	6	8	4	2	6	5	1	0	1	7	3	31	3	5	6	6	8	2	6	2	7	9	2
TT[T>C]CC	9	8	6	6	3	6	6	7	5	6	100	18	2	5	3	17	4	2	35	14	4	1	10	4	10	18	4	17	15	5	9	15	2	2	3	9	7	66	9	3	2	0	4	5	3	4	9	21	1
TT[T>C]CG	0	1	0	0	0	0	0	1	0	0	4	0	0	1	0	3	0	1	0	2	0	0	0	0	0	1	0	0	1	0	1	0	0	0	0	0	0	3	1	1	0	0	0	0	0	0	0	0	0
TT[T>C]CT	7	18	2	5	6	6	8	30	5	8	62	10	8	9	5	37	6	5	30	10	5	1	3	7	7	27	9	23	16	7	9	16	1	6	1	10	5	19	3	12	7	7	13	2	6	4	11	8	1
TT[T>C]GA	1	4	1	2	0	4	2	2	1	2	40	5	4	3	2	11	3	2	6	4	3	0	2	3	4	9	5	8	5	1	3	9	0	0	1	5	1	19	3	2	1	4	2	0	3	2	3	4	0
TT[T>C]GC	1	1	1	0	3	1	4	2	1	1	9	6	0	4	1	12	0	0	14	4	1	0	3	0	3	5	6	2	6	2	1	5	1	1	2	0	2	10	2	2	2	3	5	0	0	2	4	7	0
TT[T>C]GG	2	2	3	2	2	0	3	4	2	4	19	8	6	5	4	14	2	4	13	3	2	1	3	2	3	7	3	12	10	3	5	3	0	0	3	6	0	8	2	4	0	2	2	0	2	4	0	9	1
TT[T>C]GT	3	1	1	5	1	4	5	7	3	2	22	5	2	2	4	9	3	2	9	4	1	0	2	3	2	15	8	8	7	3	7	6	4	1	1	2	3	10	6	7	4	2	8	2	2	3	0	6	0
TT[T>C]TA	2	3	3	2	3	2	7	10	2	1	44	11	2	6	2	20	2	2	22	7	5	0	5	4	4	12	4	8	9	3	3	12	0	1	0	1	5	14	7	5	3	5	6	2	2	7	4	9	3
TT[T>C]TC	5	4	2	1	1	1	3	10	2	3	51	13	6	11	3	16	5	2	12	11	5	2	5	2	8	14	5	9	6	3	4	8	3	2	1	1	6	27	2	4	3	3	5	1	2	12	0	12	3
TT[T>C]TG	3	5	5	4	8	3	9	12	2	5	35	9	3	3	4	22	6	6	17	6	10	3	8	7	10	19	3	15	14	3	8	16	5	3	2	3	4	11	2	11	4	2	14	2	5	9	5	10	2
TT[T>C]TT	8	14	14	7	11	6	16	31	6	9	144	18	12	12	8	42	4	8	53	19	6	2	8	6	8	26	18	23	18	4	35	29	4	6	3	7	10	36	12	16	5	11	15	3	3	8	15	27	8
AA[T>G]AA	1	6	3	1	6	1	1	13	1	4	5	17	4	2	1	9	1	3	18	3	1	1	1	1	2	11	4	10	3	2	8	8	1	1	1	2	1	10	3	9	4	1	6	2	0	7	0	17	1
AA[T>G]AC	1	2	0	1	0	0	0	2	1	1	2	3	0	0	1	5	1	1	0	3	0	1	0	0	3	3	0	2	2	1	2	2	0	0	0	0	0	3	1	4	0	2	1	0	1	2	0	4	1
AA[T>G]AG	1	2	0	2	2	0	1	9	2	2	1	4	2	2	0	7	2	0	9	1	0	1	2	2	2	4	3	5	4	2	2	2	1	0	0	3	3	2	3	1	1	2	1	3	0	3	0	2	1
AA[T>G]AT	0	1	0	1	1	1	0	2	0	1	4	8	1	3	2	5	1	1	6	2	1	1	4	0	1	3	2	3	2	3	4	3	1	0	0	2	2	4	6	11	3	0	3	1	0	4	3	8	2
AA[T>G]CA	0	1	2	0	1	0	0	7	0	5	2	5	2	0	2	3	0	0	5	5	0	0	1	0	3	5	3	4	1	0	4	4	1	1	0	0	0	3	0	2	1	2	2	0	0	1	0	5	0
AA[T>G]CC	0	0	1	1	0	0	0	2	0	1	3	6	1	0	2	3	1	0	2	1	0	0	0	0	1	2	2	3	0	0	1	2	0	0	1	0	1	3	0	1	0	2	0	0	0	1	1	6	0
AA[T>G]CG	0	1	0	0	0	0	0	0	0	0	1	0	0	0	0	1	0	0	0	0	0	0	0	0	0	1	0	0	0	0	0	0	0	0	0	0	0	1	0	0	0	0	0	0	0	0	0	0	0
AA[T>G]CT	0	1	0	0	1	1	2	3	0	1	3	2	0	1	0	1	2	1	4	0	1	1	3	1	3	2	0	1	3	0	1	1	0	0	0	0	1	4	0	1	0	1	0	1	1	1	2	2	1
AA[T>G]GA	0	7	0	0	2	1	2	9	0	2	2	7	5	0	0	15	1	1	17	4	1	1	6	3	0	6	3	10	5	3	5	5	0	0	1	1	2	4	1	1	3	3	0	0	0	2	1	6	2
AA[T>G]GC	1	2	0	0	1	0	1	6	1	2	1	1	4	0	0	5	1	0	6	1	0	0	2	0	2	6	2	3	3	0	2	0	0	1	0	0	1	4	2	0	0	1	0	0	0	1	0	2	0
AA[T>G]GG	0	2	0	0	0	0	1	1	0	1	1	1	3	1	1	4	0	0	7	2	1	0	1	1	0	1	2	4	1	2	1	4	1	0	0	0	1	0	1	2	1	1	0	0	0	2	1	1	0
AA[T>G]GT	0	2	1	0	1	1	5	15	0	7	4	2	1	2	2	17	0	2	9	2	1	1	2	0	3	3	3	4	7	2	3	2	0	0	2	2	2	10	1	2	0	3	2	0	2	1	0	2	1
AA[T>G]TA	0	0	3	1	0	0	3	3	0	2	5	9	4	2	0	7	0	1	15	4	2	3	1	1	4	12	3	11	7	3	6	7	1	1	0	1	2	10	4	7	3	0	4	0	2	6	1	7	2
AA[T>G]TC	0	2	1	1	0	0	1	0	1	2	4	1	1	1	2	1	0	1	0	2	1	0	2	1	2	4	3	2	0	0	2	1	0	0	2	1	1	6	0	1	1	2	1	0	2	2	2	1	1
AA[T>G]TG	0	2	2	0	0	1	1	4	0	1	3	0	3	1	0	8	0	1	3	2	0	1	1	2	0	3	1	4	6	2	5	2	1	0	0	1	0	4	1	3	0	1	2	0	0	0	2	0	2
AA[T>G]TT	1	1	1	0	0	3	3	13	1	2	11	6	4	1	4	9	1	0	12	6	3	0	0	3	3	10	5	10	4	0	9	1	0	0	1	3	3	12	6	7	1	5	5	3	1	4	2	6	0
AC[T>G]AA	0	1	0	2	0	1	0	3	0	2	0	3	1	2	0	8	0	0	13	3	0	0	1	2	0	8	5	3	2	0	5	4	0	0	0	1	0	2	0	1	0	0	1	0	1	3	0	3	0
AC[T>G]AC	0	1	1	0	1	0	0	2	0	0	1	1	1	1	0	3	0	0	3	2	1	0	0	0	0	4	1	3	1	0	0	2	0	0	1	1	1	1	1	1	0	0	1	0	0	0	0	2	0
AC[T>G]AG	0	3	0	1	0	2	0	3	0	1	0	1	0	1	0	2	0	0	4	2	1	0	1	0	2	3	3	2	1	0	1	0	0	0	0	0	1	0	2	0	1	0	0	0	1	0	4	1	0
AC[T>G]AT	0	0	0	1	1	0	2	2	0	1	3	1	1	2	0	6	1	1	6	2	0	0	1	0	1	0	1	4	3	0	0	4	0	0	0	1	0	1	0	0	0	3	2	0	0	1	5	1	0
AC[T>G]CA	0	1	1	0	2	1	2	8	0	4	11	3	1	1	0	9	1	0	6	1	0	0	2	1	0	4	1	6	2	1	3	4	0	0	0	1	0	8	2	3	0	3	1	1	0	1	2	3	0
AC[T>G]CC	1	3	1	0	1	1	0	5	0	1	9	4	0	0	0	8	1	0	3	0	1	1	1	0	2	2	1	5	3	0	0	1	0	0	1	0	0	2	2	1	0	0	0	0	1	1	0	4	2
AC[T>G]CG	0	0	0	0	0	1	0	0	0	0	1	0	0	0	0	0	0	0	0	0	0	0	0	0	0	1	1	2	0	0	0	3	0	0	0	1	0	2	0	0	0	0	0	0	0	0	0	0	0
AC[T>G]CT	1	2	0	0	1	0	2	2	1	0	10	0	3	0	1	1	2	1	10	2	0	0	0	3	3	5	3	8	4	0	0	3	1	0	0	1	1	2	1	4	0	2	1	0	1	0	1	0	0
AC[T>G]GA	1	4	1	1	1	3	1	7	1	3	5	2	3	3	2	10	0	0	14	2	1	1	1	1	0	8	5	12	2	1	4	8	0	0	1	3	2	8	2	1	2	2	0	2	0	1	3	2	1
AC[T>G]GC	2	1	3	1	1	0	2	4	1	1	4	3	0	2	0	9	0	1	5	1	1	0	0	1	3	4	3	5	4	1	0	0	0	0	0	1	0	2	3	0	1	3	1	0	0	0	0	2	1
AC[T>G]GG	2	1	0	2	1	1	1	4	1	2	4	0	2	1	1	5	0	0	3	0	0	0	1	0	0	1	3	3	1	2	3	3	0	3	0	0	0	5	1	2	0	1	0	2	0	1	1	0	0
AC[T>G]GT	3	2	0	0	3	1	0	5	1	2	6	2	3	3	0	17	0	0	9	6	1	1	0	0	0	6	4	2	2	2	2	1	0	0	0	1	0	4	3	1	4	0	1	0	1	2	2	2	1
AC[T>G]TA	3	2	2	1	5	0	3	18	3	4	24	6	2	5	2	13	1	3	12	23	1	0	2	0	1	10	4	11	7	2	9	8	1	1	1	2	1	6	6	11	3	3	3	0	2	16	3	5	0
AC[T>G]TC	0	0	0	0	2	0	2	15	0	3	17	5	2	3	1	7	0	1	9	9	1	0	4	1	3	8	6	6	4	0	11	4	0	1	0	4	2	8	5	5	1	2	1	1	3	12	5	5	0
AC[T>G]TG	0	2	0	1	0	0	0	12	0	4	20	3	1	1	1	9	1	1	14	15	0	0	1	0	3	2	6	6	1	1	9	7	0	1	0	4	1	10	2	3	1	5	4	2	0	9	0	3	0
AC[T>G]TT	1	5	2	1	1	0	4	14	1	5	39	1	4	2	1	18	2	4	22	9	3	1	5	3	4	16	9	17	8	3	8	6	2	2	0	1	1	8	3	12	2	5	4	1	2	7	4	1	1
AG[T>G]AA	0	1	0	0	2	3	2	3	0	2	1	1	0	1	0	6	0	0	4	4	1	0	1	2	4	1	1	4	4	0	2	4	1	1	0	2	2	0	1	1	2	1	0	0	1	1	1	1	0
AG[T>G]AC	0	2	0	2	0	0	1	0	0	0	1	2	1	3	0	3	0	0	1	2	1	0	2	0	1	0	0	1	0	0	0	1	0	1	0	0	0	1	0	1	0	1	0	0	0	0	0	2	0
AG[T>G]AG	0	4	0	0	0	0	0	1	0	1	1	1	0	4	0	9	0	0	5	0	1	0	3	0	0	1	3	5	4	0	0	2	0	0	0	0	2	3	0	0	1	0	0	0	0	0	1	1	0
AG[T>G]AT	0	1	1	0	0	1	2	1	0	0	1	2	0	1	0	3	0	1	4	1	1	0	0	0	1	3	3	1	1	0	1	3	0	0	0	0	0	5	0	0	0	0	0	0	1	0	0	3	0
AG[T>G]CA	0	2	0	1	1	1	0	3	0	0	2	1	0	1	0	4	0	0	3	2	1	0	1	1	1	2	1	2	3	0	0	0	0	1	0	0	1	1	1	3	0	3	0	0	3	1	1	1	0
AG[T>G]CC	1	3	2	0	1	0	0	0	1	1	1	2	1	0	0	2	0	0	2	2	0	1	1	0	2	3	1	1	1	0	0	0	1	0	1	0	1	1	0	0	0	0	0	0	0	1	1	2	1
AG[T>G]CG	0	1	0	0	0	0	0	0	0	0	1	0	0	0	0	0	0	1	0	0	0	0	0	0	0	0	0	0	1	0	0	0	0	0	0	0	0	0	0	0	0	0	0	0	0	0	0	0	0
AG[T>G]CT	0	1	0	0	1	0	0	9	1	0	1	3	1	0	0	3	0	0	6	3	1	0	2	0	2	5	3	6	1	0	2	2	0	0	1	1	1	1	0	1	1	3	0	0	0	0	1	2	0
AG[T>G]GA	2	8	2	0	1	2	3	5	1	1	1	2	2	4	2	7	0	2	11	1	0	0	1	1	2	4	2	8	3	1	2	2	0	0	0	0	0	0	2	1	1	2	1	0	0	1	2	3	0
AG[T>G]GC	1	6	0	2	0	0	0	7	1	0	0	0	0	2	0	7	0	0	4	0	1	0	0	0	2	2	4	0	2	0	2	3	0	0	0	0	2	0	0	1	0	2	1	0	2	0	0	1	0
AG[T>G]GG	1	12	0	0	1	1	3	6	0	0	1	0	1	0	2	2	0	0	6	2	1	0	1	0	0	1	3	4	1	0	2	4	0	0	0	0	0	2	0	0	1	0	0	1	1	0	1	0	0
AG[T>G]GT	1	1	0	0	1	0	0	13	1	0	0	0	0	4	2	12	1	2	6	2	0	0	1	1	1	5	8	4	2	0	0	1	0	2	0	2	3	3	2	2	0	2	3	0	0	3	0	1	0
AG[T>G]TA	0	2	0	0	0	1	1	6	0	0	2	0	1	2	1	8	0	1	10	4	0	0	1	1	2	4	1	6	1	0	7	0	0	0	0	2	3	7	2	3	0	1	2	0	1	5	0	0	0
AG[T>G]TC	0	1	0	1	1	0	1	6	0	0	0	4	4	0	0	5	2	0	4	2	0	0	0	1	4	4	2	3	1	0	1	1	1	1	0	0	0	1	0	0	0	0	0	2	1	1	0	4	0
AG[T>G]TG	1	4	1	0	0	0	1	4	0	1	0	2	1	4	0	8	0	1	6	1	2	0	1	0	3	3	2	3	0	1	5	3	1	0	1	0	0	4	0	2	0	0	0	0	0	1	0	2	1
AG[T>G]TT	1	6	1	1	2	0	4	7	0	2	11	2	2	4	3	12	0	0	18	6	2	0	3	1	3	12	5	11	3	0	4	3	0	0	0	2	0	4	2	2	1	2	6	0	0	2	0	3	1
AT[T>G]AA	2	3	1	5	6	1	4	6	1	6	4	9	7	5	2	18	2	2	19	6	2	0	2	1	5	9	7	12	9	0	4	7	1	3	1	8	0	8	4	5	0	7	4	0	0	4	2	9	0
AT[T>G]AC	0	2	1	1	2	0	0	5	0	1	2	8	0	1	1	3	1	0	11	1	1	2	0	1	2	3	3	1	0	0	1	0	0	1	0	0	0	3	0	1	4	1	2	1	0	1	0	8	3
AT[T>G]AG	0	4	0	1	0	0	1	3	0	0	1	6	0	2	0	8	1	0	4	2	0	0	0	1	1	3	0	4	4	2	3	0	0	0	0	0	1	3	2	4	0	1	0	0	0	2	1	6	0
AT[T>G]AT	1	2	1	2	2	3	1	8	1	1	2	9	1	2	0	11	1	1	17	4	0	1	2	0	3	9	2	9	2	3	9	5	2	0	1	4	1	4	2	5	1	3	3	1	1	4	1	9	1
AT[T>G]CA	1	3	0	0	6	1	3	1	0	1	4	5	1	1	3	7	2	1	5	4	1	0	2	0	1	5	2	7	4	0	1	2	1	0	1	0	1	2	5	2	0	0	2	2	1	1	2	3	0
AT[T>G]CC	0	3	0	0	0	1	1	3	0	1	0	1	1	1	1	2	0	1	7	0	1	1	3	0	3	2	1	2	0	0	2	4	0	0	0	1	0	1	1	3	0	0	0	3	1	0	0	1	1
AT[T>G]CG	0	0	0	0	0	0	1	0	0	0	0	0	0	0	0	0	0	0	1	0	0	0	1	0	0	1	0	0	0	0	0	0	0	0	0	0	0	1	0	0	0	0	0	0	0	0	0	0	0
AT[T>G]CT	1	0	0	1	1	0	1	4	1	2	1	3	0	2	0	9	1	0	5	3	1	0	1	1	2	6	6	8	2	1	5	4	1	0	2	0	1	4	2	1	1	2	1	0	1	1	1	3	0
AT[T>G]GA	1	3	1	1	1	0	1	10	1	5	4	2	3	4	1	16	0	0	8	3	1	0	0	0	1	5	3	11	3	1	1	2	2	0	1	0	1	2	3	2	1	1	2	2	3	2	2	2	0
AT[T>G]GC	0	0	1	0	1	1	3	2	0	0	1	3	0	1	1	5	1	1	7	3	1	0	1	0	0	2	2	5	3	1	3	2	1	0	0	2	1	0	2	1	0	2	1	1	0	0	0	3	0
AT[T>G]GG	0	0	0	1	1	1	0	2	0	1	1	0	1	0	0	9	2	1	2	0	0	0	0	1	3	3	2	2	0	0	2	2	0	1	1	0	0	1	1	0	1	2	1	0	1	1	1	0	0
AT[T>G]GT	2	3	1	1	3	1	0	5	1	4	4	2	1	2	3	4	1	1	15	4	0	0	5	1	1	4	4	5	6	0	5	2	1	0	0	2	0	2	0	2	1	1	1	0	4	3	4	2	0
AT[T>G]TA	0	6	4	1	4	3	7	19	0	3	12	14	6	4	5	17	0	2	24	11	1	1	5	4	1	11	6	23	8	0	10	9	0	0	3	4	2	5	8	10	3	4	9	3	3	11	8	13	1
AT[T>G]TC	1	5	2	3	1	1	2	4	1	1	8	7	2	3	2	5	0	0	13	3	0	1	1	1	2	2	3	7	5	0	6	3	1	0	0	0	3	4	3	6	0	3	2	1	1	5	1	7	1
AT[T>G]TG	3	4	4	3	2	0	2	3	4	1	2	7	3	2	1	8	1	1	5	6	3	2	2	0	2	8	6	8	4	0	7	7	0	0	0	3	1	5	4	1	0	1	5	3	1	4	1	5	2
AT[T>G]TT	0	7	7	4	5	2	5	17	1	4	19	25	9	8	4	20	4	2	16	11	1	2	2	6	3	18	13	33	8	2	8	14	2	1	1	7	7	12	4	10	1	9	8	3	3	8	4	26	1
CA[T>G]AA	1	5	1	0	1	0	2	2	1	1	1	6	2	0	1	9	1	0	8	1	1	0	0	1	0	6	1	3	1	1	2	4	0	0	0	1	0	5	0	2	0	2	0	1	0	0	0	6	0
CA[T>G]AC	0	0	0	0	0	0	0	0	0	1	0	0	0	0	0	2	1	1	0	0	1	0	0	1	0	1	1	1	0	0	0	1	0	0	0	1	1	1	0	0	0	0	0	0	0	0	0	0	0
CA[T>G]AG	0	1	0	1	0	0	0	4	0	0	2	3	5	2	1	4	0	0	4	0	0	0	1	1	0	2	1	2	1	1	1	1	0	1	0	2	0	2	1	3	0	1	0	0	0	1	3	2	0
CA[T>G]AT	0	1	0	1	1	1	0	1	0	1	2	5	0	0	0	3	0	1	4	2	2	1	1	0	1	0	3	1	2	0	4	2	0	0	0	0	0	3	0	3	0	0	1	2	0	0	0	5	1
CA[T>G]CA	3	3	1	0	4	0	3	3	3	0	4	2	1	1	3	5	0	0	1	0	1	0	1	0	2	4	2	4	1	0	0	2	2	0	1	0	4	1	0	0	0	3	0	0	1	0	4	3	0
CA[T>G]CC	0	6	0	0	1	0	0	0	0	0	3	0	0	1	2	2	0	0	6	1	0	0	0	1	0	1	0	0	2	1	2	1	1	0	0	0	0	2	1	0	1	0	0	0	1	3	1	0	0
CA[T>G]CG	0	1	0	0	0	1	0	0	0	0	1	1	1	1	0	1	0	0	0	0	0	0	0	0	1	0	0	4	0	0	0	0	0	0	0	0	0	0	0	0	0	0	0	0	0	0	0	1	0
CA[T>G]CT	2	2	0	1	2	0	1	2	0	2	1	0	0	1	0	5	1	1	6	0	0	0	1	0	1	1	1	1	0	0	1	3	0	0	1	0	1	4	0	0	2	0	1	0	1	0	0	0	0
CA[T>G]GA	0	1	1	1	1	0	1	4	0	1	7	6	3	2	1	2	0	0	13	1	1	0	1	2	4	6	2	4	4	1	3	3	1	0	1	1	0	0	4	1	1	3	2	1	0	1	0	5	0
CA[T>G]GC	0	2	2	1	2	1	2	5	0	0	3	0	3	2	1	7	0	1	4	0	0	0	2	1	1	3	3	7	1	0	3	4	1	0	0	1	2	2	3	0	1	6	1	0	0	2	0	0	0
CA[T>G]GG	0	2	1	1	0	1	0	2	0	1	3	2	1	1	1	7	2	0	4	2	0	1	0	0	0	1	5	3	2	0	5	2	0	1	0	1	2	2	1	0	1	1	0	0	0	0	0	3	1
CA[T>G]GT	1	2	0	4	1	0	0	8	1	0	3	4	1	3	5	19	2	0	8	3	1	0	0	1	3	5	3	7	3	0	2	0	0	0	0	0	0	0	2	3	0	3	0	3	4	1	1	4	0
CA[T>G]TA	0	2	0	0	1	1	0	1	0	1	1	3	2	0	1	4	2	1	3	4	3	0	0	0	0	2	0	2	1	1	2	2	0	1	0	0	0	4	0	2	1	3	2	0	0	0	3	2	0
CA[T>G]TC	0	1	0	0	0	0	2	1	0	1	2	6	1	1	2	3	1	0	2	1	0	0	0	0	0	5	0	3	0	0	2	3	2	0	1	0	0	4	0	2	1	0	2	0	0	1	0	6	1
CA[T>G]TG	0	1	0	0	0	2	2	3	0	1	5	2	0	1	1	3	2	1	5	1	1	0	0	0	2	0	0	6	3	0	2	0	1	0	0	0	1	5	0	1	1	1	1	0	0	1	1	2	0
CA[T>G]TT	0	2	3	0	1	1	3	5	0	0	9	1	2	1	2	7	2	1	14	6	1	2	1	1	2	11	1	11	2	2	3	5	0	2	1	1	2	6	4	0	0	2	2	4	1	4	1	1	2
CC[T>G]AA	1	0	0	0	1	1	0	1	1	1	4	4	1	1	0	2	1	0	11	1	0	0	0	1	0	1	3	3	1	0	2	4	1	0	0	0	0	1	1	2	1	2	1	0	0	2	1	4	0
CC[T>G]AC	0	0	0	0	0	0	0	0	0	0	2	2	1	0	1	0	1	0	4	0	0	0	0	0	1	0	2	1	0	0	1	1	0	0	1	0	0	3	0	0	0	1	1	0	0	0	0	2	0
CC[T>G]AG	0	1	0	0	0	0	1	2	0	0	3	1	0	1	2	2	1	0	3	1	1	1	0	0	1	2	0	4	1	1	0	0	1	0	0	1	1	0	1	0	1	0	0	0	2	0	0	1	1
CC[T>G]AT	0	0	0	0	1	1	0	0	0	1	2	1	0	3	0	5	1	0	1	1	0	0	0	0	2	4	1	2	0	0	0	1	0	1	0	1	0	1	0	2	0	1	0	0	0	0	3	1	0
CC[T>G]CA	0	3	0	1	0	0	1	2	0	0	13	2	3	3	0	8	1	2	6	4	0	0	1	1	1	3	3	8	5	3	2	7	0	1	0	0	0	5	0	1	1	1	1	2	1	1	0	2	0
CC[T>G]CC	1	9	1	1	0	0	1	7	1	0	3	0	0	4	3	8	2	0	2	1	0	0	0	1	0	3	3	5	0	0	1	2	0	1	1	0	1	3	0	1	0	0	0	2	0	1	1	1	0
CC[T>G]CG	0	1	0	0	0	0	0	0	0	0	1	0	0	1	0	5	0	0	1	1	0	0	0	0	1	1	0	0	1	0	0	1	0	1	0	0	0	0	0	0	0	0	0	0	0	0	0	0	0
CC[T>G]CT	1	1	2	0	2	1	2	4	0	1	9	1	0	3	2	10	0	0	10	3	2	0	1	0	1	6	8	6	1	2	1	1	0	0	3	1	2	2	1	1	0	1	2	0	0	1	0	1	0
CC[T>G]GA	0	1	0	0	0	0	1	2	1	2	17	5	0	4	1	10	0	0	8	2	1	0	1	1	3	6	5	5	6	0	3	3	0	0	0	1	0	4	2	3	0	3	0	3	0	2	1	5	0
CC[T>G]GC	1	4	0	0	0	2	2	3	1	2	3	2	1	6	0	5	1	0	6	3	0	0	2	2	1	6	1	9	4	0	2	1	0	1	0	1	0	2	1	0	0	2	2	0	2	1	0	2	0
CC[T>G]GG	0	4	0	1	0	1	4	3	0	0	7	2	0	3	1	7	0	0	7	3	0	0	4	1	1	4	3	5	6	0	2	4	0	0	1	0	0	0	2	0	0	2	3	0	1	2	0	2	0
CC[T>G]GT	0	1	2	1	2	1	1	6	0	3	7	1	2	4	3	8	1	0	6	1	1	2	2	1	1	2	1	3	1	1	2	2	0	0	0	1	2	5	0	0	1	0	1	2	0	1	0	1	2
CC[T>G]TA	0	2	1	1	1	0	1	3	0	3	6	6	1	1	0	9	1	0	3	3	0	0	1	1	1	5	5	5	3	0	4	4	0	0	1	2	1	1	2	2	1	1	1	3	3	3	2	6	0
CC[T>G]TC	0	0	1	0	2	1	1	5	0	2	13	3	1	6	3	10	1	3	14	2	1	1	0	3	3	6	4	11	2	0	3	1	0	0	0	1	0	3	2	1	1	4	1	1	0	2	1	3	1
CC[T>G]TG	1	2	1	0	1	0	1	6	1	3	17	2	0	2	1	3	1	0	7	8	0	0	1	0	1	4	5	1	4	1	2	6	0	1	2	1	2	2	2	0	1	1	2	0	1	1	1	1	0
CC[T>G]TT	0	3	1	2	1	0	0	5	0	2	12	2	4	5	3	12	2	1	18	4	1	0	1	1	3	5	4	11	2	1	8	4	1	3	0	0	2	5	1	2	1	2	2	0	1	3	3	2	0
CG[T>G]AA	0	0	1	1	0	0	0	0	0	0	0	2	0	0	0	3	0	0	0	1	0	0	0	0	0	0	0	1	0	0	0	0	0	0	0	0	0	0	0	1	0	0	0	0	1	0	1	2	0
CG[T>G]AC	1	0	0	0	0	0	0	0	1	1	0	0	0	0	0	0	0	1	0	0	0	0	0	0	0	0	0	0	0	0	0	0	0	0	0	0	0	0	0	0	0	0	0	0	0	0	0	0	0
CG[T>G]AG	0	1	0	0	0	0	0	1	0	1	0	0	0	0	1	2	0	0	0	0	0	0	0	0	0	1	0	0	0	0	0	0	0	0	0	0	0	1	0	0	0	0	0	0	0	0	0	0	0
CG[T>G]AT	0	0	0	1	0	0	0	1	0	0	0	0	1	0	0	0	0	0	0	0	0	0	0	0	0	2	1	0	0	0	0	0	0	0	0	0	0	0	2	0	0	0	0	0	0	0	0	0	0
CG[T>G]CA	0	0	0	0	0	0	0	0	0	1	0	0	0	0	1	0	0	0	0	0	0	0	0	0	0	1	0	0	1	0	0	1	0	0	0	0	0	0	1	0	0	0	0	0	0	0	0	0	0
CG[T>G]CC	0	0	0	0	0	0	0	0	0	0	1	1	0	0	0	0	0	0	1	1	0	0	0	1	0	0	0	0	1	0	0	0	0	0	0	0	0	0	0	0	0	0	0	0	0	0	1	1	0
CG[T>G]CG	0	0	0	0	0	0	0	0	0	0	0	0	0	0	0	0	0	0	0	0	0	0	0	0	0	1	0	0	0	0	0	0	0	0	0	0	0	0	0	0	0	0	0	0	0	0	0	0	0
CG[T>G]CT	0	0	0	0	0	0	0	0	0	0	0	0	1	0	0	0	0	0	0	0	0	0	0	1	0	0	0	0	1	0	0	0	0	0	0	0	0	0	0	0	0	0	0	0	0	0	0	0	0
CG[T>G]GA	0	2	0	1	0	0	1	1	0	0	0	0	2	0	0	1	0	0	1	1	0	0	0	0	0	0	0	2	0	1	2	0	0	0	0	0	1	0	0	0	0	2	0	0	0	0	1	0	0
CG[T>G]GC	0	0	0	0	0	0	0	0	0	0	0	0	0	0	0	0	0	0	0	0	1	0	1	0	0	1	0	1	0	1	0	1	0	0	0	0	0	0	0	0	0	0	0	0	1	0	0	0	0
CG[T>G]GG	0	0	0	1	0	1	0	1	0	1	0	0	0	1	0	2	0	0	0	1	0	0	0	0	0	0	0	0	0	1	0	0	0	0	0	0	0	1	0	0	0	0	1	0	0	1	0	1	0
CG[T>G]GT	0	0	0	0	0	0	0	0	0	0	1	0	0	2	0	0	0	0	0	0	0	0	0	1	0	0	1	1	0	0	0	1	0	0	0	1	0	0	0	0	0	0	0	0	0	0	1	0	0
CG[T>G]TA	0	0	0	0	0	0	0	3	0	0	0	1	0	0	0	0	0	0	1	0	0	0	1	1	0	1	0	1	0	0	0	0	0	1	0	0	0	1	0	1	0	0	0	0	0	0	1	1	0
CG[T>G]TC	0	0	0	0	0	0	0	0	0	0	0	1	0	1	0	0	0	0	0	0	0	0	0	0	0	1	0	1	2	0	0	0	0	0	0	1	1	0	0	1	0	0	0	0	0	0	0	1	0
CG[T>G]TG	0	1	0	0	0	0	0	1	0	0	1	0	1	1	0	0	0	0	0	1	1	0	1	1	0	0	0	1	0	1	0	0	0	0	0	0	0	0	0	0	0	0	0	0	0	0	0	0	0
CG[T>G]TT	0	0	0	0	0	0	0	1	0	0	1	1	0	1	0	0	0	0	2	1	0	0	0	0	0	0	0	0	0	0	0	0	0	0	0	0	0	0	0	0	0	0	0	2	2	0	1	1	0
CT[T>G]AA	0	0	1	1	2	2	0	9	0	2	0	11	4	3	2	7	4	3	11	1	2	0	0	1	2	4	5	10	6	0	2	4	0	0	0	3	0	1	2	2	0	2	3	2	1	6	1	12	0
CT[T>G]AC	0	0	0	1	0	0	0	0	0	0	0	2	1	2	1	1	0	0	3	1	0	0	3	0	0	1	0	2	3	2	1	0	0	0	1	0	0	0	0	2	0	0	2	1	1	1	1	2	0
CT[T>G]AG	0	1	0	0	1	0	4	0	0	1	0	2	1	0	1	4	0	1	3	0	1	0	1	0	1	0	4	2	3	2	1	1	1	0	0	0	0	0	1	2	3	0	2	2	1	0	1	1	0
CT[T>G]AT	0	1	0	0	0	0	2	1	0	3	1	2	1	0	1	5	0	0	6	1	0	0	0	1	2	3	1	6	4	0	1	1	1	2	0	1	0	1	1	2	0	1	1	0	0	2	0	2	0
CT[T>G]CA	0	2	2	1	0	0	0	3	0	4	6	5	2	1	0	5	0	1	11	2	1	0	0	1	1	4	2	5	6	0	4	0	2	1	1	1	1	5	1	4	0	0	0	3	0	0	1	5	0
CT[T>G]CC	0	5	1	1	1	0	0	3	0	0	4	5	1	2	1	3	0	0	2	2	0	0	0	0	1	0	3	5	4	0	2	3	1	0	1	2	0	2	1	4	1	0	1	2	0	1	1	5	0
CT[T>G]CG	0	0	0	0	0	0	0	0	0	0	1	0	0	0	0	1	0	0	0	0	0	0	0	0	0	0	1	0	0	0	0	0	0	0	0	0	0	0	0	0	0	0	0	0	0	0	0	0	0
CT[T>G]CT	0	0	0	1	0	0	0	7	0	1	2	3	1	3	1	8	3	0	6	4	0	1	1	0	4	1	3	4	1	1	4	3	0	0	1	0	1	2	2	0	0	4	0	1	2	1	2	3	1
CT[T>G]GA	1	4	0	0	0	1	3	4	1	4	4	4	0	3	1	15	1	1	10	1	1	0	2	0	2	4	3	3	1	1	2	5	0	0	0	2	1	3	1	3	2	0	3	0	0	2	2	4	0
CT[T>G]GC	0	0	0	1	1	1	0	2	0	1	0	3	1	3	1	12	0	0	5	3	0	0	1	0	2	4	2	3	2	1	4	2	0	0	0	0	1	1	0	0	0	1	1	0	0	1	1	3	0
CT[T>G]GG	0	5	1	1	0	1	1	3	0	1	0	3	1	4	0	4	0	0	2	4	0	0	1	1	1	6	2	6	2	1	4	2	0	2	0	0	0	2	0	1	1	0	1	0	1	1	0	3	0
CT[T>G]GT	0	0	2	0	0	0	3	3	0	0	2	0	3	2	3	4	0	1	8	2	0	0	2	0	3	10	2	3	4	1	2	4	0	0	1	0	2	1	2	0	1	1	1	1	0	0	0	0	1
CT[T>G]TA	0	3	1	0	3	0	2	7	0	2	9	5	1	3	0	11	1	2	13	1	2	1	1	0	3	10	5	8	6	5	6	9	2	0	1	1	1	4	3	2	3	2	2	1	0	5	7	6	1
CT[T>G]TC	1	5	0	0	1	2	4	5	0	4	9	5	1	1	2	7	3	1	4	6	2	1	3	0	4	3	6	7	2	4	2	2	0	0	0	1	1	8	1	4	2	1	0	1	0	0	1	5	1
CT[T>G]TG	0	4	1	0	0	1	1	3	0	1	3	3	4	2	3	7	0	1	10	3	1	1	0	3	0	7	3	3	3	2	1	2	1	2	0	2	1	7	1	1	0	3	3	0	0	0	0	3	1
CT[T>G]TT	2	7	2	0	5	3	5	9	2	5	13	6	2	4	3	13	0	0	17	12	3	0	3	0	4	5	7	14	7	0	11	3	1	0	2	3	2	2	5	2	1	2	4	3	3	5	1	6	0
GA[T>G]AA	0	0	1	1	2	0	1	4	0	2	0	4	0	0	1	4	1	1	6	1	2	1	0	1	3	4	1	7	5	1	1	5	1	1	1	3	2	4	3	5	2	2	5	0	1	0	1	5	1
GA[T>G]AC	0	0	0	0	0	1	0	0	0	0	0	1	0	0	0	0	0	0	1	0	2	0	0	0	0	1	0	1	0	1	2	1	0	0	0	0	1	3	0	2	0	0	0	0	0	0	0	1	1
GA[T>G]AG	2	3	1	0	2	1	0	4	2	1	2	2	1	2	3	6	0	0	3	2	0	0	1	1	2	4	0	2	1	0	1	0	0	1	0	0	0	3	1	2	0	0	0	1	0	0	0	2	0
GA[T>G]AT	0	1	0	0	3	1	1	1	1	0	0	4	1	0	1	0	0	0	2	3	1	0	1	1	5	0	1	1	1	1	2	2	0	0	0	0	0	2	3	3	1	0	1	0	0	3	0	3	0
GA[T>G]CA	0	0	0	0	2	0	0	0	1	2	3	3	2	0	0	3	0	1	4	1	0	0	0	1	1	3	1	1	1	1	0	1	0	1	0	0	0	2	2	2	0	1	1	0	0	1	1	3	1
GA[T>G]CC	0	2	0	0	0	0	0	1	0	2	0	0	0	0	0	0	0	1	3	0	0	0	0	1	2	1	1	2	2	1	0	0	0	0	0	0	0	1	1	0	1	0	2	0	0	0	0	0	0
GA[T>G]CG	0	0	1	0	0	0	0	0	0	0	1	0	1	0	0	0	0	0	1	0	0	0	0	0	0	0	0	0	0	0	0	0	0	0	0	0	0	0	0	0	0	0	0	0	0	0	0	0	0
GA[T>G]CT	1	0	0	1	0	1	1	0	1	2	2	0	0	1	0	4	0	1	0	2	0	0	1	0	0	0	0	1	0	0	3	1	0	0	1	0	0	1	2	1	0	0	1	0	0	1	0	0	1
GA[T>G]GA	0	2	0	1	1	2	0	2	1	0	2	1	2	2	2	5	0	1	8	3	1	0	1	2	0	2	0	4	2	0	3	0	0	1	1	2	0	1	2	1	0	2	0	1	1	0	2	1	0
GA[T>G]GC	1	1	0	0	0	1	1	2	0	1	2	0	0	2	0	4	0	1	0	0	0	0	0	0	1	4	2	0	1	2	2	1	0	0	1	0	0	0	0	0	1	1	0	1	0	1	1	0	0
GA[T>G]GG	0	3	2	0	0	1	0	3	0	0	0	3	1	2	0	8	0	0	3	2	1	1	1	0	1	5	1	0	1	0	0	1	0	0	0	0	0	0	0	1	0	0	0	0	0	0	0	3	1
GA[T>G]GT	1	2	0	0	0	0	2	3	1	1	3	0	1	1	0	4	0	0	3	1	0	0	0	1	2	0	1	5	2	0	2	0	0	0	0	0	0	3	0	2	1	3	0	1	0	1	1	1	0
GA[T>G]TA	0	2	1	2	0	1	0	2	0	2	2	2	0	4	0	4	1	0	9	1	0	0	1	1	1	6	4	6	1	1	4	2	1	1	0	2	0	3	0	4	0	0	2	2	0	0	0	2	0
GA[T>G]TC	1	5	1	0	2	0	0	0	1	1	1	4	0	0	0	0	0	0	1	1	0	0	0	2	0	0	1	1	0	0	0	0	2	0	0	1	0	1	1	2	0	0	2	0	2	3	0	4	0
GA[T>G]TG	0	1	1	0	0	0	0	0	0	1	2	1	0	0	2	1	1	0	3	0	2	0	0	0	0	2	2	2	1	0	1	1	0	0	0	0	0	4	0	1	1	0	1	2	1	1	0	1	0
GA[T>G]TT	0	2	4	2	1	0	3	5	0	2	9	1	4	4	2	3	0	1	10	2	1	2	1	2	1	4	2	6	1	0	1	1	0	0	0	1	1	2	1	0	2	2	4	0	2	2	2	2	2
GC[T>G]AA	0	3	1	1	0	1	0	3	0	0	1	3	1	2	1	2	0	0	4	1	0	0	1	1	0	2	5	5	1	2	3	1	0	0	1	0	0	1	0	1	0	0	1	1	0	1	0	3	0
GC[T>G]AC	0	0	0	0	1	0	0	3	0	0	0	1	0	1	0	2	0	0	4	0	0	0	0	0	1	1	2	0	1	0	2	0	0	0	0	0	0	0	1	1	0	0	1	1	0	0	0	1	0
GC[T>G]AG	0	0	1	0	1	0	1	0	0	1	1	0	0	0	0	0	0	0	2	1	0	0	1	1	0	0	1	2	2	0	1	0	0	0	0	1	0	1	0	0	0	0	0	0	0	0	1	0	0
GC[T>G]AT	0	1	0	1	1	0	1	0	0	2	3	2	0	1	1	2	0	0	2	2	0	2	3	0	2	4	0	3	0	1	3	0	1	0	1	0	0	1	0	1	0	1	0	0	0	0	1	2	1
GC[T>G]CA	0	1	0	0	1	0	1	4	0	1	10	5	1	2	3	7	0	2	3	2	0	0	0	0	3	2	2	0	0	1	0	1	1	0	1	1	0	1	2	3	1	0	0	2	1	0	1	1	0
GC[T>G]CC	1	1	0	0	2	0	0	1	0	0	2	1	0	2	0	2	1	0	0	1	1	0	0	1	2	2	2	1	2	1	2	0	0	1	2	0	0	3	0	1	0	0	0	0	0	0	1	1	0
GC[T>G]CG	1	1	0	1	0	0	0	0	1	0	0	0	0	0	0	0	0	0	0	0	0	0	0	0	0	1	0	0	0	0	0	2	0	0	1	0	0	0	0	0	0	0	0	1	0	0	0	0	0
GC[T>G]CT	0	0	0	0	0	0	0	1	0	0	6	0	1	1	0	7	0	1	1	0	0	0	0	1	0	4	0	3	3	0	1	3	0	1	0	0	0	3	0	0	0	1	1	0	0	0	0	0	0
GC[T>G]GA	1	3	0	0	0	1	1	7	1	1	10	3	0	2	0	9	0	0	7	5	1	0	0	3	0	2	7	4	3	1	1	3	0	0	1	2	2	8	1	1	0	0	1	3	0	2	1	2	0
GC[T>G]GC	1	2	1	0	0	1	0	2	1	2	2	1	1	1	1	2	0	1	5	0	0	0	1	0	2	2	2	3	2	0	3	1	0	0	0	0	0	0	0	0	0	3	0	1	1	1	1	1	0
GC[T>G]GG	2	1	0	0	1	1	0	7	1	0	5	2	1	1	0	4	0	1	6	1	0	0	0	1	0	1	3	5	1	0	4	2	0	1	1	2	0	5	1	0	0	0	1	0	0	1	0	2	0
GC[T>G]GT	0	1	1	0	0	0	0	4	0	2	7	1	0	1	0	5	1	3	3	1	1	0	0	1	2	4	1	5	1	1	0	0	1	0	0	2	2	3	1	0	1	0	0	0	0	1	1	1	0
GC[T>G]TA	0	1	1	1	0	3	0	1	0	2	6	0	1	1	0	3	2	0	7	6	0	1	1	0	2	7	3	5	2	1	4	2	0	1	1	2	0	6	2	2	0	4	0	2	1	1	3	0	1
GC[T>G]TC	1	1	1	0	0	0	4	2	1	2	5	0	1	1	1	4	1	0	4	2	0	0	4	1	3	0	3	3	1	0	2	1	0	0	1	0	0	1	1	1	0	3	2	2	0	0	2	0	0
GC[T>G]TG	0	1	0	1	0	1	2	2	0	0	10	1	0	0	2	6	0	0	6	2	1	0	2	1	1	2	2	1	2	0	1	0	1	0	0	2	0	4	0	2	1	1	3	1	0	4	1	1	0
GC[T>G]TT	1	3	0	2	0	2	0	4	0	2	11	0	2	1	2	5	2	0	11	9	0	0	1	0	2	5	4	2	3	0	3	2	0	1	0	1	1	7	2	0	1	5	1	1	3	2	1	0	0
GG[T>G]AA	1	2	1	0	0	0	0	0	0	0	0	0	0	0	0	2	0	0	4	1	1	0	0	0	2	0	2	4	2	1	1	1	0	0	0	0	0	2	0	1	0	0	0	1	0	0	1	0	0
GG[T>G]AC	1	0	0	0	0	0	0	0	0	0	1	0	0	0	0	2	0	0	0	0	0	0	0	0	0	1	1	0	2	0	0	0	0	0	0	0	0	2	1	0	0	0	1	0	0	1	0	0	0
GG[T>G]AG	1	2	2	0	0	0	1	1	0	0	0	0	0	1	0	1	0	0	3	4	0	0	1	1	1	0	0	2	1	0	1	0	0	0	0	0	0	0	1	2	0	0	0	0	0	1	1	0	0
GG[T>G]AT	1	2	0	0	0	1	0	3	0	0	1	0	0	0	1	0	0	0	0	0	0	0	0	0	2	1	2	2	0	0	4	1	0	0	0	0	0	0	0	1	2	0	0	0	0	2	1	0	0
GG[T>G]CA	0	2	0	2	0	0	1	3	0	0	2	1	1	0	0	3	0	1	3	0	0	0	0	1	0	1	0	1	1	1	1	1	0	1	1	0	0	2	0	1	1	1	0	0	0	0	0	1	0
GG[T>G]CC	0	0	1	1	0	0	1	2	0	0	0	1	0	0	0	0	0	0	0	1	0	0	0	0	1	0	1	0	0	0	0	2	0	0	0	0	0	1	0	1	0	1	0	0	0	0	0	1	0
GG[T>G]CG	0	4	0	0	0	1	0	0	0	0	0	0	0	0	0	0	0	0	0	0	0	0	0	0	0	0	0	0	0	0	0	0	0	0	0	0	0	0	0	0	0	0	0	0	0	0	0	0	0
GG[T>G]CT	1	3	2	2	0	0	1	1	0	1	2	2	0	1	2	3	0	0	3	1	0	0	0	1	0	0	1	1	1	1	0	0	0	0	0	0	0	0	1	0	0	0	2	0	1	0	0	3	0
GG[T>G]GA	5	19	0	0	2	3	0	3	0	1	1	1	1	0	0	5	0	1	4	0	1	0	0	0	0	2	0	2	1	0	4	2	1	0	0	1	0	0	0	0	0	2	0	1	0	0	1	3	2
GG[T>G]GC	0	11	1	0	0	0	0	3	0	1	0	0	0	0	1	4	0	1	0	2	0	0	0	0	0	1	2	1	2	0	1	0	0	0	0	0	1	1	0	0	0	0	0	0	1	0	0	0	0
GG[T>G]GG	3	44	2	1	1	17	3	14	0	0	0	0	0	1	0	5	0	1	2	0	0	0	0	0	0	0	3	3	0	0	2	0	0	0	0	1	0	0	0	1	0	1	0	0	0	0	1	2	1
GG[T>G]GT	1	4	0	0	0	1	2	5	0	0	1	0	0	0	0	1	0	1	2	0	0	0	0	0	2	1	0	1	2	2	1	0	0	0	0	0	0	3	0	0	0	2	3	0	0	0	2	0	0
GG[T>G]TA	0	0	0	0	0	0	1	3	0	0	4	1	0	2	0	1	0	2	4	2	0	0	2	1	0	1	1	1	1	0	0	3	0	1	0	0	0	2	1	2	0	3	0	1	1	1	0	1	0
GG[T>G]TC	1	1	0	0	0	2	0	2	0	2	1	0	0	0	1	4	0	0	0	1	0	1	0	0	0	0	0	3	2	0	1	0	0	0	0	0	1	1	0	0	0	0	0	1	0	0	0	1	1
GG[T>G]TG	0	0	0	0	0	0	0	7	0	1	1	2	1	1	0	3	1	1	2	1	0	1	2	0	0	3	0	3	1	0	0	0	0	0	0	1	0	0	2	1	0	1	0	0	0	0	0	2	0
GG[T>G]TT	1	8	0	0	4	2	1	6	0	5	24	2	2	2	3	9	0	1	12	4	1	0	4	3	2	2	3	3	6	1	3	3	3	0	3	6	1	22	4	0	0	2	2	0	1	2	4	5	0
GT[T>G]AA	0	3	0	0	2	1	2	2	0	1	0	5	0	0	1	10	0	0	10	2	3	0	0	2	0	8	4	3	5	0	2	5	0	0	0	0	1	2	1	1	0	1	0	2	1	2	0	5	0
GT[T>G]AC	0	1	0	0	2	0	0	1	0	0	0	2	1	0	1	1	0	0	2	1	0	0	1	0	0	1	3	3	1	0	0	3	0	0	0	1	0	2	0	2	0	0	1	0	0	0	0	2	0
GT[T>G]AG	1	0	0	0	0	0	0	3	1	0	0	1	2	1	2	5	0	0	0	1	0	0	0	0	0	3	1	8	3	0	1	1	0	1	1	0	0	0	0	1	0	0	0	0	1	2	0	1	0
GT[T>G]AT	0	1	1	0	0	0	1	1	0	1	0	4	1	0	1	6	0	1	10	3	0	1	0	2	1	1	2	3	4	2	1	2	0	1	0	0	0	0	1	2	0	1	1	0	1	1	0	4	1
GT[T>G]CA	0	2	0	1	0	0	0	3	0	1	0	2	0	2	3	5	1	0	7	0	0	0	0	0	1	3	0	4	3	0	1	0	1	0	0	0	0	1	1	0	1	1	0	1	1	0	0	1	0
GT[T>G]CC	0	1	0	0	1	0	0	1	0	1	1	1	0	0	1	8	0	0	3	0	0	0	2	1	0	1	0	2	1	0	1	1	1	0	0	1	0	0	0	0	0	1	0	0	0	2	0	0	0
GT[T>G]CG	0	1	0	0	0	0	0	0	0	0	0	0	0	0	0	1	0	0	0	1	0	0	0	0	0	0	0	0	0	0	0	0	0	0	0	0	0	0	0	0	0	0	0	0	0	0	0	0	0
GT[T>G]CT	1	0	1	0	2	0	1	2	1	1	1	4	0	0	0	3	1	1	5	2	0	0	0	1	2	1	2	2	1	0	1	1	0	0	1	1	0	1	1	1	0	0	0	0	0	1	0	4	0
GT[T>G]GA	0	2	2	2	2	1	3	1	0	1	1	2	2	4	0	9	2	0	9	5	0	0	1	0	1	2	2	3	0	1	0	0	0	1	0	0	1	0	1	0	2	1	1	0	0	2	2	2	0
GT[T>G]GC	0	0	0	0	0	1	0	4	0	0	2	0	0	4	0	5	1	1	7	1	1	0	1	1	1	3	2	3	1	0	2	1	0	0	0	0	0	2	0	0	0	0	0	0	0	0	1	0	0
GT[T>G]GG	2	2	0	0	1	0	0	2	0	0	0	3	0	1	0	5	1	0	3	0	0	0	1	0	2	2	3	3	0	0	2	5	1	1	0	0	0	1	0	0	0	1	0	0	0	1	0	2	0
GT[T>G]GT	0	0	1	0	0	1	1	8	0	1	3	4	0	4	0	3	1	1	5	3	0	0	0	0	0	4	1	5	3	0	1	1	0	0	1	0	0	0	2	3	1	1	1	0	0	0	0	4	0
GT[T>G]TA	2	1	0	0	2	1	2	1	0	1	3	6	0	2	1	10	1	3	9	0	0	0	2	1	2	7	2	6	3	1	2	6	0	0	0	1	2	3	2	1	2	1	2	1	2	2	0	5	0
GT[T>G]TC	1	2	0	1	1	0	2	3	0	1	4	1	2	0	0	4	0	1	11	2	1	2	1	1	1	0	5	5	3	0	2	2	0	1	1	1	1	3	0	1	2	3	1	1	3	2	2	1	2
GT[T>G]TG	5	3	2	1	1	2	1	5	1	0	7	3	0	1	2	8	0	0	7	2	1	0	0	2	0	5	3	2	2	3	2	0	1	1	1	1	0	5	1	0	0	1	0	2	1	1	1	3	0
GT[T>G]TT	5	1	1	2	1	2	4	8	5	2	21	4	1	3	2	13	1	0	13	5	1	0	4	2	2	13	12	8	7	1	4	5	0	3	1	5	4	6	5	2	0	1	4	1	2	5	5	3	0
TA[T>G]AA	0	3	1	1	6	1	2	4	1	1	3	10	0	1	1	6	1	0	6	0	0	0	1	1	3	8	2	5	2	1	3	6	1	1	0	3	1	10	2	8	2	1	3	1	1	4	1	10	0
TA[T>G]AC	1	2	1	0	0	0	1	2	0	1	0	3	0	0	0	4	1	0	1	1	2	0	1	0	0	1	0	1	3	1	1	0	0	0	0	0	0	1	2	2	0	0	2	0	1	0	1	4	0
TA[T>G]AG	0	4	0	0	0	0	1	2	0	1	3	2	1	0	0	5	0	0	7	4	0	0	0	2	1	5	1	4	1	4	1	1	1	0	0	0	0	2	1	3	1	3	1	0	1	2	2	2	0
TA[T>G]AT	0	1	2	2	8	1	2	6	0	1	2	10	1	1	3	3	0	0	4	3	0	0	3	1	4	3	0	3	1	2	7	3	1	0	0	2	2	7	3	2	1	0	3	0	0	2	1	12	0
TA[T>G]CA	0	2	0	2	1	3	3	3	1	3	2	1	0	0	0	2	0	0	3	1	0	0	1	1	1	0	2	4	2	2	1	2	0	2	2	2	1	6	1	2	0	1	1	0	0	1	0	1	0
TA[T>G]CC	0	2	0	0	0	0	0	0	0	0	3	3	1	0	1	1	1	1	4	1	1	0	2	0	1	1	0	2	1	0	1	2	0	1	1	1	0	1	2	0	0	0	0	0	2	1	0	4	0
TA[T>G]CG	1	0	0	0	0	0	0	0	1	0	0	0	0	0	0	0	0	0	0	0	0	0	0	1	0	0	0	1	1	0	0	1	1	0	0	0	0	0	0	1	0	0	0	0	0	0	0	0	0
TA[T>G]CT	0	3	0	0	0	0	0	2	0	1	2	2	0	0	0	1	2	0	3	0	0	0	1	0	0	5	2	2	2	0	1	5	1	0	1	1	0	4	2	2	0	1	0	0	1	1	0	2	0
TA[T>G]GA	0	2	0	1	0	2	1	11	0	2	5	3	0	3	2	9	0	2	12	1	0	1	2	2	0	2	2	6	4	0	2	3	0	2	0	0	0	1	0	2	1	2	1	1	1	0	1	3	1
TA[T>G]GC	0	0	0	0	0	0	0	2	0	2	0	1	1	0	1	3	0	1	3	0	1	2	2	0	4	0	1	3	3	1	0	3	1	1	0	0	1	0	1	2	0	0	3	0	0	0	0	2	2
TA[T>G]GG	0	0	0	0	1	0	2	4	0	1	1	1	1	1	0	2	1	0	2	0	1	0	0	1	2	4	2	3	1	0	1	0	0	0	0	0	0	0	0	0	1	0	0	0	2	0	0	1	0
TA[T>G]GT	0	1	0	0	1	0	3	5	0	1	2	4	3	0	2	7	0	2	5	1	0	0	0	0	3	5	2	10	2	1	4	3	0	0	0	2	1	1	1	1	1	1	2	0	1	3	1	3	0
TA[T>G]TA	0	2	0	0	1	0	0	2	0	1	4	5	0	2	0	2	2	0	9	5	2	0	1	0	0	6	3	7	3	0	4	3	1	0	1	1	0	2	3	0	1	1	2	0	2	3	2	5	1
TA[T>G]TC	0	2	0	1	1	0	1	2	0	0	2	2	0	0	1	5	1	1	4	0	0	0	1	1	0	3	0	2	2	2	0	3	0	1	2	1	0	4	0	0	0	1	3	2	1	0	2	2	0
TA[T>G]TG	0	2	0	0	1	0	1	2	0	0	4	0	0	2	1	4	0	1	0	2	1	0	0	0	1	3	1	4	2	0	1	1	0	0	0	1	0	2	0	2	0	0	0	0	0	0	0	1	0
TA[T>G]TT	0	4	2	3	0	2	2	6	0	4	8	5	4	2	5	11	4	3	12	7	3	0	1	0	8	8	5	11	3	2	5	5	2	2	1	2	2	3	2	5	0	7	4	0	4	4	2	5	1
TC[T>G]AA	1	0	1	0	1	1	1	4	1	1	3	3	1	0	0	5	2	0	2	3	2	0	2	1	2	1	3	7	3	2	3	2	0	1	2	1	3	2	4	2	0	4	1	0	1	0	0	1	0
TC[T>G]AC	0	0	0	0	0	0	0	2	0	1	1	2	0	1	0	1	0	0	2	1	1	0	1	0	3	2	0	0	2	1	1	0	0	0	0	0	0	2	0	0	0	0	0	0	0	0	1	3	0
TC[T>G]AG	0	1	0	0	0	0	0	0	0	0	1	0	0	2	0	6	1	1	2	0	1	0	2	1	2	1	2	1	1	0	1	0	0	0	1	0	0	0	0	0	1	0	0	1	0	1	2	0	0
TC[T>G]AT	0	0	0	1	1	1	1	1	0	0	2	3	1	0	0	5	0	0	7	2	0	0	1	0	0	2	3	5	1	1	2	1	0	0	2	2	0	1	0	1	1	0	0	0	1	2	1	3	0
TC[T>G]CA	0	1	1	2	0	2	0	2	0	2	15	3	1	3	1	6	0	0	3	2	1	0	0	2	2	6	3	7	3	0	1	4	2	0	0	1	4	5	0	2	0	1	1	2	1	3	3	3	0
TC[T>G]CC	1	2	0	2	0	0	1	2	1	0	6	2	1	2	1	2	0	1	4	0	1	1	2	1	2	1	1	4	1	0	4	3	1	1	0	1	1	2	0	2	0	1	1	0	0	1	1	2	0
TC[T>G]CG	0	0	1	0	0	0	0	1	0	0	2	0	1	1	0	0	0	0	1	0	0	0	0	1	0	0	0	2	0	0	2	0	0	0	0	0	0	0	0	1	0	0	1	1	0	0	0	0	0
TC[T>G]CT	1	2	0	0	1	0	0	4	1	1	10	0	0	1	1	4	3	3	8	1	0	3	0	2	5	7	2	1	2	1	4	3	0	2	1	0	0	5	0	2	2	4	3	1	0	1	2	0	3
TC[T>G]GA	1	3	2	1	0	0	1	4	0	3	4	3	2	3	0	9	1	0	12	3	0	2	2	1	2	3	4	8	3	1	4	3	1	0	1	1	0	0	1	2	0	3	2	1	1	2	0	3	2
TC[T>G]GC	1	2	1	1	2	0	1	4	1	0	6	3	0	3	1	12	1	0	3	1	1	0	2	1	3	2	5	3	6	0	1	2	0	0	0	2	1	3	2	0	0	5	1	0	0	2	1	3	0
TC[T>G]GG	0	2	3	1	1	1	1	4	1	1	3	1	2	1	0	4	0	1	2	0	0	1	0	0	2	1	3	6	1	1	1	2	1	0	1	0	0	2	2	0	0	0	0	0	0	1	1	1	1
TC[T>G]GT	1	0	2	2	0	0	1	6	1	6	5	2	5	3	1	13	2	1	10	1	1	0	3	0	4	1	6	8	5	2	2	2	0	0	0	2	0	5	1	3	0	2	3	1	0	1	1	1	0
TC[T>G]TA	2	4	0	1	0	0	1	11	1	0	18	4	1	0	0	4	0	3	13	19	2	0	1	1	0	6	5	9	2	2	4	6	1	1	0	2	3	4	1	6	4	3	1	2	4	5	4	4	0
TC[T>G]TC	1	2	0	3	2	0	2	16	1	4	13	1	4	1	4	5	3	1	5	6	0	0	2	2	3	1	2	1	3	2	2	2	4	0	0	2	2	4	1	4	1	2	0	0	2	3	3	1	0
TC[T>G]TG	0	0	1	0	0	0	2	10	0	0	8	0	1	2	1	6	0	0	4	10	0	0	1	2	2	3	2	8	6	0	0	4	0	0	0	3	0	2	0	2	0	3	1	0	1	5	2	0	0
TC[T>G]TT	1	3	1	3	0	2	2	11	1	3	23	4	3	0	1	12	2	0	19	19	1	2	5	3	6	13	3	14	8	2	5	5	2	1	1	5	2	12	4	9	0	2	3	2	3	10	1	4	2
TG[T>G]AA	0	2	1	0	2	0	0	3	0	0	0	4	0	4	0	8	1	0	9	5	0	0	1	0	1	4	12	4	0	0	5	1	2	0	0	1	0	4	0	0	0	5	0	2	0	2	0	4	0
TG[T>G]AC	0	1	0	0	2	0	0	0	0	0	0	1	0	0	1	1	0	0	2	0	0	0	1	0	1	2	2	3	3	0	1	0	0	0	0	1	0	0	0	0	1	0	1	2	0	0	0	1	0
TG[T>G]AG	1	1	1	1	0	1	0	5	1	1	0	2	0	0	0	5	0	0	1	1	1	0	1	0	0	3	1	2	1	1	1	0	0	0	0	0	0	0	0	1	0	0	0	0	0	0	0	2	0
TG[T>G]AT	0	0	0	0	1	0	0	5	0	0	0	1	1	0	1	2	0	0	1	1	1	0	0	0	2	3	0	2	2	1	3	1	0	0	0	0	0	0	1	2	0	1	1	0	0	1	1	1	1
TG[T>G]CA	0	4	2	1	2	1	2	0	0	1	6	6	1	1	1	5	1	0	3	1	0	1	3	1	1	3	0	3	1	0	1	3	0	0	0	1	0	3	1	3	1	2	2	0	0	0	0	6	2
TG[T>G]CC	1	0	0	1	0	0	0	1	0	0	2	2	0	0	0	5	1	0	4	2	0	0	0	1	0	1	1	1	1	0	1	2	1	1	0	0	0	4	2	0	0	1	1	0	0	0	0	3	0
TG[T>G]CG	0	0	0	0	0	0	0	0	0	0	0	0	0	1	1	1	0	0	0	0	0	0	0	0	0	0	0	0	0	0	0	0	0	0	0	0	0	0	0	1	0	0	0	0	0	0	0	0	0
TG[T>G]CT	1	3	1	0	0	1	1	3	0	1	3	3	1	0	3	8	0	0	0	2	1	1	1	0	2	5	2	4	0	0	1	2	1	0	0	2	0	5	0	0	0	0	1	0	0	0	0	3	0
TG[T>G]GA	1	1	1	0	2	1	0	8	0	0	4	4	7	1	1	10	2	0	4	1	2	1	1	1	2	2	3	4	3	1	5	4	0	0	0	1	0	2	1	1	1	3	5	1	0	2	1	4	1
TG[T>G]GC	0	0	0	0	2	1	2	6	0	1	1	0	1	1	1	5	1	0	7	0	1	0	0	1	3	2	3	3	2	0	4	2	1	0	0	1	1	2	1	0	0	3	1	0	1	1	1	2	0
TG[T>G]GG	3	5	3	0	0	0	2	3	0	0	1	0	1	0	0	5	1	0	3	3	0	0	1	1	3	1	2	6	3	0	1	2	0	0	0	1	0	0	1	1	1	0	3	0	1	0	2	2	3
TG[T>G]GT	1	3	0	0	0	0	1	12	1	1	3	3	0	9	2	12	0	0	9	4	0	0	2	0	1	6	6	14	6	0	4	2	0	0	0	2	1	4	0	3	1	3	2	0	1	1	0	5	0
TG[T>G]TA	3	1	1	1	2	0	0	4	1	3	3	1	2	2	2	9	0	2	3	4	0	0	0	0	0	4	3	4	4	0	4	5	0	0	0	0	0	4	1	0	0	2	1	2	0	3	3	1	0
TG[T>G]TC	0	3	0	0	2	0	0	2	0	1	4	3	0	0	0	7	0	0	3	2	1	1	0	0	0	3	3	3	0	0	3	2	0	0	0	1	0	3	0	0	1	0	1	1	1	2	2	3	2
TG[T>G]TG	0	3	1	1	0	0	1	3	0	2	10	1	0	2	1	6	1	1	3	3	0	0	5	0	3	2	2	4	3	0	4	2	0	0	1	1	1	4	1	1	0	2	0	1	0	1	1	2	0
TG[T>G]TT	3	4	0	2	1	1	2	8	1	3	23	3	2	4	3	7	0	0	13	6	3	1	5	0	4	10	7	8	6	2	7	8	1	0	0	1	2	7	6	1	2	3	1	1	3	1	1	4	1
TT[T>G]AA	1	2	3	3	4	5	6	6	2	3	5	13	3	3	2	16	1	3	13	5	1	1	1	1	1	7	3	11	9	0	3	1	2	1	1	3	4	4	3	6	3	3	3	2	0	4	1	13	1
TT[T>G]AC	0	0	0	0	1	2	0	0	0	0	1	1	2	0	2	6	0	0	3	2	1	0	0	1	1	5	0	6	1	2	3	4	0	0	0	1	0	2	1	2	1	0	0	0	1	0	1	1	0
TT[T>G]AG	0	7	1	0	0	0	3	4	0	3	4	5	1	1	2	3	2	2	4	5	1	1	0	0	0	5	1	1	2	1	4	1	0	2	0	0	0	0	0	2	1	2	0	0	0	2	0	4	1
TT[T>G]AT	1	4	2	3	4	3	5	8	0	2	2	8	3	0	1	10	0	1	13	10	3	1	1	0	4	5	3	7	3	1	4	2	2	0	3	2	0	2	4	4	3	3	2	0	4	2	3	8	1
TT[T>G]CA	1	1	1	0	0	1	4	5	1	2	6	4	4	2	0	7	1	2	11	4	2	1	1	1	2	6	2	9	4	1	5	5	0	0	2	3	3	3	3	1	0	1	2	0	1	5	0	4	1
TT[T>G]CC	3	1	0	2	1	1	1	5	2	1	1	3	0	1	1	6	0	0	5	4	0	1	3	2	2	5	6	5	3	1	3	1	0	0	0	1	1	3	0	0	0	0	2	0	0	2	2	3	1
TT[T>G]CG	0	0	0	0	0	0	0	0	0	0	0	0	0	0	0	0	0	0	3	0	0	0	0	0	0	1	0	0	1	0	0	0	0	0	0	0	0	0	0	0	0	0	0	0	0	0	0	0	0
TT[T>G]CT	1	1	1	2	0	4	4	3	2	3	8	3	0	2	1	6	3	0	6	2	0	2	4	2	3	9	2	4	4	1	6	2	0	1	1	0	2	2	0	2	0	1	4	3	0	1	1	3	2
TT[T>G]GA	1	2	1	0	0	1	3	7	0	3	3	3	2	2	3	10	3	0	17	2	0	1	0	1	4	4	6	11	3	3	6	4	2	2	1	2	0	5	3	3	1	0	6	1	1	3	17	3	1
TT[T>G]GC	0	1	1	0	2	0	1	1	0	1	3	2	1	5	1	8	2	2	6	1	1	0	1	2	1	3	2	3	4	1	5	3	0	0	0	0	2	5	4	3	0	1	0	0	0	2	16	1	0
TT[T>G]GG	1	3	1	1	1	1	2	7	1	2	17	4	1	1	4	10	2	4	9	2	2	0	7	1	3	7	3	4	3	1	10	5	1	0	3	1	3	5	4	4	4	4	3	0	3	6	18	4	0
TT[T>G]GT	0	5	0	0	2	2	1	14	0	4	23	4	0	3	3	19	0	4	21	6	1	1	1	3	4	10	2	8	10	4	10	9	1	1	2	2	2	6	3	3	3	4	9	1	4	8	4	6	2
TT[T>G]TA	1	6	2	0	4	2	1	8	1	11	8	16	4	3	6	16	1	4	25	8	1	1	10	3	3	15	7	25	7	0	8	11	1	3	2	2	3	13	6	12	6	3	3	4	3	11	2	16	1
TT[T>G]TC	3	6	1	4	1	1	3	14	3	2	5	4	2	1	2	10	1	1	14	3	2	0	3	2	2	6	2	14	6	1	4	2	1	0	1	4	0	5	1	1	1	3	3	0	4	11	2	4	2
TT[T>G]TG	3	7	1	0	3	1	0	11	2	2	14	9	2	2	3	9	1	1	11	9	2	0	2	1	3	4	7	11	4	3	5	6	1	2	1	3	2	8	5	4	2	1	1	1	3	3	3	9	0
TT[T>G]TT	6	7	3	4	3	4	6	20	6	10	67	27	5	8	2	28	4	3	27	16	6	1	20	7	13	14	9	21	11	4	14	20	2	2	4	12	8	15	12	8	1	5	3	5	3	19	10	27	1
Enrichment_Score	3.23028	3.69717	3.55164	3.52774	3.63841	3.61163	2.91071	2.98247	3.47414	3.63047	3.12588	3.62317	3.43491	3.06411	3.3468	2.47208	3.1376	2.81521	1.89916	3.0286	3.67825	3.51291	2.90297	3.45212	3.39774	2.59738	2.47429	3.12475	3.64669	3.26277	2.408	2.96496	3.45317	3.13293	3.11257	2.72354	2.82837	3.17124	2.67179	3.1528	3.33947	3.03142	2.53343	3.39785	3.50373	3.38804	2.5372	3.46773	3.48166
BH_Q_Value	0	0	0	0	0	0	0	0	0	0	0	0	0	0	0	0	0	0	0	0	0	0	0	0	0	0	0	0	0	0	0	0	0	0	0	0	0	0	0	0	0	0	0	0	0	0	0	0	0
Total mutations, all contexts	7940	73178	37171	8496	56770	13284	9668	24709	6948	42258	76097	35317	10110	8549	8424	18497	5087	5908	21557	15210	50045	11028	10351	13793	19382	22551	10735	34502	93102	7995	9916	19468	9136	6680	4661	7719	5899	58028	8852	13695	25624	10169	9339	15305	23620	16185	9082	35917	11352
Total TC mutations (C>T, C>G)	5158	61189	31579	6045	48664	9973	5291	13094	4603	34125	40193	27233	6072	3750	5167	6072	2883	3453	7326	9430	42543	8846	5805	9789	13391	11330	4678	20740	74549	5271	4405	11382	6991	4497	2926	4225	3224	38983	4648	9279	21571	5996	4788	12381	18386	11452	4644	27756	8974
Total YTC	3754	45543	23198	4438	35756	7367	3802	9393	3348	24993	29256	19868	4137	2605	3690	3135	2100	2480	3531	6841	31524	6481	4161	7200	9694	7964	3003	14891	54621	3795	3020	8096	5123	3246	2134	3004	2334	28522	3331	6626	15417	4365	3396	9060	13226	8060	3335	20243	6572
Total RTC	1404	15646	8381	1607	12908	2606	1489	3701	1255	9132	10937	7365	1935	1145	1477	2937	783	973	3795	2589	11019	2365	1644	2589	3697	3366	1675	5849	19928	1476	1385	3286	1868	1251	792	1221	890	10461	1317	2653	6154	1631	1392	3321	5160	3392	1309	7513	2402
Percent YTC	0.727801	0.7443	0.734602	0.73416	0.734753	0.738694	0.718579	0.717351	0.727352	0.732396	0.727888	0.729556	0.681324	0.694667	0.714147	0.516304	0.728408	0.718216	0.481982	0.725451	0.740991	0.732648	0.716796	0.735519	0.723919	0.702913	0.641941	0.717985	0.732686	0.719977	0.685585	0.711299	0.732799	0.721815	0.729323	0.711006	0.723945	0.731652	0.716652	0.714086	0.71471	0.727985	0.709273	0.731766	0.719352	0.703807	0.718131	0.72932	0.732338
Percent RTC	0.272199	0.2557	0.265398	0.26584	0.265247	0.261306	0.281421	0.282649	0.272648	0.267604	0.272112	0.270444	0.318676	0.305333	0.285853	0.483696	0.271592	0.281784	0.518018	0.274549	0.259009	0.267352	0.283204	0.264481	0.276081	0.297087	0.358059	0.282015	0.267314	0.280023	0.314415	0.288701	0.267201	0.278185	0.270677	0.288994	0.276055	0.268348	0.283348	0.285914	0.28529	0.272015	0.290727	0.268234	0.280648	0.296193	0.281869	0.27068	0.267662
Total YTCW	3112	39227	20227	3846	31287	6387	3238	8066	2778	21412	24687	17297	3538	2177	3140	2480	1710	2095	2700	5797	27009	5534	3447	6240	8342	6652	2484	12814	47152	3288	2454	6829	4405	2687	1834	2521	1945	24747	2796	5684	13336	3695	2912	8014	11585	6885	2719	17631	5621
Total RTCW	1168	13706	7325	1383	11447	2282	1251	3207	1044	7994	9343	6490	1644	967	1259	2378	651	841	3069	2250	9609	2069	1363	2279	3240	2816	1378	5140	17385	1288	1127	2801	1629	1066	684	993	762	9160	1088	2276	5412	1381	1199	2974	4585	2923	1049	6629	2094
Percentage of YTCW versus NTCW	0.727103	0.741069	0.734139	0.735513	0.732134	0.736763	0.721319	0.715515	0.726845	0.728151	0.725448	0.727162	0.682748	0.69243	0.713799	0.510498	0.724269	0.713556	0.468019	0.720393	0.737588	0.727871	0.716632	0.73248	0.720256	0.702577	0.64319	0.713713	0.73062	0.718531	0.685283	0.709138	0.73003	0.715961	0.728356	0.717416	0.718508	0.729849	0.719876	0.71407	0.711329	0.727935	0.708343	0.729341	0.71645	0.701978	0.721603	0.726752	0.728581
Percentage of YTCW versus NTCNN	0.603335	0.641079	0.640521	0.636228	0.642919	0.640429	0.611983	0.616007	0.603519	0.627458	0.614211	0.635149	0.582675	0.580533	0.607703	0.408432	0.593132	0.606719	0.36855	0.61474	0.634864	0.625593	0.593798	0.63745	0.622956	0.587114	0.530996	0.61784	0.632497	0.623791	0.557094	0.599982	0.630096	0.597509	0.626794	0.596686	0.603288	0.634815	0.601549	0.612566	0.618237	0.616244	0.608187	0.647282	0.630099	0.601205	0.585487	0.635214	0.626365
For A3 signature enriched samples (n=374)	Min	Max	Mean	Median
Total SBS mutations	43	99041	8007.64	5136
Percent YTCW mutations vs. versus NTCW	0.35	0.773333	0.6274	0.647396
Total TC mutations (C>T, C>G)	12	79330	3534.51	1267.5
Percentage of YTC mutations vs. all TC mutations	0.409091	0.777778	0.636183	0.648959
[truncated: 735 more columns]
