# Supplementary material for: Mutational impact of APOBEC3A and APOBEC3B in a human cell line and comparisons to breast cancer
Source: PLoS Genet. 2023 Nov 30;19(11):e1011043. doi: 10.1371/journal.pgen.1011043 (PMC10715669; doi:10.1371/journal.pgen.1011043)
Supplement: S2 Table — This mutation allele frequencies (maf) file provides a tabular list of all single base substitution mutations in the WGS described here. (MAF) [file pgen.1011043.s002.maf]

Tumor_Sample_Barcode	Chromosome	Start_Position	Reference_Allele	Tumor_Seq_Allele2	End_Position	Variant_Type	Variant_Classification	Hugo_Symbol	Gene_ID
A3AM1	chr1	1338474	A	G	1338474	SNP	Unknown	DVL1	ENSG00000107404.20
A3AM1	chr1	2475865	C	T	2475865	SNP	Unknown	PLCH2	ENSG00000149527.18
A3AM1	chr1	4460231	C	A	4460231	SNP	Unknown	Unknown	Unknown
A3AM1	chr1	6075150	G	A	6075150	SNP	Unknown	KCNAB2	ENSG00000069424.15
A3AM1	chr1	7447656	C	A	7447656	SNP	Unknown	CAMTA1	ENSG00000171735.19
A3AM1	chr1	8373075	T	A	8373075	SNP	Unknown	RERE	ENSG00000142599.19
A3AM1	chr1	12765063	G	T	12765063	SNP	Unknown	Unknown	Unknown
A3AM1	chr1	12909473	A	G	12909473	SNP	Unknown	Unknown	Unknown
A3AM1	chr1	13789718	TA	T	13789719	DEL	Unknown	PRDM2	ENSG00000116731.22
A3AM1	chr1	16867462	T	C	16867462	SNP	Unknown	CROCC	ENSG00000058453.17
A3AM1	chr1	18590516	G	T	18590516	SNP	Unknown	Unknown	Unknown
A3AM1	chr1	22449690	TA	T	22449691	DEL	Unknown	ZBTB40	ENSG00000184677.18
A3AM1	chr1	26818217	C	T	26818217	SNP	Unknown	Unknown	Unknown
A3AM1	chr1	27195870	A	C	27195870	SNP	Unknown	Unknown	Unknown
A3AM1	chr1	28673587	G	T	28673587	SNP	Unknown	GMEB1	ENSG00000162419.12
A3AM1	chr1	30102719	A	T	30102719	SNP	Unknown	Unknown	Unknown
A3AM1	chr1	31882067	G	A	31882067	SNP	Unknown	AL136115.2	ENSG00000269967.1
A3AM1	chr1	37097805	A	C	37097805	SNP	Unknown	Unknown	Unknown
A3AM1	chr1	37409561	C	A	37409561	SNP	Unknown	LINC01137	ENSG00000233621.2
A3AM1	chr1	42646898	G	A	42646898	SNP	Unknown	CCDC30	ENSG00000186409.17
A3AM1	chr1	44118835	A	C	44118835	SNP	Unknown	KLF17	ENSG00000171872.5
A3AM1	chr1	47020165	A	G	47020165	SNP	Unknown	Unknown	Unknown
A3AM1	chr1	47658526	C	A	47658526	SNP	Unknown	Unknown	Unknown
A3AM1	chr1	52061487	CAAAAA	C	52061492	DEL	Unknown	BTF3L4	ENSG00000134717.18
A3AM1	chr1	52954320	A	T	52954320	SNP	Unknown	SCP2	ENSG00000116171.18
A3AM1	chr1	53521900	G	T	53521900	SNP	Unknown	GLIS1	ENSG00000174332.5
A3AM1	chr1	57173873	C	A	57173873	SNP	Unknown	DAB1	ENSG00000173406.15
A3AM1	chr1	57768859	G	T	57768859	SNP	Unknown	DAB1	ENSG00000173406.15
A3AM1	chr1	79270599	C	T	79270599	SNP	Unknown	ADGRL4	ENSG00000162618.15
A3AM1	chr1	80977821	G	A	80977821	SNP	Unknown	Unknown	Unknown
A3AM1	chr1	87961115	CTTT	C	87961118	DEL	Unknown	PKN2-AS1	ENSG00000237505.8
A3AM1	chr1	88031310	T	A	88031310	SNP	Unknown	PKN2-AS1	ENSG00000237505.8
A3AM1	chr1	89134602	CAGA	C	89134605	DEL	Unknown	GBP2	ENSG00000162645.13
A3AM1	chr1	98512673	G	A	98512673	SNP	Unknown	Unknown	Unknown
A3AM1	chr1	101729255	AT	A	101729256	DEL	Unknown	LINC01709	ENSG00000226715.4
A3AM1	chr1	103178072	TATATATATAC	T	103178082	DEL	Unknown	Unknown	Unknown
A3AM1	chr1	104412738	A	G	104412738	SNP	Unknown	Unknown	Unknown
A3AM1	chr1	104458052	C	T	104458052	SNP	Unknown	Unknown	Unknown
A3AM1	chr1	105917468	T	C	105917468	SNP	Unknown	Unknown	Unknown
A3AM1	chr1	107779558	A	T	107779558	SNP	Unknown	VAV3	ENSG00000134215.16
A3AM1	chr1	110559572	A	C	110559572	SNP	Unknown	KCNA2	ENSG00000177301.15
A3AM1	chr1	114317233	ATG	A	114317235	DEL	Unknown	Unknown	Unknown
A3AM1	chr1	118471134	G	A	118471134	SNP	Unknown	Unknown	Unknown
A3AM1	chr1	119802155	CT	C	119802156	DEL	Unknown	REG4	ENSG00000134193.15
A3AM1	chr1	121085137	G	T	121085137	SNP	Unknown	Unknown	Unknown
A3AM1	chr1	121233145	CTT	C	121233147	DEL	Unknown	SRGAP2C	ENSG00000171943.12
A3AM1	chr1	121879638	G	T	121879638	SNP	Unknown	Unknown	Unknown
A3AM1	chr1	121938938	C	T	121938938	SNP	Unknown	Unknown	Unknown
A3AM1	chr1	121938944	T	C	121938944	SNP	Unknown	Unknown	Unknown
A3AM1	chr1	122269551	C	G	122269551	SNP	Unknown	Unknown	Unknown
A3AM1	chr1	122269571	GA	TT	122269572	DNP	Unknown	Unknown	Unknown
A3AM1	chr1	124903773	G	T	124903773	SNP	Unknown	Unknown	Unknown
A3AM1	chr1	143189230	T	A	143189230	SNP	Unknown	Unknown	Unknown
A3AM1	chr1	143189240	A	G	143189240	SNP	Unknown	Unknown	Unknown
A3AM1	chr1	143199257	G	T	143199257	SNP	Unknown	Unknown	Unknown
A3AM1	chr1	143334585	C	A	143334585	SNP	Unknown	Unknown	Unknown
A3AM1	chr1	145044902	G	T	145044902	SNP	Unknown	SRGAP2B	ENSG00000196369.11
A3AM1	chr1	145849288	G	A	145849288	SNP	Unknown	PIAS3	ENSG00000131788.16
A3AM1	chr1	146154006	TACACACACACACACACAC	T	146154024	DEL	Unknown	NBPF10	ENSG00000271425.9
A3AM1	chr1	146607972	A	T	146607972	SNP	Unknown	HYDIN2	ENSG00000276975.3
A3AM1	chr1	148390342	C	A	148390342	SNP	Unknown	LINC01138	ENSG00000274020.4
A3AM1	chr1	150594538	G	T	150594538	SNP	Unknown	Unknown	Unknown
A3AM1	chr1	151731893	ATT	A	151731895	DEL	Unknown	Unknown	Unknown
A3AM1	chr1	152348162	C	A	152348162	SNP	Unknown	FLG-AS1	ENSG00000237975.7
A3AM1	chr1	152701104	G	T	152701104	SNP	Unknown	Unknown	Unknown
A3AM1	chr1	158640312	G	A	158640312	SNP	Unknown	SPTA1	ENSG00000163554.15
A3AM1	chr1	159340779	C	A	159340779	SNP	Unknown	Unknown	Unknown
A3AM1	chr1	164315222	T	A	164315222	SNP	Unknown	Unknown	Unknown
A3AM1	chr1	165472038	G	A	165472038	SNP	Unknown	Unknown	Unknown
A3AM1	chr1	169897241	C	A	169897241	SNP	Unknown	Unknown	Unknown
A3AM1	chr1	171632938	C	A	171632938	SNP	Unknown	MYOCOS	ENSG00000283683.1
A3AM1	chr1	173818918	T	A	173818918	SNP	Unknown	CENPL	ENSG00000120334.15
A3AM1	chr1	173928374	G	C	173928374	SNP	Unknown	Unknown	Unknown
A3AM1	chr1	175559153	G	T	175559153	SNP	Unknown	TNR	ENSG00000116147.17
A3AM1	chr1	176951101	G	C	176951101	SNP	Unknown	ASTN1	ENSG00000152092.16
A3AM1	chr1	176955941	G	T	176955941	SNP	Unknown	ASTN1	ENSG00000152092.16
A3AM1	chr1	177108241	C	A	177108241	SNP	Unknown	ASTN1	ENSG00000152092.16
A3AM1	chr1	178924489	C	G	178924489	SNP	Unknown	Unknown	Unknown
A3AM1	chr1	181184440	C	A	181184440	SNP	Unknown	Unknown	Unknown
A3AM1	chr1	183805941	C	CT	183805941	INS	Unknown	RGL1	ENSG00000143344.15
A3AM1	chr1	184338648	G	T	184338648	SNP	Unknown	Unknown	Unknown
A3AM1	chr1	184338681	T	G	184338681	SNP	Unknown	Unknown	Unknown
A3AM1	chr1	185708133	A	C	185708133	SNP	Unknown	Unknown	Unknown
A3AM1	chr1	185921183	C	A	185921183	SNP	Unknown	HMCN1	ENSG00000143341.12
A3AM1	chr1	188171886	A	G	188171886	SNP	Unknown	Unknown	Unknown
A3AM1	chr1	191184105	C	T	191184105	SNP	Unknown	Unknown	Unknown
A3AM1	chr1	192169411	G	C	192169411	SNP	Unknown	RGS18	ENSG00000150681.10
A3AM1	chr1	192945759	TA	T	192945760	DEL	Unknown	AL390957.1	ENSG00000285280.2
A3AM1	chr1	196130238	G	T	196130238	SNP	Unknown	Unknown	Unknown
A3AM1	chr1	196199486	G	T	196199486	SNP	Unknown	Unknown	Unknown
A3AM1	chr1	197116880	C	G	197116880	SNP	Unknown	ASPM	ENSG00000066279.18
A3AM1	chr1	198663762	T	C	198663762	SNP	Unknown	PTPRC	ENSG00000081237.20
A3AM1	chr1	204905502	C	T	204905502	SNP	Unknown	NFASC	ENSG00000163531.15
A3AM1	chr1	207175660	T	C	207175660	SNP	Unknown	C4BPAP1	ENSG00000224462.2
A3AM1	chr1	209402421	C	A	209402421	SNP	Unknown	Unknown	Unknown
A3AM1	chr1	209814037	A	T	209814037	SNP	Unknown	Unknown	Unknown
A3AM1	chr1	212219570	TA	T	212219571	DEL	Unknown	Unknown	Unknown
A3AM1	chr1	213155879	G	T	213155879	SNP	Unknown	RPS6KC1	ENSG00000136643.12
A3AM1	chr1	214056516	ATTT	A	214056519	DEL	Unknown	LINC02775	ENSG00000283518.1
A3AM1	chr1	216380169	A	C	216380169	SNP	Unknown	USH2A	ENSG00000042781.14
A3AM1	chr1	218640900	A	G	218640900	SNP	Unknown	Unknown	Unknown
A3AM1	chr1	218722633	G	T	218722633	SNP	Unknown	Unknown	Unknown
A3AM1	chr1	220614087	A	C	220614087	SNP	Unknown	MARK1	ENSG00000116141.15
A3AM1	chr1	220775378	C	T	220775378	SNP	Unknown	2-Mar	ENSG00000117791.16
A3AM1	chr1	222006482	T	C	222006482	SNP	Unknown	Unknown	Unknown
A3AM1	chr1	222238404	C	A	222238404	SNP	Unknown	AL356108.1	ENSG00000236230.2
A3AM1	chr1	223288440	G	T	223288440	SNP	Unknown	SUSD4	ENSG00000143502.15
A3AM1	chr1	224921949	G	T	224921949	SNP	Unknown	DNAH14	ENSG00000185842.15
A3AM1	chr1	226672526	T	C	226672526	SNP	Unknown	ITPKB	ENSG00000143772.9
A3AM1	chr1	227032487	A	G	227032487	SNP	Unknown	CDC42BPA	ENSG00000143776.18
A3AM1	chr1	227092754	G	T	227092754	SNP	Unknown	CDC42BPA	ENSG00000143776.18
A3AM1	chr1	227545361	C	T	227545361	SNP	Unknown	Unknown	Unknown
A3AM1	chr1	228241276	C	A	228241276	SNP	Unknown	OBSCN	ENSG00000154358.21
A3AM1	chr1	229856629	G	T	229856629	SNP	Unknown	LINC01682	ENSG00000227043.3
A3AM1	chr1	230340712	G	T	230340712	SNP	Unknown	PGBD5	ENSG00000177614.11
A3AM1	chr1	230539804	G	A	230539804	SNP	Unknown	Unknown	Unknown
A3AM1	chr1	231291104	GGCCTCCTGGAGGCTGCTGCCTCAACTTCATCAAAACTGCCGCTAAA	G	231291150	DEL	Unknown	Unknown	Unknown
A3AM1	chr1	232294215	A	AT	232294215	INS	Unknown	Unknown	Unknown
A3AM1	chr1	233361998	G	T	233361998	SNP	Unknown	MAP3K21	ENSG00000143674.11
A3AM1	chr1	233430853	T	C	233430853	SNP	Unknown	Unknown	Unknown
A3AM1	chr1	233685883	A	G	233685883	SNP	Unknown	Unknown	Unknown
A3AM1	chr1	234213987	C	T	234213987	SNP	Unknown	SLC35F3	ENSG00000183780.13
A3AM1	chr1	234948164	G	A	234948164	SNP	Unknown	Unknown	Unknown
A3AM1	chr1	235809656	C	A	235809656	SNP	Unknown	LYST	ENSG00000143669.14
A3AM1	chr1	238981250	T	G	238981250	SNP	Unknown	Unknown	Unknown
A3AM1	chr1	239944997	C	G	239944997	SNP	Unknown	Unknown	Unknown
A3AM1	chr1	240067609	G	A	240067609	SNP	Unknown	FMN2	ENSG00000155816.20
A3AM1	chr1	243323455	GT	G	243323456	DEL	Unknown	SDCCAG8	ENSG00000054282.16
A3AM1	chr1	243949826	GT	G	243949827	DEL	Unknown	LINC02774	ENSG00000226828.2
A3AM1	chr1	244936102	T	C	244936102	SNP	Unknown	Unknown	Unknown
A3AM1	chr1	245771321	G	A	245771321	SNP	Unknown	SMYD3	ENSG00000185420.19
A3AM1	chr1	247428109	C	CTG	247428109	INS	Unknown	NLRP3	ENSG00000162711.17
A3AM1	chr1	247955936	T	A	247955936	SNP	Unknown	Unknown	Unknown
A3AM1	chr1	248434751	G	T	248434751	SNP	Unknown	Unknown	Unknown
A3AM1	chr1	248460223	T	A	248460223	SNP	Unknown	Unknown	Unknown
A3AM1	chr2	434668	G	T	434668	SNP	Unknown	Unknown	Unknown
A3AM1	chr2	1652936	G	C	1652936	SNP	Unknown	PXDN	ENSG00000130508.11
A3AM1	chr2	1871534	G	T	1871534	SNP	Unknown	MYT1L	ENSG00000186487.19
A3AM1	chr2	2022580	C	T	2022580	SNP	Unknown	MYT1L	ENSG00000186487.19
A3AM1	chr2	4458325	A	G	4458325	SNP	Unknown	Unknown	Unknown
A3AM1	chr2	4986708	AT	A	4986709	DEL	Unknown	Unknown	Unknown
A3AM1	chr2	5360155	C	T	5360155	SNP	Unknown	Unknown	Unknown
A3AM1	chr2	7240600	T	A	7240600	SNP	Unknown	Unknown	Unknown
A3AM1	chr2	8826760	G	T	8826760	SNP	Unknown	KIDINS220	ENSG00000134313.15
A3AM1	chr2	10704139	TA	T	10704140	DEL	Unknown	Unknown	Unknown
A3AM1	chr2	22157327	A	T	22157327	SNP	Unknown	AC096570.1	ENSG00000228999.4
A3AM1	chr2	22315280	TAA	T	22315282	DEL	Unknown	AC096570.1	ENSG00000228999.4
A3AM1	chr2	24328482	A	T	24328482	SNP	Unknown	ITSN2	ENSG00000198399.14
A3AM1	chr2	25036184	AT	A	25036185	DEL	Unknown	DNAJC27-AS1	ENSG00000224165.6
A3AM1	chr2	25054373	G	A	25054373	SNP	Unknown	EFR3B	ENSG00000084710.14
A3AM1	chr2	25085653	C	T	25085653	SNP	Unknown	EFR3B	ENSG00000084710.14
A3AM1	chr2	29533775	C	A	29533775	SNP	Unknown	ALK	ENSG00000171094.18
A3AM1	chr2	31297662	G	T	31297662	SNP	Unknown	Unknown	Unknown
A3AM1	chr2	33940602	T	C	33940602	SNP	Unknown	LINC01320	ENSG00000228262.10
A3AM1	chr2	34279921	A	G	34279921	SNP	Unknown	LINC01320	ENSG00000228262.10
A3AM1	chr2	36179324	C	CATCT	36179324	INS	Unknown	Unknown	Unknown
A3AM1	chr2	36179341	CCT	C	36179343	DEL	Unknown	Unknown	Unknown
A3AM1	chr2	44900284	C	A	44900284	SNP	Unknown	Unknown	Unknown
A3AM1	chr2	47928805	CA	C	47928806	DEL	Unknown	AC092650.1	ENSG00000230773.9
A3AM1	chr2	48733390	G	T	48733390	SNP	Unknown	STON1-GTF2A1L	ENSG00000068781.21
A3AM1	chr2	49747128	T	A	49747128	SNP	Unknown	Unknown	Unknown
A3AM1	chr2	52799788	G	T	52799788	SNP	Unknown	AC010967.1	ENSG00000228033.6
A3AM1	chr2	56195579	TAA	T	56195581	DEL	Unknown	AC007744.1	ENSG00000271894.1
A3AM1	chr2	56431528	T	G	56431528	SNP	Unknown	Unknown	Unknown
A3AM1	chr2	57217045	G	T	57217045	SNP	Unknown	Unknown	Unknown
A3AM1	chr2	57542468	C	T	57542468	SNP	Unknown	Unknown	Unknown
A3AM1	chr2	57573680	T	G	57573680	SNP	Unknown	Unknown	Unknown
A3AM1	chr2	58596794	G	A	58596794	SNP	Unknown	LINC01122	ENSG00000233723.9
A3AM1	chr2	64259654	TA	T	64259655	DEL	Unknown	Unknown	Unknown
A3AM1	chr2	68232278	C	T	68232278	SNP	Unknown	AC017083.3	ENSG00000273398.6
A3AM1	chr2	68750058	G	A	68750058	SNP	Unknown	ARHGAP25	ENSG00000163219.12
A3AM1	chr2	70186450	A	C	70186450	SNP	Unknown	C2orf42	ENSG00000115998.7
A3AM1	chr2	71417341	AC	GG	71417342	DNP	Unknown	ZNF638	ENSG00000075292.19
A3AM1	chr2	79487372	G	T	79487372	SNP	Unknown	CTNNA2	ENSG00000066032.18
A3AM1	chr2	81634636	C	G	81634636	SNP	Unknown	Unknown	Unknown
A3AM1	chr2	86861037	G	C	86861037	SNP	Unknown	CD8B	ENSG00000172116.23
A3AM1	chr2	87304416	G	A	87304416	SNP	Unknown	Unknown	Unknown
A3AM1	chr2	87952559	A	G	87952559	SNP	Unknown	Unknown	Unknown
A3AM1	chr2	89790345	A	G	89790345	SNP	Unknown	Unknown	Unknown
A3AM1	chr2	92280782	G	C	92280782	SNP	Unknown	Unknown	Unknown
A3AM1	chr2	92300575	A	G	92300575	SNP	Unknown	Unknown	Unknown
A3AM1	chr2	92956773	T	A	92956773	SNP	Unknown	Unknown	Unknown
A3AM1	chr2	93858417	T	A	93858417	SNP	Unknown	Unknown	Unknown
A3AM1	chr2	94154593	C	G	94154593	SNP	Unknown	Unknown	Unknown
A3AM1	chr2	96900075	A	C	96900075	SNP	Unknown	FAM178B	ENSG00000168754.15
A3AM1	chr2	98856140	G	T	98856140	SNP	Unknown	KIAA1211L	ENSG00000196872.12
A3AM1	chr2	99417319	G	T	99417319	SNP	Unknown	REV1	ENSG00000135945.10
A3AM1	chr2	99417322	C	T	99417322	SNP	Unknown	REV1	ENSG00000135945.10
A3AM1	chr2	102162545	C	A	102162545	SNP	Unknown	IL1R1	ENSG00000115594.12
A3AM1	chr2	104243639	TA	T	104243640	DEL	Unknown	Unknown	Unknown
A3AM1	chr2	104247541	C	A	104247541	SNP	Unknown	Unknown	Unknown
A3AM1	chr2	104304798	T	C	104304798	SNP	Unknown	Unknown	Unknown
A3AM1	chr2	104524871	A	T	104524871	SNP	Unknown	LINC01102	ENSG00000235597.2
A3AM1	chr2	105829454	T	C	105829454	SNP	Unknown	NCK2	ENSG00000071051.14
A3AM1	chr2	107511111	G	C	107511111	SNP	Unknown	LINC01885	ENSG00000237880.2
A3AM1	chr2	108514573	G	GAA	108514573	INS	Unknown	GCC2-AS1	ENSG00000214184.3
A3AM1	chr2	109211258	GT	CC	109211259	DNP	Unknown	SH3RF3	ENSG00000172985.11
A3AM1	chr2	110951537	G	T	110951537	SNP	Unknown	ACOXL	ENSG00000153093.18
A3AM1	chr2	111522092	C	A	111522092	SNP	Unknown	MIR4435-2HG	ENSG00000172965.17
A3AM1	chr2	112745384	AT	A	112745385	DEL	Unknown	CKAP2L	ENSG00000169607.13
A3AM1	chr2	112999623	C	CT	112999623	INS	Unknown	Unknown	Unknown
A3AM1	chr2	114641413	GC	CA	114641414	DNP	Unknown	DPP10	ENSG00000175497.17
A3AM1	chr2	115269977	G	C	115269977	SNP	Unknown	DPP10	ENSG00000175497.17
A3AM1	chr2	116719456	G	T	116719456	SNP	Unknown	Unknown	Unknown
A3AM1	chr2	116946239	GA	G	116946240	DEL	Unknown	Unknown	Unknown
A3AM1	chr2	117585279	C	A	117585279	SNP	Unknown	Unknown	Unknown
A3AM1	chr2	118713724	G	A	118713724	SNP	Unknown	Unknown	Unknown
A3AM1	chr2	121579349	A	C	121579349	SNP	Unknown	CLASP1	ENSG00000074054.18
A3AM1	chr2	122337154	G	T	122337154	SNP	Unknown	AC011246.1	ENSG00000286481.1
A3AM1	chr2	122564548	A	T	122564548	SNP	Unknown	AC011246.1	ENSG00000286481.1
A3AM1	chr2	123992042	A	G	123992042	SNP	Unknown	Unknown	Unknown
A3AM1	chr2	124579547	T	C	124579547	SNP	Unknown	CNTNAP5	ENSG00000155052.14
A3AM1	chr2	126409029	C	T	126409029	SNP	Unknown	Unknown	Unknown
A3AM1	chr2	127544575	ATT	A	127544577	DEL	Unknown	MYO7B	ENSG00000169994.18
A3AM1	chr2	129663705	TA	T	129663706	DEL	Unknown	Unknown	Unknown
A3AM1	chr2	130059025	AACTC	A	130059029	DEL	Unknown	Unknown	Unknown
A3AM1	chr2	131272533	A	G	131272533	SNP	Unknown	PLEKHB2	ENSG00000115762.16
A3AM1	chr2	132061163	C	G	132061163	SNP	Unknown	Unknown	Unknown
A3AM1	chr2	132061164	TTC	T	132061166	DEL	Unknown	Unknown	Unknown
A3AM1	chr2	137091779	G	A	137091779	SNP	Unknown	THSD7B	ENSG00000144229.12
A3AM1	chr2	137106324	G	T	137106324	SNP	Unknown	THSD7B	ENSG00000144229.12
A3AM1	chr2	137973735	A	G	137973735	SNP	Unknown	HNMT	ENSG00000150540.14
A3AM1	chr2	141138119	A	G	141138119	SNP	Unknown	LRP1B	ENSG00000168702.18
A3AM1	chr2	142125500	C	G	142125500	SNP	Unknown	LRP1B	ENSG00000168702.18
A3AM1	chr2	144445623	C	T	144445623	SNP	Unknown	ZEB2	ENSG00000169554.21
A3AM1	chr2	145299300	T	C	145299300	SNP	Unknown	AC096666.1	ENSG00000235435.1
A3AM1	chr2	146678455	A	C	146678455	SNP	Unknown	Unknown	Unknown
A3AM1	chr2	151163970	AT	A	151163971	DEL	Unknown	AC018731.1	ENSG00000236885.2
A3AM1	chr2	151163973	AC	A	151163974	DEL	Unknown	AC018731.1	ENSG00000236885.2
A3AM1	chr2	159994144	CA	C	159994145	DEL	Unknown	PLA2R1	ENSG00000153246.13
A3AM1	chr2	165178184	C	A	165178184	SNP	Unknown	AC019197.1	ENSG00000236283.5
A3AM1	chr2	166137620	C	G	166137620	SNP	Unknown	SCN1A-AS1	ENSG00000236107.10
A3AM1	chr2	167416462	A	G	167416462	SNP	Unknown	AC073050.1	ENSG00000228222.1
A3AM1	chr2	171060062	T	G	171060062	SNP	Unknown	TLK1	ENSG00000198586.14
A3AM1	chr2	173816681	G	C	173816681	SNP	Unknown	Unknown	Unknown
A3AM1	chr2	174462315	AT	A	174462316	DEL	Unknown	GPR155	ENSG00000163328.13
A3AM1	chr2	174733732	A	C	174733732	SNP	Unknown	AC010894.3	ENSG00000236449.2
A3AM1	chr2	175648086	G	T	175648086	SNP	Unknown	Unknown	Unknown
A3AM1	chr2	177656428	G	T	177656428	SNP	Unknown	PDE11A	ENSG00000128655.18
A3AM1	chr2	177909418	C	A	177909418	SNP	Unknown	PDE11A	ENSG00000128655.18
A3AM1	chr2	183737441	C	G	183737441	SNP	Unknown	Unknown	Unknown
A3AM1	chr2	188006217	T	G	188006217	SNP	Unknown	LINC01090	ENSG00000231689.2
A3AM1	chr2	189618259	G	T	189618259	SNP	Unknown	Unknown	Unknown
A3AM1	chr2	190767575	TGTGTGTGTGTGTGG	T	190767589	DEL	Unknown	Unknown	Unknown
A3AM1	chr2	193241829	GTATA	G	193241833	DEL	Unknown	Unknown	Unknown
A3AM1	chr2	194363674	G	A	194363674	SNP	Unknown	LINC01821	ENSG00000225539.7
A3AM1	chr2	198242069	G	T	198242069	SNP	Unknown	PLCL1	ENSG00000115896.16
A3AM1	chr2	199000574	G	T	199000574	SNP	Unknown	AC020718.1	ENSG00000231557.1
A3AM1	chr2	204929195	G	T	204929195	SNP	Unknown	PARD3B	ENSG00000116117.18
A3AM1	chr2	205537737	GAACT	G	205537741	DEL	Unknown	PARD3B	ENSG00000116117.18
A3AM1	chr2	206348185	G	T	206348185	SNP	Unknown	Unknown	Unknown
A3AM1	chr2	208222930	G	C	208222930	SNP	Unknown	Unknown	Unknown
A3AM1	chr2	209144773	A	C	209144773	SNP	Unknown	Unknown	Unknown
A3AM1	chr2	209332072	A	T	209332072	SNP	Unknown	Unknown	Unknown
A3AM1	chr2	209359405	G	A	209359405	SNP	Unknown	AC016743.1	ENSG00000286249.1
A3AM1	chr2	212460324	C	T	212460324	SNP	Unknown	ERBB4	ENSG00000178568.15
A3AM1	chr2	213140692	C	A	213140692	SNP	Unknown	IKZF2	ENSG00000030419.16
A3AM1	chr2	214489639	G	A	214489639	SNP	Unknown	AC068051.1	ENSG00000197585.10
A3AM1	chr2	214887841	T	G	214887841	SNP	Unknown	SNHG31	ENSG00000229267.3
A3AM1	chr2	217497193	A	T	217497193	SNP	Unknown	DIRC3	ENSG00000231672.7
A3AM1	chr2	217548745	TATCTATCTATCTATCTATCTATCC	T	217548769	DEL	Unknown	DIRC3	ENSG00000231672.7
A3AM1	chr2	218717801	CTT	C	218717803	DEL	Unknown	TTLL4	ENSG00000135912.11
A3AM1	chr2	220418216	G	A	220418216	SNP	Unknown	AC019211.1	ENSG00000239498.1
A3AM1	chr2	221905101	GA	AT	221905102	DNP	Unknown	Unknown	Unknown
A3AM1	chr2	223608068	T	C	223608068	SNP	Unknown	Unknown	Unknown
A3AM1	chr2	225690766	C	T	225690766	SNP	Unknown	Unknown	Unknown
A3AM1	chr2	227102472	G	A	227102472	SNP	Unknown	COL4A4	ENSG00000081052.13
A3AM1	chr2	228290232	A	C	228290232	SNP	Unknown	Unknown	Unknown
A3AM1	chr2	228370124	C	T	228370124	SNP	Unknown	Unknown	Unknown
A3AM1	chr2	229975520	G	T	229975520	SNP	Unknown	FBXO36	ENSG00000153832.12
A3AM1	chr2	230321773	G	T	230321773	SNP	Unknown	Unknown	Unknown
A3AM1	chr2	230546471	T	C	230546471	SNP	Unknown	AC010149.1	ENSG00000235419.5
A3AM1	chr2	230546479	C	CAT	230546479	INS	Unknown	AC010149.1	ENSG00000235419.5
A3AM1	chr2	230709405	C	A	230709405	SNP	Unknown	Unknown	Unknown
A3AM1	chr2	231717489	ATTTTT	A	231717494	DEL	Unknown	Unknown	Unknown
A3AM1	chr2	232285436	C	A	232285436	SNP	Unknown	DIS3L2	ENSG00000144535.19
A3AM1	chr2	233550973	C	T	233550973	SNP	Unknown	USP40	ENSG00000085982.13
A3AM1	chr2	237124261	CAGG	C	237124264	DEL	Unknown	Unknown	Unknown
A3AM1	chr2	237664645	C	A	237664645	SNP	Unknown	LRRFIP1	ENSG00000124831.19
A3AM1	chr2	238121863	G	C	238121863	SNP	Unknown	ESPNL	ENSG00000144488.15
A3AM1	chr2	240688205	C	A	240688205	SNP	Unknown	AC011298.1	ENSG00000219159.4
A3AM1	chr3	3154076	C	A	3154076	SNP	Unknown	CRBN	ENSG00000113851.14
A3AM1	chr3	5059557	T	C	5059557	SNP	Unknown	Unknown	Unknown
A3AM1	chr3	6098175	A	C	6098175	SNP	Unknown	AC087857.1	ENSG00000229642.1
A3AM1	chr3	10165430	GGGGT	G	10165434	DEL	Unknown	IRAK2	ENSG00000134070.5
A3AM1	chr3	12386520	CTT	C	12386522	DEL	Unknown	PPARG	ENSG00000132170.21
A3AM1	chr3	16017680	G	T	16017680	SNP	Unknown	Unknown	Unknown
A3AM1	chr3	20704735	T	G	20704735	SNP	Unknown	SGO1-AS1	ENSG00000231304.2
A3AM1	chr3	22011103	A	AAGCAT	22011103	INS	Unknown	ZNF385D	ENSG00000151789.12
A3AM1	chr3	26438484	C	T	26438484	SNP	Unknown	Unknown	Unknown
A3AM1	chr3	26476897	A	G	26476897	SNP	Unknown	Unknown	Unknown
A3AM1	chr3	31589798	G	C	31589798	SNP	Unknown	STT3B	ENSG00000163527.10
A3AM1	chr3	32386118	C	A	32386118	SNP	Unknown	Unknown	Unknown
A3AM1	chr3	33113142	CA	C	33113143	DEL	Unknown	Unknown	Unknown
A3AM1	chr3	35219084	G	C	35219084	SNP	Unknown	Unknown	Unknown
A3AM1	chr3	36502619	A	C	36502619	SNP	Unknown	STAC	ENSG00000144681.10
A3AM1	chr3	39184936	G	T	39184936	SNP	Unknown	XIRP1	ENSG00000168334.9
A3AM1	chr3	42027059	C	A	42027059	SNP	Unknown	TRAK1	ENSG00000182606.16
A3AM1	chr3	42158787	CAA	C	42158789	DEL	Unknown	TRAK1	ENSG00000182606.16
A3AM1	chr3	42787598	T	A	42787598	SNP	Unknown	AC006059.2	ENSG00000280571.2
A3AM1	chr3	46058113	G	T	46058113	SNP	Unknown	Unknown	Unknown
A3AM1	chr3	46188602	G	T	46188602	SNP	Unknown	CCR3	ENSG00000183625.15
A3AM1	chr3	47522907	T	G	47522907	SNP	Unknown	Unknown	Unknown
A3AM1	chr3	48931088	TA	T	48931089	DEL	Unknown	ARIH2	ENSG00000177479.19
A3AM1	chr3	50032425	A	C	50032425	SNP	Unknown	RBM6	ENSG00000004534.15
A3AM1	chr3	51109931	CA	C	51109932	DEL	Unknown	DOCK3	ENSG00000088538.13
A3AM1	chr3	51304289	GCTGCTGCCCCTCTCCCAGTGAGCTAATCATCTTAGGCAGCAGGCAGCCATAGTGATGC	G	51304347	DEL	Unknown	DOCK3	ENSG00000088538.13
A3AM1	chr3	53019993	T	C	53019993	SNP	Unknown	SFMBT1	ENSG00000163935.14
A3AM1	chr3	55843306	G	T	55843306	SNP	Unknown	ERC2	ENSG00000187672.13
A3AM1	chr3	56435398	G	T	56435398	SNP	Unknown	ERC2	ENSG00000187672.13
A3AM1	chr3	59339473	G	C	59339473	SNP	Unknown	AC126121.3	ENSG00000243295.2
A3AM1	chr3	59606760	C	T	59606760	SNP	Unknown	AC126121.3	ENSG00000243295.2
A3AM1	chr3	60120845	AT	A	60120846	DEL	Unknown	FHIT	ENSG00000189283.10
A3AM1	chr3	62358634	GA	G	62358635	DEL	Unknown	PTPRG-AS1	ENSG00000241472.7
A3AM1	chr3	65407446	CAA	C	65407448	DEL	Unknown	MAGI1	ENSG00000151276.23
A3AM1	chr3	65514128	C	A	65514128	SNP	Unknown	MAGI1	ENSG00000151276.23
A3AM1	chr3	65621533	A	G	65621533	SNP	Unknown	MAGI1	ENSG00000151276.23
A3AM1	chr3	69752628	T	C	69752628	SNP	Unknown	MITF	ENSG00000187098.15
A3AM1	chr3	70228631	CT	C	70228632	DEL	Unknown	SAMMSON	ENSG00000240405.7
A3AM1	chr3	70658708	A	C	70658708	SNP	Unknown	Unknown	Unknown
A3AM1	chr3	74263520	T	A	74263520	SNP	Unknown	CNTN3	ENSG00000113805.8
A3AM1	chr3	74938683	C	G	74938683	SNP	Unknown	Unknown	Unknown
A3AM1	chr3	75651317	T	C	75651317	SNP	Unknown	RPL23AP49	ENSG00000243422.2
A3AM1	chr3	75794023	T	G	75794023	SNP	Unknown	Unknown	Unknown
A3AM1	chr3	75847401	T	G	75847401	SNP	Unknown	Unknown	Unknown
A3AM1	chr3	76236085	C	T	76236085	SNP	Unknown	ROBO2	ENSG00000185008.17
A3AM1	chr3	76272721	T	TATATAAAATATATATTATAC	76272721	INS	Unknown	ROBO2	ENSG00000185008.17
A3AM1	chr3	80015582	A	C	80015582	SNP	Unknown	Unknown	Unknown
A3AM1	chr3	80794610	T	G	80794610	SNP	Unknown	Unknown	Unknown
A3AM1	chr3	81175476	C	G	81175476	SNP	Unknown	Unknown	Unknown
A3AM1	chr3	81853510	T	C	81853510	SNP	Unknown	AC129807.1	ENSG00000242009.2
A3AM1	chr3	83205676	C	G	83205676	SNP	Unknown	Unknown	Unknown
A3AM1	chr3	90363295	CAA	C	90363297	DEL	Unknown	Unknown	Unknown
A3AM1	chr3	90654092	G	C	90654092	SNP	Unknown	Unknown	Unknown
A3AM1	chr3	90654096	C	T	90654096	SNP	Unknown	Unknown	Unknown
A3AM1	chr3	90660571	A	G	90660571	SNP	Unknown	Unknown	Unknown
A3AM1	chr3	90900094	A	C	90900094	SNP	Unknown	Unknown	Unknown
A3AM1	chr3	90957599	A	G	90957599	SNP	Unknown	Unknown	Unknown
A3AM1	chr3	91008985	T	C	91008985	SNP	Unknown	Unknown	Unknown
A3AM1	chr3	94626208	C	T	94626208	SNP	Unknown	Unknown	Unknown
A3AM1	chr3	96925713	C	A	96925713	SNP	Unknown	EPHA6	ENSG00000080224.17
A3AM1	chr3	97302507	AT	A	97302508	DEL	Unknown	EPHA6	ENSG00000080224.17
A3AM1	chr3	98338344	C	T	98338344	SNP	Unknown	AC117473.1	ENSG00000251088.1
A3AM1	chr3	100424646	C	A	100424646	SNP	Unknown	LNP1	ENSG00000206535.8
A3AM1	chr3	107230596	A	T	107230596	SNP	Unknown	LINC00882	ENSG00000242759.8
A3AM1	chr3	109652735	G	T	109652735	SNP	Unknown	LINC01205	ENSG00000228980.4
A3AM1	chr3	115431471	TTATGTA	T	115431477	DEL	Unknown	AC026341.1	ENSG00000242880.2
A3AM1	chr3	116464958	G	T	116464958	SNP	Unknown	LSAMP	ENSG00000185565.12
A3AM1	chr3	118489830	GT	G	118489831	DEL	Unknown	AC068633.1	ENSG00000243276.6
A3AM1	chr3	121930036	T	G	121930036	SNP	Unknown	SLC15A2	ENSG00000163406.11
A3AM1	chr3	129226243	C	T	129226243	SNP	Unknown	Unknown	Unknown
A3AM1	chr3	130793047	T	C	130793047	SNP	Unknown	Unknown	Unknown
A3AM1	chr3	144214932	T	TTATTTTATTTTATTTTATTTTATTC	144214932	INS	Unknown	Unknown	Unknown
A3AM1	chr3	144601676	T	G	144601676	SNP	Unknown	Unknown	Unknown
A3AM1	chr3	146150395	TA	T	146150396	DEL	Unknown	PLOD2	ENSG00000152952.12
A3AM1	chr3	146830100	C	A	146830100	SNP	Unknown	Unknown	Unknown
A3AM1	chr3	148793149	G	T	148793149	SNP	Unknown	CPB1	ENSG00000153002.12
A3AM1	chr3	152246247	CAT	C	152246249	DEL	Unknown	MBNL1	ENSG00000152601.17
A3AM1	chr3	152881607	C	A	152881607	SNP	Unknown	Unknown	Unknown
A3AM1	chr3	153178051	CA	C	153178052	DEL	Unknown	Unknown	Unknown
A3AM1	chr3	156438046	C	G	156438046	SNP	Unknown	KCNAB1	ENSG00000169282.17
A3AM1	chr3	156955314	T	G	156955314	SNP	Unknown	LEKR1	ENSG00000197980.13
A3AM1	chr3	161179103	C	T	161179103	SNP	Unknown	NMD3	ENSG00000169251.12
A3AM1	chr3	170505841	T	A	170505841	SNP	Unknown	AC026316.4	ENSG00000285218.1
A3AM1	chr3	172045794	C	A	172045794	SNP	Unknown	FNDC3B	ENSG00000075420.13
A3AM1	chr3	172929743	G	A	172929743	SNP	Unknown	SPATA16	ENSG00000144962.7
A3AM1	chr3	174572959	T	A	174572959	SNP	Unknown	NAALADL2	ENSG00000177694.16
A3AM1	chr3	177156591	A	AT	177156591	INS	Unknown	TBL1XR1	ENSG00000177565.17
A3AM1	chr3	178144390	G	A	178144390	SNP	Unknown	AC110992.1	ENSG00000286003.1
A3AM1	chr3	181083404	G	T	181083404	SNP	Unknown	SOX2-OT	ENSG00000242808.9
A3AM1	chr3	183834392	C	A	183834392	SNP	Unknown	AC131160.1	ENSG00000283765.1
A3AM1	chr3	184717567	ATTC	A	184717570	DEL	Unknown	AC107294.2	ENSG00000272970.3
A3AM1	chr3	184735192	G	A	184735192	SNP	Unknown	AC107294.2	ENSG00000272970.3
A3AM1	chr3	184831946	G	A	184831946	SNP	Unknown	VPS8	ENSG00000156931.15
A3AM1	chr3	186020930	TC	CT	186020931	DNP	Unknown	Unknown	Unknown
A3AM1	chr3	188245655	CTT	C	188245657	DEL	Unknown	LPP	ENSG00000145012.13
A3AM1	chr4	50345	G	A	50345	SNP	Unknown	Unknown	Unknown
A3AM1	chr4	7866205	G	GT	7866205	INS	Unknown	AFAP1	ENSG00000196526.10
A3AM1	chr4	10829383	C	A	10829383	SNP	Unknown	Unknown	Unknown
A3AM1	chr4	11692440	C	CA	11692440	INS	Unknown	AC005699.1	ENSG00000249631.6
A3AM1	chr4	12664171	T	A	12664171	SNP	Unknown	Unknown	Unknown
A3AM1	chr4	13842884	G	A	13842884	SNP	Unknown	LINC01182	ENSG00000250634.6
A3AM1	chr4	14036331	T	A	14036331	SNP	Unknown	Unknown	Unknown
A3AM1	chr4	15974693	ACTC	A	15974696	DEL	Unknown	PROM1	ENSG00000007062.11
A3AM1	chr4	16655829	C	G	16655829	SNP	Unknown	LDB2	ENSG00000169744.13
A3AM1	chr4	20817675	CT	C	20817676	DEL	Unknown	KCNIP4	ENSG00000185774.16
A3AM1	chr4	21179502	C	A	21179502	SNP	Unknown	KCNIP4	ENSG00000185774.16
A3AM1	chr4	22697958	C	A	22697958	SNP	Unknown	GBA3	ENSG00000249948.6
A3AM1	chr4	26563485	C	A	26563485	SNP	Unknown	Unknown	Unknown
A3AM1	chr4	28055072	T	G	28055072	SNP	Unknown	Unknown	Unknown
A3AM1	chr4	28209591	T	G	28209591	SNP	Unknown	Unknown	Unknown
A3AM1	chr4	31195402	G	T	31195402	SNP	Unknown	LINC02497	ENSG00000251182.2
A3AM1	chr4	32621120	G	C	32621120	SNP	Unknown	AC116611.1	ENSG00000286784.1
A3AM1	chr4	37424705	G	T	37424705	SNP	Unknown	NWD2	ENSG00000174145.8
A3AM1	chr4	42931059	CT	C	42931060	DEL	Unknown	GRXCR1	ENSG00000215203.2
A3AM1	chr4	43215333	C	A	43215333	SNP	Unknown	AC111198.1	ENSG00000248939.1
A3AM1	chr4	45408678	G	C	45408678	SNP	Unknown	Unknown	Unknown
A3AM1	chr4	49148391	ATTCCATTGCG	A	49148401	DEL	Unknown	Unknown	Unknown
A3AM1	chr4	49290624	T	G	49290624	SNP	Unknown	Unknown	Unknown
A3AM1	chr4	50115587	A	T	50115587	SNP	Unknown	Unknown	Unknown
A3AM1	chr4	50182747	A	T	50182747	SNP	Unknown	Unknown	Unknown
A3AM1	chr4	53839292	C	A	53839292	SNP	Unknown	AC058822.1	ENSG00000282278.1
A3AM1	chr4	54011197	C	T	54011197	SNP	Unknown	AC058822.1	ENSG00000282278.1
A3AM1	chr4	54404495	G	T	54404495	SNP	Unknown	Unknown	Unknown
A3AM1	chr4	56405094	TAA	T	56405096	DEL	Unknown	PPAT	ENSG00000128059.8
A3AM1	chr4	61407125	C	G	61407125	SNP	Unknown	ADGRL3	ENSG00000150471.16
A3AM1	chr4	64091675	G	T	64091675	SNP	Unknown	Unknown	Unknown
A3AM1	chr4	66983969	G	T	66983969	SNP	Unknown	Unknown	Unknown
A3AM1	chr4	68438290	A	G	68438290	SNP	Unknown	Unknown	Unknown
A3AM1	chr4	68738843	G	T	68738843	SNP	Unknown	Unknown	Unknown
A3AM1	chr4	69221455	G	A	69221455	SNP	Unknown	Unknown	Unknown
A3AM1	chr4	69262303	T	C	69262303	SNP	Unknown	Unknown	Unknown
A3AM1	chr4	71929923	TCTC	T	71929926	DEL	Unknown	Unknown	Unknown
A3AM1	chr4	75342949	G	T	75342949	SNP	Unknown	AC025244.1	ENSG00000251185.1
A3AM1	chr4	75541354	T	A	75541354	SNP	Unknown	THAP6	ENSG00000174796.12
A3AM1	chr4	76153822	CTT	C	76153824	DEL	Unknown	AC110795.1	ENSG00000286074.1
A3AM1	chr4	76173328	CTT	C	76173330	DEL	Unknown	AC110795.1	ENSG00000286074.1
A3AM1	chr4	77795021	CTTT	C	77795024	DEL	Unknown	CNOT6L	ENSG00000138767.13
A3AM1	chr4	78983798	A	C	78983798	SNP	Unknown	LINC01088	ENSG00000249307.7
A3AM1	chr4	82892927	G	C	82892927	SNP	Unknown	SEC31A	ENSG00000138674.17
A3AM1	chr4	91037267	C	A	91037267	SNP	Unknown	CCSER1	ENSG00000184305.15
A3AM1	chr4	94031883	CAA	C	94031885	DEL	Unknown	Unknown	Unknown
A3AM1	chr4	95082758	C	G	95082758	SNP	Unknown	BMPR1B	ENSG00000138696.11
A3AM1	chr4	104271833	T	C	104271833	SNP	Unknown	AC004052.1	ENSG00000251170.6
A3AM1	chr4	106910542	A	G	106910542	SNP	Unknown	AC092445.1	ENSG00000286147.1
A3AM1	chr4	106984425	G	T	106984425	SNP	Unknown	DKK2	ENSG00000155011.9
A3AM1	chr4	107385626	G	T	107385626	SNP	Unknown	Unknown	Unknown
A3AM1	chr4	109830259	C	T	109830259	SNP	Unknown	RRH	ENSG00000180245.6
A3AM1	chr4	114847375	CAAAAAAAAAAAAAAAAAAAAAAAAAA	C	114847401	DEL	Unknown	NDST4	ENSG00000138653.10
A3AM1	chr4	119727553	TATGC	T	119727557	DEL	Unknown	Unknown	Unknown
A3AM1	chr4	122271781	G	C	122271781	SNP	Unknown	KIAA1109	ENSG00000138688.15
A3AM1	chr4	124224035	G	T	124224035	SNP	Unknown	AC121154.1	ENSG00000249837.1
A3AM1	chr4	131747638	CG	AA	131747639	DNP	Unknown	SNHG27	ENSG00000251676.2
A3AM1	chr4	131747681	G	A	131747681	SNP	Unknown	SNHG27	ENSG00000251676.2
A3AM1	chr4	137817650	TC	T	137817651	DEL	Unknown	Unknown	Unknown
A3AM1	chr4	141552712	C	A	141552712	SNP	Unknown	Unknown	Unknown
A3AM1	chr4	141789084	C	A	141789084	SNP	Unknown	Unknown	Unknown
A3AM1	chr4	141826508	GA	G	141826509	DEL	Unknown	Unknown	Unknown
A3AM1	chr4	146897848	C	A	146897848	SNP	Unknown	TTC29	ENSG00000137473.17
A3AM1	chr4	148269767	A	C	148269767	SNP	Unknown	NR3C2	ENSG00000151623.15
A3AM1	chr4	148269770	G	T	148269770	SNP	Unknown	NR3C2	ENSG00000151623.15
A3AM1	chr4	149556300	CT	C	149556301	DEL	Unknown	IQCM	ENSG00000234828.8
A3AM1	chr4	149816444	G	T	149816444	SNP	Unknown	IQCM	ENSG00000234828.8
A3AM1	chr4	150113454	CTGTT	C	150113458	DEL	Unknown	DCLK2	ENSG00000170390.16
A3AM1	chr4	150113460	C	A	150113460	SNP	Unknown	DCLK2	ENSG00000170390.16
A3AM1	chr4	152938190	CT	C	152938191	DEL	Unknown	FHDC1	ENSG00000137460.8
A3AM1	chr4	155603538	C	A	155603538	SNP	Unknown	Unknown	Unknown
A3AM1	chr4	157780889	G	GATAC	157780889	INS	Unknown	AC093817.2	ENSG00000286133.2
A3AM1	chr4	158545683	C	A	158545683	SNP	Unknown	RXFP1	ENSG00000171509.16
A3AM1	chr4	158545805	CT	AA	158545806	DNP	Unknown	RXFP1	ENSG00000171509.16
A3AM1	chr4	164032385	T	A	164032385	SNP	Unknown	MARCHF1	ENSG00000145416.13
A3AM1	chr4	164103230	C	T	164103230	SNP	Unknown	MARCHF1	ENSG00000145416.13
A3AM1	chr4	164103236	A	T	164103236	SNP	Unknown	MARCHF1	ENSG00000145416.13
A3AM1	chr4	164243459	A	G	164243459	SNP	Unknown	MARCHF1	ENSG00000145416.13
A3AM1	chr4	167339035	GG	CA	167339036	DNP	Unknown	Unknown	Unknown
A3AM1	chr4	173083374	C	T	173083374	SNP	Unknown	Unknown	Unknown
A3AM1	chr4	178697099	T	G	178697099	SNP	Unknown	Unknown	Unknown
A3AM1	chr4	179035773	G	A	179035773	SNP	Unknown	Unknown	Unknown
A3AM1	chr4	179158834	T	G	179158834	SNP	Unknown	Unknown	Unknown
A3AM1	chr4	181834114	TA	T	181834115	DEL	Unknown	Unknown	Unknown
A3AM1	chr4	183375331	C	T	183375331	SNP	Unknown	Unknown	Unknown
A3AM1	chr4	183702842	TA	T	183702843	DEL	Unknown	TRAPPC11	ENSG00000168538.16
A3AM1	chr4	187492738	G	A	187492738	SNP	Unknown	Unknown	Unknown
A3AM1	chr4	189976995	T	A	189976995	SNP	Unknown	Unknown	Unknown
A3AM1	chr4	189977001	T	C	189977001	SNP	Unknown	Unknown	Unknown
A3AM1	chr4	190177260	C	T	190177260	SNP	Unknown	DUX4	ENSG00000260596.5
A3AM1	chr5	1923692	C	A	1923692	SNP	Unknown	Unknown	Unknown
A3AM1	chr5	4411204	A	T	4411204	SNP	Unknown	Unknown	Unknown
A3AM1	chr5	4589931	C	T	4589931	SNP	Unknown	AC106799.2	ENSG00000248973.3
A3AM1	chr5	5070754	C	A	5070754	SNP	Unknown	LINC02121	ENSG00000250529.1
A3AM1	chr5	5551860	CTT	C	5551862	DEL	Unknown	Unknown	Unknown
A3AM1	chr5	7795710	G	T	7795710	SNP	Unknown	ADCY2	ENSG00000078295.17
A3AM1	chr5	8352503	G	A	8352503	SNP	Unknown	AC091912.3	ENSG00000288002.1
A3AM1	chr5	9753619	G	A	9753619	SNP	Unknown	LINC02112	ENSG00000249781.7
A3AM1	chr5	12647852	C	A	12647852	SNP	Unknown	LINC01194	ENSG00000248131.6
A3AM1	chr5	12976487	C	A	12976487	SNP	Unknown	LINC02220	ENSG00000248457.1
A3AM1	chr5	14812709	G	T	14812709	SNP	Unknown	ANKH	ENSG00000154122.14
A3AM1	chr5	17676449	T	A	17676449	SNP	Unknown	Unknown	Unknown
A3AM1	chr5	18764767	G	A	18764767	SNP	Unknown	Unknown	Unknown
A3AM1	chr5	19551993	C	A	19551993	SNP	Unknown	CDH18	ENSG00000145526.12
A3AM1	chr5	21011276	T	A	21011276	SNP	Unknown	AC140168.1	ENSG00000286751.1
A3AM1	chr5	23153916	AT	A	23153917	DEL	Unknown	Unknown	Unknown
A3AM1	chr5	23230701	CACACAT	C	23230707	DEL	Unknown	Unknown	Unknown
A3AM1	chr5	24416737	C	A	24416737	SNP	Unknown	Unknown	Unknown
A3AM1	chr5	26545783	C	A	26545783	SNP	Unknown	Unknown	Unknown
A3AM1	chr5	31778317	G	T	31778317	SNP	Unknown	PDZD2	ENSG00000133401.16
A3AM1	chr5	31921387	AC	TT	31921388	DNP	Unknown	PDZD2	ENSG00000133401.16
A3AM1	chr5	32899269	T	C	32899269	SNP	Unknown	AC010343.3	ENSG00000250697.2
A3AM1	chr5	33148620	A	C	33148620	SNP	Unknown	AC010343.3	ENSG00000250697.2
A3AM1	chr5	35725567	C	A	35725567	SNP	Unknown	SPEF2	ENSG00000152582.14
A3AM1	chr5	35739293	G	T	35739293	SNP	Unknown	SPEF2	ENSG00000152582.14
A3AM1	chr5	38140678	G	T	38140678	SNP	Unknown	LINC02119	ENSG00000248461.3
A3AM1	chr5	38372349	G	A	38372349	SNP	Unknown	EGFLAM	ENSG00000164318.18
A3AM1	chr5	38811026	CTT	C	38811028	DEL	Unknown	OSMR-AS1	ENSG00000249740.3
A3AM1	chr5	38972167	C	T	38972167	SNP	Unknown	RICTOR	ENSG00000164327.13
A3AM1	chr5	39307832	A	T	39307832	SNP	Unknown	C9	ENSG00000113600.11
A3AM1	chr5	39513870	C	T	39513870	SNP	Unknown	Unknown	Unknown
A3AM1	chr5	39539019	G	T	39539019	SNP	Unknown	Unknown	Unknown
A3AM1	chr5	40390320	G	A	40390320	SNP	Unknown	Unknown	Unknown
A3AM1	chr5	40501004	A	T	40501004	SNP	Unknown	AC114977.1	ENSG00000285552.1
A3AM1	chr5	41021952	A	G	41021952	SNP	Unknown	MROH2B	ENSG00000171495.17
A3AM1	chr5	41021964	G	C	41021964	SNP	Unknown	MROH2B	ENSG00000171495.17
A3AM1	chr5	41055377	G	A	41055377	SNP	Unknown	MROH2B	ENSG00000171495.17
A3AM1	chr5	41423668	G	A	41423668	SNP	Unknown	PLCXD3	ENSG00000182836.10
A3AM1	chr5	41534128	G	C	41534128	SNP	Unknown	Unknown	Unknown
A3AM1	chr5	41862636	A	C	41862636	SNP	Unknown	OXCT1	ENSG00000083720.13
A3AM1	chr5	42047457	T	G	42047457	SNP	Unknown	Unknown	Unknown
A3AM1	chr5	44109639	T	G	44109639	SNP	Unknown	Unknown	Unknown
A3AM1	chr5	44179612	T	G	44179612	SNP	Unknown	Unknown	Unknown
A3AM1	chr5	44918628	A	C	44918628	SNP	Unknown	Unknown	Unknown
A3AM1	chr5	45364023	C	A	45364023	SNP	Unknown	HCN1	ENSG00000164588.8
A3AM1	chr5	46170641	G	T	46170641	SNP	Unknown	Unknown	Unknown
A3AM1	chr5	46339154	G	C	46339154	SNP	Unknown	Unknown	Unknown
A3AM1	chr5	46575870	C	G	46575870	SNP	Unknown	Unknown	Unknown
A3AM1	chr5	46581969	C	T	46581969	SNP	Unknown	Unknown	Unknown
A3AM1	chr5	47307148	C	G	47307148	SNP	Unknown	Unknown	Unknown
A3AM1	chr5	50200016	G	T	50200016	SNP	Unknown	Unknown	Unknown
A3AM1	chr5	51141574	G	T	51141574	SNP	Unknown	Unknown	Unknown
A3AM1	chr5	53855965	C	A	53855965	SNP	Unknown	Unknown	Unknown
A3AM1	chr5	56017419	G	A	56017419	SNP	Unknown	AC008892.1	ENSG00000249236.2
A3AM1	chr5	57229964	T	TCCCGC	57229964	INS	Unknown	GPBP1	ENSG00000062194.16
A3AM1	chr5	57568087	AT	A	57568088	DEL	Unknown	Unknown	Unknown
A3AM1	chr5	58229547	G	T	58229547	SNP	Unknown	Unknown	Unknown
A3AM1	chr5	60681786	AT	A	60681787	DEL	Unknown	DEPDC1B	ENSG00000035499.13
A3AM1	chr5	60963190	G	T	60963190	SNP	Unknown	NDUFAF2	ENSG00000164182.11
A3AM1	chr5	62363449	A	C	62363449	SNP	Unknown	KIF2A	ENSG00000068796.17
A3AM1	chr5	63067625	T	G	63067625	SNP	Unknown	Unknown	Unknown
A3AM1	chr5	64606039	T	G	64606039	SNP	Unknown	RGS7BP	ENSG00000186479.5
A3AM1	chr5	64970771	TG	T	64970772	DEL	Unknown	CWC27	ENSG00000153015.16
A3AM1	chr5	71833375	C	A	71833375	SNP	Unknown	Unknown	Unknown
A3AM1	chr5	72114666	G	C	72114666	SNP	Unknown	MAP1B	ENSG00000131711.15
A3AM1	chr5	72428742	G	A	72428742	SNP	Unknown	Unknown	Unknown
A3AM1	chr5	72581732	C	T	72581732	SNP	Unknown	LINC02056	ENSG00000248371.5
A3AM1	chr5	72581755	CT	AG	72581756	DNP	Unknown	LINC02056	ENSG00000248371.5
A3AM1	chr5	75206229	AAAAAAAAAAAAAAAAAAAAATATATATATATATATATATATATATATAT	A	75206278	DEL	Unknown	ANKRD31	ENSG00000145700.10
A3AM1	chr5	76564811	G	A	76564811	SNP	Unknown	IQGAP2	ENSG00000145703.16
A3AM1	chr5	77192776	TG	AT	77192777	DNP	Unknown	AC022414.1	ENSG00000284762.1
A3AM1	chr5	78745885	G	A	78745885	SNP	Unknown	LHFPL2	ENSG00000145685.14
A3AM1	chr5	79198628	T	G	79198628	SNP	Unknown	DMGDH	ENSG00000132837.15
A3AM1	chr5	80114272	A	G	80114272	SNP	Unknown	SERINC5	ENSG00000164300.17
A3AM1	chr5	80591687	C	T	80591687	SNP	Unknown	Unknown	Unknown
A3AM1	chr5	82139715	G	T	82139715	SNP	Unknown	ATG10	ENSG00000152348.16
A3AM1	chr5	82469537	AT	A	82469538	DEL	Unknown	Unknown	Unknown
A3AM1	chr5	84323050	TC	CA	84323051	DNP	Unknown	EDIL3	ENSG00000164176.13
A3AM1	chr5	84709027	G	T	84709027	SNP	Unknown	Unknown	Unknown
A3AM1	chr5	84788207	C	A	84788207	SNP	Unknown	Unknown	Unknown
A3AM1	chr5	85956959	A	C	85956959	SNP	Unknown	Unknown	Unknown
A3AM1	chr5	86762027	GATGTCAAA	G	86762035	DEL	Unknown	Unknown	Unknown
A3AM1	chr5	88029006	A	C	88029006	SNP	Unknown	AC114971.1	ENSG00000287862.1
A3AM1	chr5	92223253	G	T	92223253	SNP	Unknown	AC114316.1	ENSG00000250049.7
A3AM1	chr5	94847362	G	T	94847362	SNP	Unknown	MCTP1	ENSG00000175471.19
A3AM1	chr5	98719690	TCAAACATCGCATGTTCTCACTCATAAGTGGGAGTTGAACAGTGAGAACACATGGACACAGGGAGGGGAA	T	98719759	DEL	Unknown	Unknown	Unknown
A3AM1	chr5	100283368	C	A	100283368	SNP	Unknown	Unknown	Unknown
A3AM1	chr5	100284516	CTT	C	100284518	DEL	Unknown	Unknown	Unknown
A3AM1	chr5	106945009	A	G	106945009	SNP	Unknown	LINC01950	ENSG00000251027.2
A3AM1	chr5	109013754	A	C	109013754	SNP	Unknown	FER	ENSG00000151422.13
A3AM1	chr5	111622300	A	AG	111622300	INS	Unknown	STARD4-AS1	ENSG00000246859.3
A3AM1	chr5	111828033	AT	A	111828034	DEL	Unknown	NREP	ENSG00000134986.14
A3AM1	chr5	113832164	CA	C	113832165	DEL	Unknown	Unknown	Unknown
A3AM1	chr5	114914723	G	A	114914723	SNP	Unknown	Unknown	Unknown
A3AM1	chr5	120872651	G	A	120872651	SNP	Unknown	Unknown	Unknown
A3AM1	chr5	120964716	G	T	120964716	SNP	Unknown	Unknown	Unknown
A3AM1	chr5	125727547	G	T	125727547	SNP	Unknown	AC116362.1	ENSG00000248752.3
A3AM1	chr5	128853040	G	T	128853040	SNP	Unknown	SLC27A6	ENSG00000113396.13
A3AM1	chr5	128854133	A	G	128854133	SNP	Unknown	SLC27A6	ENSG00000113396.13
A3AM1	chr5	129862379	TA	T	129862380	DEL	Unknown	AC008591.1	ENSG00000251680.6
A3AM1	chr5	130596987	G	A	130596987	SNP	Unknown	Unknown	Unknown
A3AM1	chr5	130668933	G	T	130668933	SNP	Unknown	AC006525.1	ENSG00000287390.1
A3AM1	chr5	131228205	TA	T	131228206	DEL	Unknown	Unknown	Unknown
A3AM1	chr5	135647991	T	G	135647991	SNP	Unknown	SLC25A48	ENSG00000145832.14
A3AM1	chr5	137099233	C	T	137099233	SNP	Unknown	SPOCK1	ENSG00000152377.14
A3AM1	chr5	139443597	C	A	139443597	SNP	Unknown	DNAJC18	ENSG00000170464.10
A3AM1	chr5	142702540	CTTTTTTTTT	C	142702549	DEL	Unknown	Unknown	Unknown
A3AM1	chr5	143715247	G	A	143715247	SNP	Unknown	AC008696.2	ENSG00000249881.1
A3AM1	chr5	144513354	C	A	144513354	SNP	Unknown	Unknown	Unknown
A3AM1	chr5	144948206	A	G	144948206	SNP	Unknown	AC132803.1	ENSG00000251031.2
A3AM1	chr5	145876193	A	G	145876193	SNP	Unknown	GRXCR2	ENSG00000204928.2
A3AM1	chr5	148632615	T	C	148632615	SNP	Unknown	HTR4	ENSG00000164270.17
A3AM1	chr5	149673443	A	T	149673443	SNP	Unknown	Unknown	Unknown
A3AM1	chr5	149673455	A	G	149673455	SNP	Unknown	Unknown	Unknown
A3AM1	chr5	150038151	CTAT	C	150038154	DEL	Unknown	HMGXB3	ENSG00000113716.13
A3AM1	chr5	155883367	G	C	155883367	SNP	Unknown	SGCD	ENSG00000170624.13
A3AM1	chr5	156976373	AT	A	156976374	DEL	Unknown	Unknown	Unknown
A3AM1	chr5	157655927	A	G	157655927	SNP	Unknown	SOX30	ENSG00000039600.11
A3AM1	chr5	158139098	C	A	158139098	SNP	Unknown	Unknown	Unknown
A3AM1	chr5	158239332	C	A	158239332	SNP	Unknown	Unknown	Unknown
A3AM1	chr5	158984116	A	G	158984116	SNP	Unknown	EBF1	ENSG00000164330.17
A3AM1	chr5	159237492	G	C	159237492	SNP	Unknown	AC134043.2	ENSG00000253256.1
A3AM1	chr5	159304644	G	T	159304644	SNP	Unknown	Unknown	Unknown
A3AM1	chr5	161730238	G	A	161730238	SNP	Unknown	Unknown	Unknown
A3AM1	chr5	162198263	C	T	162198263	SNP	Unknown	Unknown	Unknown
A3AM1	chr5	163269721	AT	A	163269722	DEL	Unknown	AC113414.1	ENSG00000254186.3
A3AM1	chr5	165173436	A	C	165173436	SNP	Unknown	Unknown	Unknown
A3AM1	chr5	165403705	CAA	C	165403707	DEL	Unknown	AC008415.1	ENSG00000253693.1
A3AM1	chr5	167686091	T	C	167686091	SNP	Unknown	TENM2	ENSG00000145934.16
A3AM1	chr5	168835477	CAA	C	168835479	DEL	Unknown	SLIT3	ENSG00000184347.14
A3AM1	chr5	174381540	AT	A	174381541	DEL	Unknown	LINC01411	ENSG00000249306.6
A3AM1	chr5	175542613	C	A	175542613	SNP	Unknown	Unknown	Unknown
A3AM1	chr5	177459682	AGAG	A	177459685	DEL	Unknown	DBN1	ENSG00000113758.13
A3AM1	chr5	178802130	A	C	178802130	SNP	Unknown	AACSP1	ENSG00000250420.8
A3AM1	chr6	4719857	G	T	4719857	SNP	Unknown	CDYL	ENSG00000153046.18
A3AM1	chr6	5493525	G	A	5493525	SNP	Unknown	FARS2	ENSG00000145982.12
A3AM1	chr6	6516318	G	T	6516318	SNP	Unknown	LY86-AS1	ENSG00000216863.10
A3AM1	chr6	6989781	G	T	6989781	SNP	Unknown	Unknown	Unknown
A3AM1	chr6	9586003	T	G	9586003	SNP	Unknown	Unknown	Unknown
A3AM1	chr6	9781846	AT	A	9781847	DEL	Unknown	OFCC1	ENSG00000181355.21
A3AM1	chr6	10436881	CTT	C	10436883	DEL	Unknown	MIR5689HG	ENSG00000229401.1
A3AM1	chr6	11158853	A	ATT	11158853	INS	Unknown	Unknown	Unknown
A3AM1	chr6	11158857	C	A	11158857	SNP	Unknown	Unknown	Unknown
A3AM1	chr6	13659257	TACAC	T	13659261	DEL	Unknown	RANBP9	ENSG00000010017.13
A3AM1	chr6	14863104	GA	G	14863105	DEL	Unknown	AL138720.1	ENSG00000234261.4
A3AM1	chr6	14924591	A	C	14924591	SNP	Unknown	AL138720.1	ENSG00000234261.4
A3AM1	chr6	19246583	A	C	19246583	SNP	Unknown	Unknown	Unknown
A3AM1	chr6	25478799	GA	G	25478800	DEL	Unknown	CARMIL1	ENSG00000079691.18
A3AM1	chr6	26318353	C	G	26318353	SNP	Unknown	Unknown	Unknown
A3AM1	chr6	29360126	C	A	29360126	SNP	Unknown	OR5V1	ENSG00000243729.4
A3AM1	chr6	34560506	G	T	34560506	SNP	Unknown	Unknown	Unknown
A3AM1	chr6	38462321	A	T	38462321	SNP	Unknown	BTBD9	ENSG00000183826.18
A3AM1	chr6	40147287	G	T	40147287	SNP	Unknown	Unknown	Unknown
A3AM1	chr6	40697241	C	A	40697241	SNP	Unknown	Unknown	Unknown
A3AM1	chr6	42095753	G	T	42095753	SNP	Unknown	Unknown	Unknown
A3AM1	chr6	46033206	C	A	46033206	SNP	Unknown	CLIC5	ENSG00000112782.19
A3AM1	chr6	48680642	C	A	48680642	SNP	Unknown	Unknown	Unknown
A3AM1	chr6	50744270	C	A	50744270	SNP	Unknown	TFAP2D	ENSG00000008197.4
A3AM1	chr6	51311272	G	T	51311272	SNP	Unknown	Unknown	Unknown
A3AM1	chr6	51414154	G	T	51414154	SNP	Unknown	Unknown	Unknown
A3AM1	chr6	53007956	TA	T	53007957	DEL	Unknown	ICK	ENSG00000112144.15
A3AM1	chr6	53360331	C	A	53360331	SNP	Unknown	Unknown	Unknown
A3AM1	chr6	56104420	TTAA	T	56104423	DEL	Unknown	COL21A1	ENSG00000124749.17
A3AM1	chr6	57522174	ATGT	A	57522177	DEL	Unknown	PRIM2	ENSG00000146143.19
A3AM1	chr6	57577427	ATTTTTTTTT	A	57577436	DEL	Unknown	PRIM2	ENSG00000146143.19
A3AM1	chr6	58620922	A	G	58620922	SNP	Unknown	Unknown	Unknown
A3AM1	chr6	61708005	T	C	61708005	SNP	Unknown	KHDRBS2	ENSG00000112232.9
A3AM1	chr6	62334287	C	T	62334287	SNP	Unknown	Unknown	Unknown
A3AM1	chr6	65344546	G	T	65344546	SNP	Unknown	EYS	ENSG00000188107.15
A3AM1	chr6	67305997	C	A	67305997	SNP	Unknown	Unknown	Unknown
A3AM1	chr6	69090376	G	T	69090376	SNP	Unknown	ADGRB3	ENSG00000135298.14
A3AM1	chr6	70263622	TAG	T	70263624	DEL	Unknown	COL9A1	ENSG00000112280.16
A3AM1	chr6	71335860	G	T	71335860	SNP	Unknown	AL136164.2	ENSG00000269966.1
A3AM1	chr6	72205849	A	G	72205849	SNP	Unknown	RIMS1	ENSG00000079841.18
A3AM1	chr6	78444494	G	T	78444494	SNP	Unknown	Unknown	Unknown
A3AM1	chr6	81616164	T	G	81616164	SNP	Unknown	TENT5A	ENSG00000112773.16
A3AM1	chr6	83682071	GAA	G	83682073	DEL	Unknown	SNAP91	ENSG00000065609.14
A3AM1	chr6	90340544	G	T	90340544	SNP	Unknown	AL132996.1	ENSG00000260271.3
A3AM1	chr6	91329796	A	G	91329796	SNP	Unknown	Unknown	Unknown
A3AM1	chr6	97731724	G	T	97731724	SNP	Unknown	AL589740.1	ENSG00000271860.7
A3AM1	chr6	101831458	A	G	101831458	SNP	Unknown	GRIK2	ENSG00000164418.20
A3AM1	chr6	103161927	C	A	103161927	SNP	Unknown	Unknown	Unknown
A3AM1	chr6	104116927	T	G	104116927	SNP	Unknown	Unknown	Unknown
A3AM1	chr6	105726209	TA	T	105726210	DEL	Unknown	AL591518.1	ENSG00000284999.1
A3AM1	chr6	106748282	AAAG	A	106748285	DEL	Unknown	LINC02532	ENSG00000235142.10
A3AM1	chr6	110713659	A	G	110713659	SNP	Unknown	CDK19	ENSG00000155111.15
A3AM1	chr6	111918132	G	A	111918132	SNP	Unknown	Unknown	Unknown
A3AM1	chr6	112298842	C	A	112298842	SNP	Unknown	LAMA4-AS1	ENSG00000226440.7
A3AM1	chr6	113848482	C	A	113848482	SNP	Unknown	Unknown	Unknown
A3AM1	chr6	115961316	G	A	115961316	SNP	Unknown	FRK	ENSG00000111816.8
A3AM1	chr6	121076105	C	A	121076105	SNP	Unknown	Unknown	Unknown
A3AM1	chr6	121888863	G	A	121888863	SNP	Unknown	Unknown	Unknown
A3AM1	chr6	122247995	G	T	122247995	SNP	Unknown	Unknown	Unknown
A3AM1	chr6	122972024	C	T	122972024	SNP	Unknown	Unknown	Unknown
A3AM1	chr6	123034170	A	G	123034170	SNP	Unknown	CLVS2	ENSG00000146352.13
A3AM1	chr6	127233410	C	A	127233410	SNP	Unknown	Unknown	Unknown
A3AM1	chr6	131705969	C	A	131705969	SNP	Unknown	ENPP3	ENSG00000154269.15
A3AM1	chr6	137368270	A	C	137368270	SNP	Unknown	Unknown	Unknown
A3AM1	chr6	137509880	C	A	137509880	SNP	Unknown	Unknown	Unknown
A3AM1	chr6	139725835	C	T	139725835	SNP	Unknown	FILNC1	ENSG00000231426.7
A3AM1	chr6	140216789	A	G	140216789	SNP	Unknown	Unknown	Unknown
A3AM1	chr6	144325878	TA	T	144325879	DEL	Unknown	UTRN	ENSG00000152818.18
A3AM1	chr6	145131256	C	G	145131256	SNP	Unknown	Unknown	Unknown
A3AM1	chr6	145695658	G	T	145695658	SNP	Unknown	EPM2A	ENSG00000112425.15
A3AM1	chr6	145838619	T	C	145838619	SNP	Unknown	AL356599.1	ENSG00000235652.9
A3AM1	chr6	145966489	G	A	145966489	SNP	Unknown	Unknown	Unknown
A3AM1	chr6	146819066	TA	T	146819067	DEL	Unknown	Unknown	Unknown
A3AM1	chr6	151277950	G	A	151277950	SNP	Unknown	AKAP12	ENSG00000131016.17
A3AM1	chr6	152351676	C	A	152351676	SNP	Unknown	SYNE1	ENSG00000131018.24
A3AM1	chr6	152386520	C	A	152386520	SNP	Unknown	SYNE1	ENSG00000131018.24
A3AM1	chr6	154568518	T	A	154568518	SNP	Unknown	Unknown	Unknown
A3AM1	chr6	155807372	G	T	155807372	SNP	Unknown	Unknown	Unknown
A3AM1	chr6	155920754	C	A	155920754	SNP	Unknown	AL589693.1	ENSG00000287092.1
A3AM1	chr6	157406634	A	G	157406634	SNP	Unknown	ZDHHC14	ENSG00000175048.17
A3AM1	chr6	157560196	G	T	157560196	SNP	Unknown	ZDHHC14	ENSG00000175048.17
A3AM1	chr6	159528901	TA	T	159528902	DEL	Unknown	AL078604.4	ENSG00000286533.1
A3AM1	chr6	160757265	T	G	160757265	SNP	Unknown	AL109933.5	ENSG00000287558.1
A3AM1	chr6	164727514	C	A	164727514	SNP	Unknown	Unknown	Unknown
A3AM1	chr6	168266074	G	T	168266074	SNP	Unknown	Unknown	Unknown
A3AM1	chr6	168641787	T	G	168641787	SNP	Unknown	SMOC2	ENSG00000112562.18
A3AM1	chr6	170157311	C	T	170157311	SNP	Unknown	Unknown	Unknown
A3AM1	chr7	117261	AT	A	117262	DEL	Unknown	AC093627.22	ENSG00000287883.1
A3AM1	chr7	264269	T	G	264269	SNP	Unknown	Unknown	Unknown
A3AM1	chr7	811317	CT	C	811318	DEL	Unknown	Unknown	Unknown
A3AM1	chr7	1425149	AT	A	1425150	DEL	Unknown	Unknown	Unknown
A3AM1	chr7	6846606	A	G	6846606	SNP	Unknown	Unknown	Unknown
A3AM1	chr7	7448388	GAAC	G	7448391	DEL	Unknown	COL28A1	ENSG00000215018.10
A3AM1	chr7	14641153	A	G	14641153	SNP	Unknown	DGKB	ENSG00000136267.13
A3AM1	chr7	18534545	TA	T	18534546	DEL	Unknown	HDAC9	ENSG00000048052.21
A3AM1	chr7	20011988	A	G	20011988	SNP	Unknown	AC005062.1	ENSG00000243004.6
A3AM1	chr7	20847656	C	T	20847656	SNP	Unknown	LINC01162	ENSG00000232790.3
A3AM1	chr7	21261260	GT	G	21261261	DEL	Unknown	Unknown	Unknown
A3AM1	chr7	22966263	C	A	22966263	SNP	Unknown	FAM126A	ENSG00000122591.12
A3AM1	chr7	23244952	GT	G	23244953	DEL	Unknown	GPNMB	ENSG00000136235.16
A3AM1	chr7	23956083	CTT	C	23956085	DEL	Unknown	Unknown	Unknown
A3AM1	chr7	27506131	T	A	27506131	SNP	Unknown	Unknown	Unknown
A3AM1	chr7	31160949	C	A	31160949	SNP	Unknown	Unknown	Unknown
A3AM1	chr7	37621727	C	G	37621727	SNP	Unknown	Unknown	Unknown
A3AM1	chr7	39422430	C	A	39422430	SNP	Unknown	POU6F2	ENSG00000106536.20
A3AM1	chr7	42406449	G	T	42406449	SNP	Unknown	Unknown	Unknown
A3AM1	chr7	42543050	C	A	42543050	SNP	Unknown	Unknown	Unknown
A3AM1	chr7	44577355	A	G	44577355	SNP	Unknown	Unknown	Unknown
A3AM1	chr7	44577366	C	T	44577366	SNP	Unknown	Unknown	Unknown
A3AM1	chr7	46333321	G	T	46333321	SNP	Unknown	AC023669.2	ENSG00000237760.1
A3AM1	chr7	46851748	C	A	46851748	SNP	Unknown	Unknown	Unknown
A3AM1	chr7	48121852	TATATATATATATATATATATATATATATATAAAA	T	48121886	DEL	Unknown	Unknown	Unknown
A3AM1	chr7	48258623	TTCTGCTAGCTTG	T	48258635	DEL	Unknown	ABCA13	ENSG00000179869.15
A3AM1	chr7	51491667	AC	A	51491668	DEL	Unknown	AC005999.2	ENSG00000285741.1
A3AM1	chr7	51491673	T	G	51491673	SNP	Unknown	AC005999.2	ENSG00000285741.1
A3AM1	chr7	51526447	A	AT	51526447	INS	Unknown	AC005999.2	ENSG00000285741.1
A3AM1	chr7	51547307	C	T	51547307	SNP	Unknown	AC005999.2	ENSG00000285741.1
A3AM1	chr7	54058762	C	A	54058762	SNP	Unknown	Unknown	Unknown
A3AM1	chr7	58086292	G	C	58086292	SNP	Unknown	Unknown	Unknown
A3AM1	chr7	58115927	T	C	58115927	SNP	Unknown	Unknown	Unknown
A3AM1	chr7	60912988	ATTCCATTTGATTCCATTCAG	A	60913008	DEL	Unknown	Unknown	Unknown
A3AM1	chr7	60925665	G	T	60925665	SNP	Unknown	Unknown	Unknown
A3AM1	chr7	60931781	A	G	60931781	SNP	Unknown	Unknown	Unknown
A3AM1	chr7	61010990	C	T	61010990	SNP	Unknown	Unknown	Unknown
A3AM1	chr7	62452828	C	T	62452828	SNP	Unknown	Unknown	Unknown
A3AM1	chr7	62452832	CGTTCTATTCAATTCTGTTTGATGATTCCTTTCGATACCATTTGATGATTCCATCTGATTCTATTCGAGG	C	62452901	DEL	Unknown	Unknown	Unknown
A3AM1	chr7	63866900	C	T	63866900	SNP	Unknown	Unknown	Unknown
A3AM1	chr7	64008760	GT	G	64008761	DEL	Unknown	AC115220.1	ENSG00000241149.3
A3AM1	chr7	65360703	CA	C	65360704	DEL	Unknown	Unknown	Unknown
A3AM1	chr7	65366472	GA	G	65366473	DEL	Unknown	Unknown	Unknown
A3AM1	chr7	65497735	C	G	65497735	SNP	Unknown	Unknown	Unknown
A3AM1	chr7	67693414	TA	T	67693415	DEL	Unknown	AC005482.1	ENSG00000233423.1
A3AM1	chr7	68999896	C	T	68999896	SNP	Unknown	Unknown	Unknown
A3AM1	chr7	69317490	G	GA	69317490	INS	Unknown	AC092100.1	ENSG00000225718.2
A3AM1	chr7	69641707	TTTAA	T	69641711	DEL	Unknown	AUTS2	ENSG00000158321.18
A3AM1	chr7	69641712	GGAATT	G	69641717	DEL	Unknown	AUTS2	ENSG00000158321.18
A3AM1	chr7	72205568	G	GTATA	72205568	INS	Unknown	CALN1	ENSG00000183166.11
A3AM1	chr7	75862710	A	T	75862710	SNP	Unknown	RHBDD2	ENSG00000005486.17
A3AM1	chr7	79902843	A	AT	79902843	INS	Unknown	GNAI1	ENSG00000127955.17
A3AM1	chr7	87397703	C	A	87397703	SNP	Unknown	CROT	ENSG00000005469.11
A3AM1	chr7	89701442	C	T	89701442	SNP	Unknown	Unknown	Unknown
A3AM1	chr7	91454185	G	T	91454185	SNP	Unknown	AC079760.2	ENSG00000243144.7
A3AM1	chr7	92915656	AT	A	92915657	DEL	Unknown	CDK6-AS1	ENSG00000237819.5
A3AM1	chr7	97225819	TA	T	97225820	DEL	Unknown	Unknown	Unknown
A3AM1	chr7	98133848	T	A	98133848	SNP	Unknown	LMTK2	ENSG00000164715.6
A3AM1	chr7	101437741	ATT	A	101437743	DEL	Unknown	COL26A1	ENSG00000160963.14
A3AM1	chr7	106030338	C	A	106030338	SNP	Unknown	CDHR3	ENSG00000128536.16
A3AM1	chr7	109938589	C	A	109938589	SNP	Unknown	Unknown	Unknown
A3AM1	chr7	115987163	A	G	115987163	SNP	Unknown	TFEC	ENSG00000105967.16
A3AM1	chr7	117402126	G	T	117402126	SNP	Unknown	CFTR	ENSG00000001626.16
A3AM1	chr7	119622149	A	C	119622149	SNP	Unknown	LINC02476	ENSG00000225546.6
A3AM1	chr7	119870310	C	A	119870310	SNP	Unknown	LINC02476	ENSG00000225546.6
A3AM1	chr7	121661414	CT	C	121661415	DEL	Unknown	AC004875.1	ENSG00000227743.2
A3AM1	chr7	122189588	C	CA	122189588	INS	Unknown	AC015983.2	ENSG00000234418.2
A3AM1	chr7	122190133	G	T	122190133	SNP	Unknown	AC015983.2	ENSG00000234418.2
A3AM1	chr7	122715709	AG	A	122715710	DEL	Unknown	CADPS2	ENSG00000081803.16
A3AM1	chr7	122924712	T	G	122924712	SNP	Unknown	Unknown	Unknown
A3AM1	chr7	131184023	CT	C	131184024	DEL	Unknown	MKLN1	ENSG00000128585.18
A3AM1	chr7	131887267	G	A	131887267	SNP	Unknown	Unknown	Unknown
A3AM1	chr7	133469178	G	A	133469178	SNP	Unknown	EXOC4	ENSG00000131558.15
A3AM1	chr7	135014968	T	C	135014968	SNP	Unknown	AGBL3	ENSG00000146856.14
A3AM1	chr7	135066610	T	A	135066610	SNP	Unknown	AGBL3	ENSG00000146856.14
A3AM1	chr7	135128891	G	C	135128891	SNP	Unknown	AGBL3	ENSG00000146856.14
A3AM1	chr7	140109731	C	A	140109731	SNP	Unknown	KDM7A	ENSG00000006459.11
A3AM1	chr7	143476303	G	T	143476303	SNP	Unknown	EPHA1-AS1	ENSG00000229153.5
A3AM1	chr7	144950560	A	C	144950560	SNP	Unknown	Unknown	Unknown
A3AM1	chr7	147902512	G	T	147902512	SNP	Unknown	CNTNAP2	ENSG00000174469.23
A3AM1	chr7	149365112	C	A	149365112	SNP	Unknown	Unknown	Unknown
A3AM1	chr7	152380460	C	T	152380460	SNP	Unknown	KMT2C	ENSG00000055609.18
A3AM1	chr7	153268602	G	T	153268602	SNP	Unknown	Unknown	Unknown
A3AM1	chr7	154014466	C	T	154014466	SNP	Unknown	DPP6	ENSG00000130226.17
A3AM1	chr7	155082232	A	C	155082232	SNP	Unknown	HTR5A	ENSG00000157219.5
A3AM1	chr7	155179295	GA	G	155179296	DEL	Unknown	Unknown	Unknown
A3AM1	chr7	156020770	G	T	156020770	SNP	Unknown	Unknown	Unknown
A3AM1	chr7	156314739	T	C	156314739	SNP	Unknown	Unknown	Unknown
A3AM1	chr7	157153810	A	C	157153810	SNP	Unknown	UBE3C	ENSG00000009335.18
A3AM1	chr7	157153821	A	G	157153821	SNP	Unknown	UBE3C	ENSG00000009335.18
A3AM1	chr8	10782586	A	T	10782586	SNP	Unknown	PINX1	ENSG00000258724.1
A3AM1	chr8	10989002	G	A	10989002	SNP	Unknown	XKR6	ENSG00000171044.11
A3AM1	chr8	14069595	T	G	14069595	SNP	Unknown	Unknown	Unknown
A3AM1	chr8	14650215	G	T	14650215	SNP	Unknown	SGCZ	ENSG00000185053.14
A3AM1	chr8	18516108	TA	T	18516109	DEL	Unknown	Unknown	Unknown
A3AM1	chr8	21750789	C	A	21750789	SNP	Unknown	GFRA2	ENSG00000168546.11
A3AM1	chr8	21799221	AT	A	21799222	DEL	Unknown	GFRA2	ENSG00000168546.11
A3AM1	chr8	24151155	C	A	24151155	SNP	Unknown	Unknown	Unknown
A3AM1	chr8	24747084	A	G	24747084	SNP	Unknown	AC120193.1	ENSG00000253535.5
A3AM1	chr8	25614381	G	C	25614381	SNP	Unknown	AC009623.1	ENSG00000253100.2
A3AM1	chr8	31987330	G	T	31987330	SNP	Unknown	NRG1	ENSG00000157168.20
A3AM1	chr8	34098780	TA	T	34098781	DEL	Unknown	Unknown	Unknown
A3AM1	chr8	34589916	A	G	34589916	SNP	Unknown	Unknown	Unknown
A3AM1	chr8	35757152	A	T	35757152	SNP	Unknown	UNC5D	ENSG00000156687.11
A3AM1	chr8	36725046	C	A	36725046	SNP	Unknown	AC090809.1	ENSG00000253363.7
A3AM1	chr8	37129934	C	A	37129934	SNP	Unknown	Unknown	Unknown
A3AM1	chr8	44113860	C	G	44113860	SNP	Unknown	Unknown	Unknown
A3AM1	chr8	45941579	C	T	45941579	SNP	Unknown	Unknown	Unknown
A3AM1	chr8	46637489	G	T	46637489	SNP	Unknown	ASNSP1	ENSG00000248498.4
A3AM1	chr8	51626001	A	G	51626001	SNP	Unknown	PXDNL	ENSG00000147485.13
A3AM1	chr8	53047694	C	A	53047694	SNP	Unknown	Unknown	Unknown
A3AM1	chr8	57758077	G	T	57758077	SNP	Unknown	AC104051.1	ENSG00000253322.1
A3AM1	chr8	57973785	A	C	57973785	SNP	Unknown	LINC01602	ENSG00000205293.5
A3AM1	chr8	59924850	T	A	59924850	SNP	Unknown	Unknown	Unknown
A3AM1	chr8	62363051	C	A	62363051	SNP	Unknown	NKAIN3	ENSG00000185942.11
A3AM1	chr8	65523516	G	T	65523516	SNP	Unknown	Unknown	Unknown
A3AM1	chr8	66728923	A	C	66728923	SNP	Unknown	SGK3	ENSG00000104205.15
A3AM1	chr8	67103839	CAAA	C	67103842	DEL	Unknown	CSPP1	ENSG00000104218.14
A3AM1	chr8	69003821	C	A	69003821	SNP	Unknown	LINC01592	ENSG00000253658.6
A3AM1	chr8	72725601	A	ATATATG	72725601	INS	Unknown	KCNB2	ENSG00000182674.6
A3AM1	chr8	74281484	A	C	74281484	SNP	Unknown	JPH1	ENSG00000104369.5
A3AM1	chr8	75084096	CT	C	75084097	DEL	Unknown	Unknown	Unknown
A3AM1	chr8	76563629	C	G	76563629	SNP	Unknown	ZFHX4-AS1	ENSG00000253661.2
A3AM1	chr8	79780784	A	C	79780784	SNP	Unknown	LINC01607	ENSG00000272138.2
A3AM1	chr8	80005384	C	T	80005384	SNP	Unknown	MRPS28	ENSG00000147586.10
A3AM1	chr8	80005392	C	A	80005392	SNP	Unknown	MRPS28	ENSG00000147586.10
A3AM1	chr8	82492077	AGTCTT	A	82492082	DEL	Unknown	AC060765.2	ENSG00000254394.2
A3AM1	chr8	84612007	A	T	84612007	SNP	Unknown	RALYL	ENSG00000184672.12
A3AM1	chr8	91686268	T	A	91686268	SNP	Unknown	AC103409.1	ENSG00000253901.1
A3AM1	chr8	92672247	T	G	92672247	SNP	Unknown	AC104211.2	ENSG00000253177.2
A3AM1	chr8	94806463	A	AT	94806463	INS	Unknown	Unknown	Unknown
A3AM1	chr8	96973770	T	A	96973770	SNP	Unknown	CPQ	ENSG00000104324.16
A3AM1	chr8	97824472	G	T	97824472	SNP	Unknown	LAPTM4B	ENSG00000104341.17
A3AM1	chr8	101259214	C	A	101259214	SNP	Unknown	Unknown	Unknown
A3AM1	chr8	101279253	A	C	101279253	SNP	Unknown	AP001330.5	ENSG00000287479.1
A3AM1	chr8	109077571	G	T	109077571	SNP	Unknown	Unknown	Unknown
A3AM1	chr8	111929601	C	T	111929601	SNP	Unknown	Unknown	Unknown
A3AM1	chr8	114058183	GC	G	114058184	DEL	Unknown	Unknown	Unknown
A3AM1	chr8	114328780	G	T	114328780	SNP	Unknown	Unknown	Unknown
A3AM1	chr8	114403381	CAAAA	C	114403385	DEL	Unknown	Unknown	Unknown
A3AM1	chr8	114568957	G	C	114568957	SNP	Unknown	Unknown	Unknown
A3AM1	chr8	116069752	CAAA	C	116069755	DEL	Unknown	LINC00536	ENSG00000249917.3
A3AM1	chr8	118400794	C	T	118400794	SNP	Unknown	SAMD12	ENSG00000177570.14
A3AM1	chr8	120145417	G	T	120145417	SNP	Unknown	COL14A1	ENSG00000187955.12
A3AM1	chr8	120529856	TTG	T	120529858	DEL	Unknown	MTBP	ENSG00000172167.8
A3AM1	chr8	121080714	T	C	121080714	SNP	Unknown	AC068413.1	ENSG00000253619.1
A3AM1	chr8	122750026	C	A	122750026	SNP	Unknown	Unknown	Unknown
A3AM1	chr8	124383791	G	A	124383791	SNP	Unknown	Unknown	Unknown
A3AM1	chr8	124697253	TA	T	124697254	DEL	Unknown	MTSS1	ENSG00000170873.18
A3AM1	chr8	124910058	C	G	124910058	SNP	Unknown	LINC00964	ENSG00000249816.7
A3AM1	chr8	126125095	G	T	126125095	SNP	Unknown	LINC00861	ENSG00000245164.8
A3AM1	chr8	128390618	C	A	128390618	SNP	Unknown	Unknown	Unknown
A3AM1	chr8	128910249	G	T	128910249	SNP	Unknown	CCDC26	ENSG00000229140.10
A3AM1	chr8	133268239	A	T	133268239	SNP	Unknown	NDRG1	ENSG00000104419.15
A3AM1	chr8	133668208	C	A	133668208	SNP	Unknown	Unknown	Unknown
A3AM1	chr8	136000454	C	T	136000454	SNP	Unknown	LINC02055	ENSG00000254101.7
A3AM1	chr8	136882505	C	T	136882505	SNP	Unknown	LINC02055	ENSG00000254101.7
A3AM1	chr8	137169935	CAA	C	137169937	DEL	Unknown	Unknown	Unknown
A3AM1	chr8	137928048	G	T	137928048	SNP	Unknown	AC046195.1	ENSG00000253288.2
A3AM1	chr8	139339728	GA	G	139339729	DEL	Unknown	Unknown	Unknown
A3AM1	chr8	143372539	G	T	143372539	SNP	Unknown	RHPN1	ENSG00000158106.14
A3AM1	chr8	144597598	A	C	144597598	SNP	Unknown	ARHGAP39	ENSG00000147799.11
A3AM1	chr9	144433	CAAGCAG	C	144439	DEL	Unknown	CBWD1	ENSG00000172785.18
A3AM1	chr9	1756778	CTCTTTCTCTCTCTCTCTCTCTCTCTCTCTCTCTCTCTCTCTCTCTCTG	C	1756826	DEL	Unknown	Unknown	Unknown
A3AM1	chr9	6231975	A	C	6231975	SNP	Unknown	IL33	ENSG00000137033.11
A3AM1	chr9	8967132	TA	T	8967133	DEL	Unknown	PTPRD	ENSG00000153707.17
A3AM1	chr9	10147403	T	G	10147403	SNP	Unknown	PTPRD	ENSG00000153707.17
A3AM1	chr9	10194335	TATATATATATAGAGAGAGAGAGAGAGAGAG	T	10194365	DEL	Unknown	PTPRD	ENSG00000153707.17
A3AM1	chr9	11028204	C	T	11028204	SNP	Unknown	Unknown	Unknown
A3AM1	chr9	13676071	G	T	13676071	SNP	Unknown	AL583785.1	ENSG00000226197.3
A3AM1	chr9	16725221	A	T	16725221	SNP	Unknown	BNC2	ENSG00000173068.18
A3AM1	chr9	17061640	C	T	17061640	SNP	Unknown	AL162725.2	ENSG00000237153.4
A3AM1	chr9	17354868	T	C	17354868	SNP	Unknown	CNTLN	ENSG00000044459.15
A3AM1	chr9	17474867	CAA	C	17474869	DEL	Unknown	CNTLN	ENSG00000044459.15
A3AM1	chr9	19111585	AT	A	19111586	DEL	Unknown	PLIN2	ENSG00000147872.10
A3AM1	chr9	24834116	T	A	24834116	SNP	Unknown	Unknown	Unknown
A3AM1	chr9	25377157	G	T	25377157	SNP	Unknown	Unknown	Unknown
A3AM1	chr9	26459724	A	G	26459724	SNP	Unknown	Unknown	Unknown
A3AM1	chr9	27687901	C	T	27687901	SNP	Unknown	Unknown	Unknown
A3AM1	chr9	28225833	T	C	28225833	SNP	Unknown	LINGO2	ENSG00000174482.10
A3AM1	chr9	29261299	G	T	29261299	SNP	Unknown	Unknown	Unknown
A3AM1	chr9	33711289	C	T	33711289	SNP	Unknown	Unknown	Unknown
A3AM1	chr9	35483031	AGAAATTTTTAATG	A	35483044	DEL	Unknown	ATP8B5P	ENSG00000179766.19
A3AM1	chr9	35614018	C	CA	35614018	INS	Unknown	CD72	ENSG00000137101.13
A3AM1	chr9	40916591	C	T	40916591	SNP	Unknown	Unknown	Unknown
A3AM1	chr9	41587408	T	C	41587408	SNP	Unknown	Unknown	Unknown
A3AM1	chr9	41587423	C	T	41587423	SNP	Unknown	Unknown	Unknown
A3AM1	chr9	43278095	T	A	43278095	SNP	Unknown	Unknown	Unknown
A3AM1	chr9	43319380	C	T	43319380	SNP	Unknown	Unknown	Unknown
A3AM1	chr9	43418724	C	T	43418724	SNP	Unknown	Unknown	Unknown
A3AM1	chr9	43418738	TA	CG	43418739	DNP	Unknown	Unknown	Unknown
A3AM1	chr9	45307285	A	C	45307285	SNP	Unknown	Unknown	Unknown
A3AM1	chr9	61992646	TAAACCACACACAC	T	61992659	DEL	Unknown	FAM27C	ENSG00000231527.7
A3AM1	chr9	61992665	ACACACACATAAACTT	A	61992680	DEL	Unknown	FAM27C	ENSG00000231527.7
A3AM1	chr9	63780073	G	A	63780073	SNP	Unknown	Unknown	Unknown
A3AM1	chr9	63780086	C	A	63780086	SNP	Unknown	Unknown	Unknown
A3AM1	chr9	63800055	T	C	63800055	SNP	Unknown	Unknown	Unknown
A3AM1	chr9	63884835	C	T	63884835	SNP	Unknown	Unknown	Unknown
A3AM1	chr9	64064846	G	A	64064846	SNP	Unknown	Unknown	Unknown
A3AM1	chr9	64064849	T	C	64064849	SNP	Unknown	Unknown	Unknown
A3AM1	chr9	65393307	G	C	65393307	SNP	Unknown	FP326651.2	ENSG00000287329.1
A3AM1	chr9	65393318	G	T	65393318	SNP	Unknown	FP326651.2	ENSG00000287329.1
A3AM1	chr9	65395326	G	A	65395326	SNP	Unknown	FP326651.2	ENSG00000287329.1
A3AM1	chr9	65395332	C	T	65395332	SNP	Unknown	FP326651.2	ENSG00000287329.1
A3AM1	chr9	66182996	T	C	66182996	SNP	Unknown	AL513478.2	ENSG00000284611.1
A3AM1	chr9	66827225	C	T	66827225	SNP	Unknown	Unknown	Unknown
A3AM1	chr9	66827245	T	C	66827245	SNP	Unknown	Unknown	Unknown
A3AM1	chr9	66910712	C	T	66910712	SNP	Unknown	ZNF658	ENSG00000274349.4
A3AM1	chr9	68338415	T	C	68338415	SNP	Unknown	PGM5	ENSG00000154330.13
A3AM1	chr9	70381585	T	G	70381585	SNP	Unknown	Unknown	Unknown
A3AM1	chr9	70532296	A	C	70532296	SNP	Unknown	TRPM3	ENSG00000083067.22
A3AM1	chr9	74660844	G	T	74660844	SNP	Unknown	RORB	ENSG00000198963.11
A3AM1	chr9	75293675	C	T	75293675	SNP	Unknown	Unknown	Unknown
A3AM1	chr9	75695555	A	G	75695555	SNP	Unknown	Unknown	Unknown
A3AM1	chr9	78483019	AT	A	78483020	DEL	Unknown	Unknown	Unknown
A3AM1	chr9	80718345	T	C	80718345	SNP	Unknown	Unknown	Unknown
A3AM1	chr9	80997894	G	A	80997894	SNP	Unknown	Unknown	Unknown
A3AM1	chr9	82475503	CA	C	82475504	DEL	Unknown	AL162726.3	ENSG00000228430.9
A3AM1	chr9	86566651	T	C	86566651	SNP	Unknown	Unknown	Unknown
A3AM1	chr9	88107455	C	A	88107455	SNP	Unknown	Unknown	Unknown
A3AM1	chr9	88283437	C	G	88283437	SNP	Unknown	Unknown	Unknown
A3AM1	chr9	88951884	C	G	88951884	SNP	Unknown	Unknown	Unknown
A3AM1	chr9	89141379	T	G	89141379	SNP	Unknown	SHC3	ENSG00000148082.10
A3AM1	chr9	89284087	T	A	89284087	SNP	Unknown	Unknown	Unknown
A3AM1	chr9	90973518	G	C	90973518	SNP	Unknown	Unknown	Unknown
A3AM1	chr9	91964647	C	A	91964647	SNP	Unknown	Unknown	Unknown
A3AM1	chr9	92250790	T	G	92250790	SNP	Unknown	IARS1	ENSG00000196305.17
A3AM1	chr9	92449145	TA	T	92449146	DEL	Unknown	CENPP	ENSG00000188312.14
A3AM1	chr9	92984043	G	T	92984043	SNP	Unknown	FGD3	ENSG00000127084.19
A3AM1	chr9	93311210	C	A	93311210	SNP	Unknown	WNK2	ENSG00000165238.16
A3AM1	chr9	96837552	T	C	96837552	SNP	Unknown	ZNF782	ENSG00000196597.13
A3AM1	chr9	98001192	ATT	A	98001194	DEL	Unknown	ANP32B	ENSG00000136938.9
A3AM1	chr9	98992192	G	A	98992192	SNP	Unknown	COL15A1	ENSG00000204291.11
A3AM1	chr9	103588925	C	A	103588925	SNP	Unknown	Unknown	Unknown
A3AM1	chr9	104633686	T	C	104633686	SNP	Unknown	Unknown	Unknown
A3AM1	chr9	106751338	G	C	106751338	SNP	Unknown	Unknown	Unknown
A3AM1	chr9	108591361	G	C	108591361	SNP	Unknown	Unknown	Unknown
A3AM1	chr9	109657452	TTG	T	109657454	DEL	Unknown	PALM2AKAP2	ENSG00000157654.19
A3AM1	chr9	110871583	CTT	C	110871585	DEL	Unknown	Unknown	Unknown
A3AM1	chr9	112981598	G	T	112981598	SNP	Unknown	ZNF883	ENSG00000228623.6
A3AM1	chr9	115231398	C	A	115231398	SNP	Unknown	1-Dec	ENSG00000173077.16
A3AM1	chr9	115337229	G	A	115337229	SNP	Unknown	1-Dec	ENSG00000173077.16
A3AM1	chr9	116408635	C	A	116408635	SNP	Unknown	Unknown	Unknown
A3AM1	chr9	116850992	G	A	116850992	SNP	Unknown	ASTN2	ENSG00000148219.16
A3AM1	chr9	118055753	A	T	118055753	SNP	Unknown	AL160272.2	ENSG00000285082.2
A3AM1	chr9	119090572	C	A	119090572	SNP	Unknown	Unknown	Unknown
A3AM1	chr9	119092887	T	A	119092887	SNP	Unknown	Unknown	Unknown
A3AM1	chr9	120046138	C	T	120046138	SNP	Unknown	Unknown	Unknown
A3AM1	chr9	122608822	G	C	122608822	SNP	Unknown	AL359636.2	ENSG00000234156.3
A3AM1	chr9	123895059	CTT	C	123895061	DEL	Unknown	DENND1A	ENSG00000119522.16
A3AM1	chr9	124914503	GA	G	124914504	DEL	Unknown	GOLGA1	ENSG00000136935.14
A3AM1	chr9	127915873	A	C	127915873	SNP	Unknown	ST6GALNAC4	ENSG00000136840.19
A3AM1	chr9	131748018	TAA	T	131748020	DEL	Unknown	Unknown	Unknown
A3AM1	chr9	131748028	TA	T	131748029	DEL	Unknown	Unknown	Unknown
A3AM1	chr9	134305441	T	G	134305441	SNP	Unknown	Unknown	Unknown
A3AM1	chr9	138218618	A	T	138218618	SNP	Unknown	FAM157B	ENSG00000233013.10
A3AM1	chr9	138218623	C	G	138218623	SNP	Unknown	FAM157B	ENSG00000233013.10
A3AM1	chr10	655608	C	A	655608	SNP	Unknown	DIP2C	ENSG00000151240.17
A3AM1	chr10	973893	C	G	973893	SNP	Unknown	AL359878.1	ENSG00000205740.2
A3AM1	chr10	2292895	T	A	2292895	SNP	Unknown	Unknown	Unknown
A3AM1	chr10	3257408	G	T	3257408	SNP	Unknown	LINC02668	ENSG00000226762.4
A3AM1	chr10	3574674	C	A	3574674	SNP	Unknown	Unknown	Unknown
A3AM1	chr10	4200796	A	T	4200796	SNP	Unknown	Unknown	Unknown
A3AM1	chr10	4530534	G	A	4530534	SNP	Unknown	Unknown	Unknown
A3AM1	chr10	6544626	CT	C	6544627	DEL	Unknown	PRKCQ	ENSG00000065675.15
A3AM1	chr10	6829738	TA	T	6829739	DEL	Unknown	AL392086.2	ENSG00000285988.1
A3AM1	chr10	7728530	C	A	7728530	SNP	Unknown	ITIH2	ENSG00000151655.19
A3AM1	chr10	12693171	C	A	12693171	SNP	Unknown	CAMK1D	ENSG00000183049.12
A3AM1	chr10	16349414	G	T	16349414	SNP	Unknown	Unknown	Unknown
A3AM1	chr10	16405284	C	T	16405284	SNP	Unknown	Unknown	Unknown
A3AM1	chr10	17482830	C	A	17482830	SNP	Unknown	Unknown	Unknown
A3AM1	chr10	17967897	A	AT	17967897	INS	Unknown	SLC39A12	ENSG00000148482.12
A3AM1	chr10	22046679	TA	T	22046680	DEL	Unknown	Unknown	Unknown
A3AM1	chr10	23256159	G	T	23256159	SNP	Unknown	C10orf67	ENSG00000179133.15
A3AM1	chr10	25864088	A	AAAAAAAAT	25864088	INS	Unknown	Unknown	Unknown
A3AM1	chr10	26441684	C	A	26441684	SNP	Unknown	APBB1IP	ENSG00000077420.16
A3AM1	chr10	26894079	G	A	26894079	SNP	Unknown	Unknown	Unknown
A3AM1	chr10	26966674	C	A	26966674	SNP	Unknown	Unknown	Unknown
A3AM1	chr10	27043652	G	A	27043652	SNP	Unknown	ANKRD26	ENSG00000107890.16
A3AM1	chr10	27876587	CT	C	27876588	DEL	Unknown	ARMC4	ENSG00000169126.16
A3AM1	chr10	27876591	T	A	27876591	SNP	Unknown	ARMC4	ENSG00000169126.16
A3AM1	chr10	32402629	CAAAA	C	32402633	DEL	Unknown	Unknown	Unknown
A3AM1	chr10	32972637	C	A	32972637	SNP	Unknown	ITGB1	ENSG00000150093.19
A3AM1	chr10	33620832	A	G	33620832	SNP	Unknown	Unknown	Unknown
A3AM1	chr10	33947634	A	C	33947634	SNP	Unknown	Unknown	Unknown
A3AM1	chr10	34857798	G	T	34857798	SNP	Unknown	Unknown	Unknown
A3AM1	chr10	34858867	C	T	34858867	SNP	Unknown	Unknown	Unknown
A3AM1	chr10	34904878	G	A	34904878	SNP	Unknown	Unknown	Unknown
A3AM1	chr10	34940040	CT	C	34940041	DEL	Unknown	Unknown	Unknown
A3AM1	chr10	35479070	C	A	35479070	SNP	Unknown	CCNY	ENSG00000108100.18
A3AM1	chr10	38634628	A	G	38634628	SNP	Unknown	Unknown	Unknown
A3AM1	chr10	38700465	T	C	38700465	SNP	Unknown	Unknown	Unknown
A3AM1	chr10	38700467	A	G	38700467	SNP	Unknown	Unknown	Unknown
A3AM1	chr10	38745746	G	GAA	38745746	INS	Unknown	Unknown	Unknown
A3AM1	chr10	38745753	C	T	38745753	SNP	Unknown	Unknown	Unknown
A3AM1	chr10	39943810	C	A	39943810	SNP	Unknown	Unknown	Unknown
A3AM1	chr10	40045932	G	C	40045932	SNP	Unknown	Unknown	Unknown
A3AM1	chr10	40941546	G	A	40941546	SNP	Unknown	Unknown	Unknown
A3AM1	chr10	41065964	G	A	41065964	SNP	Unknown	Unknown	Unknown
A3AM1	chr10	41065971	T	C	41065971	SNP	Unknown	Unknown	Unknown
A3AM1	chr10	41895548	TG	GT	41895549	DNP	Unknown	Unknown	Unknown
A3AM1	chr10	41916208	T	G	41916208	SNP	Unknown	Unknown	Unknown
A3AM1	chr10	42155125	C	A	42155125	SNP	Unknown	Unknown	Unknown
A3AM1	chr10	42460733	C	T	42460733	SNP	Unknown	CCNYL2	ENSG00000182632.15
A3AM1	chr10	44442220	A	C	44442220	SNP	Unknown	Unknown	Unknown
A3AM1	chr10	46535205	C	A	46535205	SNP	Unknown	AC244230.2	ENSG00000285402.1
A3AM1	chr10	46554281	T	A	46554281	SNP	Unknown	GPRIN2	ENSG00000204175.5
A3AM1	chr10	47483224	T	A	47483224	SNP	Unknown	ANXA8	ENSG00000265190.6
A3AM1	chr10	48546828	G	T	48546828	SNP	Unknown	ARHGAP22	ENSG00000128805.14
A3AM1	chr10	52963677	G	A	52963677	SNP	Unknown	Unknown	Unknown
A3AM1	chr10	60144385	C	T	60144385	SNP	Unknown	ANK3	ENSG00000151150.22
A3AM1	chr10	66228527	T	C	66228527	SNP	Unknown	CTNNA3	ENSG00000183230.17
A3AM1	chr10	67689631	G	T	67689631	SNP	Unknown	CTNNA3	ENSG00000183230.17
A3AM1	chr10	70019464	A	G	70019464	SNP	Unknown	LINC02636	ENSG00000224222.2
A3AM1	chr10	70129631	G	T	70129631	SNP	Unknown	AIFM2	ENSG00000042286.15
A3AM1	chr10	70221078	T	A	70221078	SNP	Unknown	PPA1	ENSG00000180817.12
A3AM1	chr10	70509284	G	T	70509284	SNP	Unknown	PALD1	ENSG00000107719.9
A3AM1	chr10	73953070	C	A	73953070	SNP	Unknown	Unknown	Unknown
A3AM1	chr10	74350147	A	G	74350147	SNP	Unknown	ADK	ENSG00000156110.14
A3AM1	chr10	74763061	CAAA	C	74763064	DEL	Unknown	Unknown	Unknown
A3AM1	chr10	75395490	G	T	75395490	SNP	Unknown	AC010997.3	ENSG00000270087.5
A3AM1	chr10	76819910	A	C	76819910	SNP	Unknown	Unknown	Unknown
A3AM1	chr10	76819919	C	G	76819919	SNP	Unknown	Unknown	Unknown
A3AM1	chr10	77055939	G	T	77055939	SNP	Unknown	KCNMA1	ENSG00000156113.23
A3AM1	chr10	80243306	G	T	80243306	SNP	Unknown	AL513174.1	ENSG00000234382.2
A3AM1	chr10	80243356	TG	AA	80243357	DNP	Unknown	AL513174.1	ENSG00000234382.2
A3AM1	chr10	80480719	G	T	80480719	SNP	Unknown	TSPAN14	ENSG00000108219.15
A3AM1	chr10	83838941	C	G	83838941	SNP	Unknown	Unknown	Unknown
A3AM1	chr10	88351683	G	T	88351683	SNP	Unknown	RNLS	ENSG00000184719.12
A3AM1	chr10	96730180	CTTT	C	96730183	DEL	Unknown	Unknown	Unknown
A3AM1	chr10	98103811	A	AT	98103811	INS	Unknown	Unknown	Unknown
A3AM1	chr10	104468390	T	TA	104468390	INS	Unknown	Unknown	Unknown
A3AM1	chr10	104585080	CAAAAA	C	104585085	DEL	Unknown	AL161646.1	ENSG00000237761.3
A3AM1	chr10	108223969	G	T	108223969	SNP	Unknown	Unknown	Unknown
A3AM1	chr10	115046451	AATAAT	A	115046456	DEL	Unknown	Unknown	Unknown
A3AM1	chr10	123480042	T	G	123480042	SNP	Unknown	LINC02641	ENSG00000230131.6
A3AM1	chr10	125796334	G	T	125796334	SNP	Unknown	UROS	ENSG00000188690.15
A3AM1	chr10	126252277	G	T	126252277	SNP	Unknown	ADAM12	ENSG00000148848.14
A3AM1	chr10	126676491	C	A	126676491	SNP	Unknown	C10orf90	ENSG00000154493.19
A3AM1	chr10	127395718	C	A	127395718	SNP	Unknown	DOCK1	ENSG00000150760.12
A3AM1	chr10	128789408	G	T	128789408	SNP	Unknown	Unknown	Unknown
A3AM1	chr10	128997237	C	A	128997237	SNP	Unknown	Unknown	Unknown
A3AM1	chr10	130578390	CTTTT	C	130578394	DEL	Unknown	Unknown	Unknown
A3AM1	chr10	130731381	T	G	130731381	SNP	Unknown	Unknown	Unknown
A3AM1	chr10	130839095	G	T	130839095	SNP	Unknown	Unknown	Unknown
A3AM1	chr10	133650240	C	T	133650240	SNP	Unknown	Unknown	Unknown
A3AM1	chr10	133651959	G	C	133651959	SNP	Unknown	Unknown	Unknown
A3AM1	chr11	1374787	C	G	1374787	SNP	Unknown	Unknown	Unknown
A3AM1	chr11	1592037	G	T	1592037	SNP	Unknown	KRTAP5-AS1	ENSG00000233930.4
A3AM1	chr11	2215592	A	C	2215592	SNP	Unknown	Unknown	Unknown
A3AM1	chr11	7455508	AT	A	7455509	DEL	Unknown	SYT9	ENSG00000170743.17
A3AM1	chr11	10416001	C	A	10416001	SNP	Unknown	AMPD3	ENSG00000133805.15
A3AM1	chr11	16395097	C	T	16395097	SNP	Unknown	SOX6	ENSG00000110693.18
A3AM1	chr11	19292412	CAA	C	19292414	DEL	Unknown	Unknown	Unknown
A3AM1	chr11	19339777	G	T	19339777	SNP	Unknown	Unknown	Unknown
A3AM1	chr11	19566555	C	T	19566555	SNP	Unknown	NAV2	ENSG00000166833.21
A3AM1	chr11	19716935	C	A	19716935	SNP	Unknown	NAV2	ENSG00000166833.21
A3AM1	chr11	21050419	CT	C	21050420	DEL	Unknown	NELL1	ENSG00000165973.19
A3AM1	chr11	21288591	C	A	21288591	SNP	Unknown	NELL1	ENSG00000165973.19
A3AM1	chr11	23090227	GTTATAA	G	23090233	DEL	Unknown	Unknown	Unknown
A3AM1	chr11	23373563	A	AGG	23373563	INS	Unknown	AC100767.2	ENSG00000271491.1
A3AM1	chr11	25240571	C	A	25240571	SNP	Unknown	Unknown	Unknown
A3AM1	chr11	25385635	GTGTA	G	25385639	DEL	Unknown	Unknown	Unknown
A3AM1	chr11	26496449	G	T	26496449	SNP	Unknown	ANO3	ENSG00000134343.14
A3AM1	chr11	27056446	C	A	27056446	SNP	Unknown	BBOX1	ENSG00000129151.9
A3AM1	chr11	27998781	C	G	27998781	SNP	Unknown	AC090159.1	ENSG00000255094.1
A3AM1	chr11	29470910	GGA	G	29470912	DEL	Unknown	LINC02755	ENSG00000254530.2
A3AM1	chr11	33522223	T	G	33522223	SNP	Unknown	KIAA1549L	ENSG00000110427.16
A3AM1	chr11	35870799	C	T	35870799	SNP	Unknown	Unknown	Unknown
A3AM1	chr11	38657993	T	G	38657993	SNP	Unknown	LINC01493	ENSG00000254562.7
A3AM1	chr11	38815862	A	T	38815862	SNP	Unknown	Unknown	Unknown
A3AM1	chr11	39263210	C	A	39263210	SNP	Unknown	Unknown	Unknown
A3AM1	chr11	43126074	T	A	43126074	SNP	Unknown	HNRNPKP3	ENSG00000251557.2
A3AM1	chr11	47701959	CG	AA	47701960	DNP	Unknown	AGBL2	ENSG00000165923.16
A3AM1	chr11	49212421	CT	C	49212422	DEL	Unknown	Unknown	Unknown
A3AM1	chr11	50252242	C	T	50252242	SNP	Unknown	Unknown	Unknown
A3AM1	chr11	50786571	G	T	50786571	SNP	Unknown	Unknown	Unknown
A3AM1	chr11	53193214	G	C	53193214	SNP	Unknown	Unknown	Unknown
A3AM1	chr11	53193237	G	A	53193237	SNP	Unknown	Unknown	Unknown
A3AM1	chr11	53886261	G	C	53886261	SNP	Unknown	Unknown	Unknown
A3AM1	chr11	54109229	G	A	54109229	SNP	Unknown	Unknown	Unknown
A3AM1	chr11	54329664	G	C	54329664	SNP	Unknown	Unknown	Unknown
A3AM1	chr11	54357108	T	C	54357108	SNP	Unknown	Unknown	Unknown
A3AM1	chr11	54394989	TT	GG	54394990	DNP	Unknown	Unknown	Unknown
A3AM1	chr11	55633963	G	C	55633963	SNP	Unknown	Unknown	Unknown
A3AM1	chr11	61202216	A	G	61202216	SNP	Unknown	Unknown	Unknown
A3AM1	chr11	61414449	A	C	61414449	SNP	Unknown	CPSF7	ENSG00000149532.15
A3AM1	chr11	62885587	T	G	62885587	SNP	Unknown	SLC3A2	ENSG00000168003.16
A3AM1	chr11	63069033	G	A	63069033	SNP	Unknown	Unknown	Unknown
A3AM1	chr11	63956972	CA	C	63956973	DEL	Unknown	NAA40	ENSG00000110583.13
A3AM1	chr11	64749865	TC	CT	64749866	DNP	Unknown	PYGM	ENSG00000068976.14
A3AM1	chr11	65979020	T	C	65979020	SNP	Unknown	SART1	ENSG00000175467.15
A3AM1	chr11	67707326	ATAAAATAAAATAAG	A	67707340	DEL	Unknown	Unknown	Unknown
A3AM1	chr11	67745611	C	T	67745611	SNP	Unknown	OR7E11P	ENSG00000254447.3
A3AM1	chr11	68351000	G	C	68351000	SNP	Unknown	LRP5	ENSG00000162337.12
A3AM1	chr11	69561939	AT	A	69561940	DEL	Unknown	Unknown	Unknown
A3AM1	chr11	69621087	G	T	69621087	SNP	Unknown	Unknown	Unknown
A3AM1	chr11	70719189	C	A	70719189	SNP	Unknown	SHANK2	ENSG00000162105.19
A3AM1	chr11	71201632	C	A	71201632	SNP	Unknown	SHANK2	ENSG00000162105.19
A3AM1	chr11	72968090	CAA	C	72968092	DEL	Unknown	FCHSD2	ENSG00000137478.15
A3AM1	chr11	80698608	CAGATGTTGATTTGA	C	80698622	DEL	Unknown	Unknown	Unknown
A3AM1	chr11	83910923	T	C	83910923	SNP	Unknown	DLG2	ENSG00000150672.17
A3AM1	chr11	87762215	CT	C	87762216	DEL	Unknown	Unknown	Unknown
A3AM1	chr11	91068144	T	G	91068144	SNP	Unknown	Unknown	Unknown
A3AM1	chr11	91865286	C	A	91865286	SNP	Unknown	LINC02756	ENSG00000255332.8
A3AM1	chr11	98968921	G	A	98968921	SNP	Unknown	Unknown	Unknown
A3AM1	chr11	99615379	C	T	99615379	SNP	Unknown	CNTN5	ENSG00000149972.11
A3AM1	chr11	99628110	C	A	99628110	SNP	Unknown	CNTN5	ENSG00000149972.11
A3AM1	chr11	104051825	TA	T	104051826	DEL	Unknown	PDGFD	ENSG00000170962.13
A3AM1	chr11	105416385	C	T	105416385	SNP	Unknown	CARD18	ENSG00000255501.3
A3AM1	chr11	106244328	A	G	106244328	SNP	Unknown	AP002001.3	ENSG00000286345.1
A3AM1	chr11	106244337	A	G	106244337	SNP	Unknown	AP002001.3	ENSG00000286345.1
A3AM1	chr11	107975968	TG	T	107975969	DEL	Unknown	Unknown	Unknown
A3AM1	chr11	109526996	TG	T	109526997	DEL	Unknown	AP003049.2	ENSG00000255028.5
A3AM1	chr11	111004608	C	A	111004608	SNP	Unknown	Unknown	Unknown
A3AM1	chr11	112934275	C	A	112934275	SNP	Unknown	Unknown	Unknown
A3AM1	chr11	113642385	A	C	113642385	SNP	Unknown	Unknown	Unknown
A3AM1	chr11	113717156	A	C	113717156	SNP	Unknown	Unknown	Unknown
A3AM1	chr11	114488961	G	T	114488961	SNP	Unknown	Unknown	Unknown
A3AM1	chr11	114539898	GA	G	114539899	DEL	Unknown	NXPE1	ENSG00000095110.8
A3AM1	chr11	115880157	C	A	115880157	SNP	Unknown	Unknown	Unknown
A3AM1	chr11	116337290	C	A	116337290	SNP	Unknown	Unknown	Unknown
A3AM1	chr11	122091975	G	A	122091975	SNP	Unknown	MIR100HG	ENSG00000255248.9
A3AM1	chr11	123545356	G	T	123545356	SNP	Unknown	GRAMD1B	ENSG00000023171.18
A3AM1	chr11	123994123	C	A	123994123	SNP	Unknown	Unknown	Unknown
A3AM1	chr11	126512155	C	T	126512155	SNP	Unknown	KIRREL3	ENSG00000149571.12
A3AM1	chr11	127681763	C	A	127681763	SNP	Unknown	Unknown	Unknown
A3AM1	chr11	128626980	C	A	128626980	SNP	Unknown	AP001122.1	ENSG00000245008.4
A3AM1	chr11	129309447	T	G	129309447	SNP	Unknown	Unknown	Unknown
A3AM1	chr11	131704933	G	T	131704933	SNP	Unknown	NTM	ENSG00000182667.14
A3AM1	chr11	131941426	G	T	131941426	SNP	Unknown	NTM	ENSG00000182667.14
A3AM1	chr11	132959711	A	G	132959711	SNP	Unknown	OPCML	ENSG00000183715.13
A3AM1	chr11	133259713	T	G	133259713	SNP	Unknown	OPCML	ENSG00000183715.13
A3AM1	chr12	1625979	CTTT	C	1625982	DEL	Unknown	WNT5B	ENSG00000111186.13
A3AM1	chr12	2252864	CTT	C	2252866	DEL	Unknown	CACNA1C	ENSG00000151067.22
A3AM1	chr12	5067683	G	T	5067683	SNP	Unknown	Unknown	Unknown
A3AM1	chr12	5801365	G	T	5801365	SNP	Unknown	ANO2	ENSG00000047617.15
A3AM1	chr12	5952793	C	A	5952793	SNP	Unknown	VWF	ENSG00000110799.13
A3AM1	chr12	6016416	G	T	6016416	SNP	Unknown	VWF	ENSG00000110799.13
A3AM1	chr12	6507849	G	T	6507849	SNP	Unknown	NCAPD2	ENSG00000010292.13
A3AM1	chr12	7602592	TA	T	7602593	DEL	Unknown	Unknown	Unknown
A3AM1	chr12	8201985	G	C	8201985	SNP	Unknown	FAM66C	ENSG00000226711.7
A3AM1	chr12	9801802	T	C	9801802	SNP	Unknown	Unknown	Unknown
A3AM1	chr12	11624463	ATATACATATATATACATATATATATG	A	11624489	DEL	Unknown	Unknown	Unknown
A3AM1	chr12	11893829	TATATATATATATAC	T	11893843	DEL	Unknown	ETV6	ENSG00000139083.11
A3AM1	chr12	13822867	A	T	13822867	SNP	Unknown	GRIN2B	ENSG00000273079.5
A3AM1	chr12	14682112	G	T	14682112	SNP	Unknown	GUCY2C	ENSG00000070019.5
A3AM1	chr12	14827057	CT	C	14827058	DEL	Unknown	C12orf60	ENSG00000182993.5
A3AM1	chr12	14978698	T	G	14978698	SNP	Unknown	PDE6H	ENSG00000139053.3
A3AM1	chr12	16231238	C	A	16231238	SNP	Unknown	SLC15A5	ENSG00000188991.3
A3AM1	chr12	16278961	AC	A	16278962	DEL	Unknown	Unknown	Unknown
A3AM1	chr12	19545688	A	G	19545688	SNP	Unknown	AEBP2	ENSG00000139154.16
A3AM1	chr12	20023528	C	A	20023528	SNP	Unknown	LINC02398	ENSG00000256287.1
A3AM1	chr12	23312994	GA	G	23312995	DEL	Unknown	Unknown	Unknown
A3AM1	chr12	24575897	GA	G	24575898	DEL	Unknown	LINC00477	ENSG00000197503.4
A3AM1	chr12	26501672	C	G	26501672	SNP	Unknown	ITPR2	ENSG00000123104.12
A3AM1	chr12	28043469	A	T	28043469	SNP	Unknown	Unknown	Unknown
A3AM1	chr12	28556665	G	A	28556665	SNP	Unknown	CCDC91	ENSG00000123106.10
A3AM1	chr12	29730751	GTTAGC	G	29730756	DEL	Unknown	TMTC1	ENSG00000133687.16
A3AM1	chr12	29889111	C	G	29889111	SNP	Unknown	Unknown	Unknown
A3AM1	chr12	33162311	G	T	33162311	SNP	Unknown	Unknown	Unknown
A3AM1	chr12	34016959	T	C	34016959	SNP	Unknown	Unknown	Unknown
A3AM1	chr12	34044240	C	A	34044240	SNP	Unknown	AC046130.2	ENSG00000245482.2
A3AM1	chr12	34818020	C	A	34818020	SNP	Unknown	Unknown	Unknown
A3AM1	chr12	35394911	A	T	35394911	SNP	Unknown	Unknown	Unknown
A3AM1	chr12	35975797	T	A	35975797	SNP	Unknown	Unknown	Unknown
A3AM1	chr12	35988562	C	A	35988562	SNP	Unknown	Unknown	Unknown
A3AM1	chr12	35988600	G	A	35988600	SNP	Unknown	Unknown	Unknown
A3AM1	chr12	36680895	T	G	36680895	SNP	Unknown	Unknown	Unknown
A3AM1	chr12	37757632	T	C	37757632	SNP	Unknown	Unknown	Unknown
A3AM1	chr12	38333184	G	A	38333184	SNP	Unknown	Unknown	Unknown
A3AM1	chr12	39799081	CTT	C	39799083	DEL	Unknown	C12orf40	ENSG00000180116.15
A3AM1	chr12	40826135	G	T	40826135	SNP	Unknown	CNTN1	ENSG00000018236.15
A3AM1	chr12	40844247	T	A	40844247	SNP	Unknown	CNTN1	ENSG00000018236.15
A3AM1	chr12	41295002	TA	T	41295003	DEL	Unknown	PDZRN4	ENSG00000165966.16
A3AM1	chr12	46033831	A	T	46033831	SNP	Unknown	Unknown	Unknown
A3AM1	chr12	46033837	C	A	46033837	SNP	Unknown	Unknown	Unknown
A3AM1	chr12	47528463	G	A	47528463	SNP	Unknown	Unknown	Unknown
A3AM1	chr12	47837546	T	G	47837546	SNP	Unknown	LINC02354	ENSG00000257488.5
A3AM1	chr12	52349155	AT	A	52349156	DEL	Unknown	KRT89P	ENSG00000274928.6
A3AM1	chr12	53420568	G	T	53420568	SNP	Unknown	Unknown	Unknown
A3AM1	chr12	53677981	G	T	53677981	SNP	Unknown	Unknown	Unknown
A3AM1	chr12	53698196	TCTTCTTCTTCTTCTTCTTCTTCTTCTC	T	53698223	DEL	Unknown	Unknown	Unknown
A3AM1	chr12	53801584	C	T	53801584	SNP	Unknown	AC076968.2	ENSG00000286069.2
A3AM1	chr12	54668821	T	C	54668821	SNP	Unknown	Unknown	Unknown
A3AM1	chr12	55669754	CAAAA	C	55669758	DEL	Unknown	Unknown	Unknown
A3AM1	chr12	56251209	G	T	56251209	SNP	Unknown	ANKRD52	ENSG00000139645.10
A3AM1	chr12	56654497	T	C	56654497	SNP	Unknown	Unknown	Unknown
A3AM1	chr12	58214617	A	T	58214617	SNP	Unknown	Unknown	Unknown
A3AM1	chr12	59983526	C	G	59983526	SNP	Unknown	Unknown	Unknown
A3AM1	chr12	63469049	TAC	T	63469051	DEL	Unknown	Unknown	Unknown
A3AM1	chr12	63742464	C	A	63742464	SNP	Unknown	AC084357.2	ENSG00000249753.2
A3AM1	chr12	64854498	CT	C	64854499	DEL	Unknown	TBC1D30	ENSG00000111490.14
A3AM1	chr12	65127806	A	G	65127806	SNP	Unknown	Unknown	Unknown
A3AM1	chr12	66027465	C	A	66027465	SNP	Unknown	Unknown	Unknown
A3AM1	chr12	68543351	A	AC	68543351	INS	Unknown	Unknown	Unknown
A3AM1	chr12	69736191	T	A	69736191	SNP	Unknown	AC025263.1	ENSG00000247131.6
A3AM1	chr12	69965557	G	T	69965557	SNP	Unknown	CNOT2-DT	ENSG00000257815.6
A3AM1	chr12	70849063	T	C	70849063	SNP	Unknown	PTPRR	ENSG00000153233.13
A3AM1	chr12	74975806	T	G	74975806	SNP	Unknown	Unknown	Unknown
A3AM1	chr12	77178346	G	A	77178346	SNP	Unknown	Unknown	Unknown
A3AM1	chr12	82632125	AT	A	82632126	DEL	Unknown	Unknown	Unknown
A3AM1	chr12	85820523	G	A	85820523	SNP	Unknown	RASSF9	ENSG00000198774.5
A3AM1	chr12	86075935	A	C	86075935	SNP	Unknown	MGAT4C	ENSG00000182050.13
A3AM1	chr12	88159662	TAA	T	88159664	DEL	Unknown	TMTC3	ENSG00000139324.12
A3AM1	chr12	88298666	AT	A	88298667	DEL	Unknown	Unknown	Unknown
A3AM1	chr12	91532324	C	A	91532324	SNP	Unknown	Unknown	Unknown
A3AM1	chr12	91655351	GT	G	91655352	DEL	Unknown	Unknown	Unknown
A3AM1	chr12	94340838	G	C	94340838	SNP	Unknown	CEP83	ENSG00000173588.15
A3AM1	chr12	97657552	T	G	97657552	SNP	Unknown	Unknown	Unknown
A3AM1	chr12	98469895	C	A	98469895	SNP	Unknown	Unknown	Unknown
A3AM1	chr12	99584376	G	T	99584376	SNP	Unknown	ANKS1B	ENSG00000185046.18
A3AM1	chr12	101135392	T	A	101135392	SNP	Unknown	Unknown	Unknown
A3AM1	chr12	101638883	A	G	101638883	SNP	Unknown	MYBPC1	ENSG00000196091.15
A3AM1	chr12	102222603	T	C	102222603	SNP	Unknown	HELLPAR	ENSG00000281344.1
A3AM1	chr12	103831770	CTTTT	C	103831774	DEL	Unknown	NT5DC3	ENSG00000111696.12
A3AM1	chr12	105535935	G	T	105535935	SNP	Unknown	Unknown	Unknown
A3AM1	chr12	105967012	G	T	105967012	SNP	Unknown	Unknown	Unknown
A3AM1	chr12	107870789	TA	T	107870790	DEL	Unknown	Unknown	Unknown
A3AM1	chr12	108079456	G	T	108079456	SNP	Unknown	Unknown	Unknown
A3AM1	chr12	110671383	G	T	110671383	SNP	Unknown	HVCN1	ENSG00000122986.13
A3AM1	chr12	115441804	CTCTCTCTCTCTCTCTCTA	C	115441822	DEL	Unknown	Unknown	Unknown
A3AM1	chr12	116440365	G	T	116440365	SNP	Unknown	Unknown	Unknown
A3AM1	chr12	118000014	C	A	118000014	SNP	Unknown	Unknown	Unknown
A3AM1	chr12	118568701	T	A	118568701	SNP	Unknown	Unknown	Unknown
A3AM1	chr12	118759640	A	G	118759640	SNP	Unknown	LINC02423	ENSG00000256750.2
A3AM1	chr12	120081349	CTTTTT	C	120081354	DEL	Unknown	BICDL1	ENSG00000135127.11
A3AM1	chr12	123378090	A	ATTT	123378090	INS	Unknown	Unknown	Unknown
A3AM1	chr12	124063182	G	A	124063182	SNP	Unknown	AC068790.8	ENSG00000274874.2
A3AM1	chr12	124946764	G	A	124946764	SNP	Unknown	Unknown	Unknown
A3AM1	chr12	125665186	C	A	125665186	SNP	Unknown	Unknown	Unknown
A3AM1	chr12	125856798	G	T	125856798	SNP	Unknown	Unknown	Unknown
A3AM1	chr12	127060807	G	A	127060807	SNP	Unknown	Unknown	Unknown
A3AM1	chr12	127260618	GA	G	127260619	DEL	Unknown	Unknown	Unknown
A3AM1	chr12	128021156	C	A	128021156	SNP	Unknown	Unknown	Unknown
A3AM1	chr12	128082247	C	A	128082247	SNP	Unknown	Unknown	Unknown
A3AM1	chr12	128494820	A	G	128494820	SNP	Unknown	TMEM132C	ENSG00000181234.9
A3AM1	chr12	128573132	G	T	128573132	SNP	Unknown	TMEM132C	ENSG00000181234.9
A3AM1	chr12	128707083	G	T	128707083	SNP	Unknown	TMEM132C	ENSG00000181234.9
A3AM1	chr12	128989397	C	A	128989397	SNP	Unknown	Unknown	Unknown
A3AM1	chr12	130702551	G	A	130702551	SNP	Unknown	RIMBP2	ENSG00000060709.15
A3AM1	chr12	133211210	A	C	133211210	SNP	Unknown	ZNF268	ENSG00000090612.21
A3AM1	chr13	18916570	G	A	18916570	SNP	Unknown	LINC00408	ENSG00000226250.2
A3AM1	chr13	26119271	G	T	26119271	SNP	Unknown	ATP8A2P3	ENSG00000233963.2
A3AM1	chr13	26532935	A	G	26532935	SNP	Unknown	Unknown	Unknown
A3AM1	chr13	27108956	ATG	A	27108958	DEL	Unknown	USP12	ENSG00000152484.14
A3AM1	chr13	28730189	G	T	28730189	SNP	Unknown	Unknown	Unknown
A3AM1	chr13	29712464	C	A	29712464	SNP	Unknown	Unknown	Unknown
A3AM1	chr13	30375819	TTG	T	30375821	DEL	Unknown	LINC00426	ENSG00000238121.6
A3AM1	chr13	31418545	C	A	31418545	SNP	Unknown	Unknown	Unknown
A3AM1	chr13	31493728	AT	A	31493729	DEL	Unknown	Unknown	Unknown
A3AM1	chr13	33460899	CTG	C	33460901	DEL	Unknown	AL139383.1	ENSG00000230490.3
A3AM1	chr13	33878491	T	G	33878491	SNP	Unknown	RFC3	ENSG00000133119.13
A3AM1	chr13	36642266	G	A	36642266	SNP	Unknown	Unknown	Unknown
A3AM1	chr13	41066047	G	C	41066047	SNP	Unknown	WBP4	ENSG00000120688.9
A3AM1	chr13	47631575	C	T	47631575	SNP	Unknown	Unknown	Unknown
A3AM1	chr13	54289245	CTTTT	C	54289249	DEL	Unknown	Unknown	Unknown
A3AM1	chr13	54433435	A	G	54433435	SNP	Unknown	Unknown	Unknown
A3AM1	chr13	56616847	A	G	56616847	SNP	Unknown	Unknown	Unknown
A3AM1	chr13	57623965	T	A	57623965	SNP	Unknown	Unknown	Unknown
A3AM1	chr13	63050833	G	T	63050833	SNP	Unknown	AL354810.1	ENSG00000273550.2
A3AM1	chr13	63050838	T	A	63050838	SNP	Unknown	AL354810.1	ENSG00000273550.2
A3AM1	chr13	63061939	TC	CG	63061940	DNP	Unknown	AL354810.1	ENSG00000273550.2
A3AM1	chr13	63062506	T	G	63062506	SNP	Unknown	AL354810.1	ENSG00000273550.2
A3AM1	chr13	69482563	C	A	69482563	SNP	Unknown	Unknown	Unknown
A3AM1	chr13	70410190	C	T	70410190	SNP	Unknown	Unknown	Unknown
A3AM1	chr13	71485575	CTTT	C	71485578	DEL	Unknown	DACH1	ENSG00000276644.5
A3AM1	chr13	71530454	T	A	71530454	SNP	Unknown	DACH1	ENSG00000276644.5
A3AM1	chr13	71695811	G	T	71695811	SNP	Unknown	DACH1	ENSG00000276644.5
A3AM1	chr13	72586035	A	G	72586035	SNP	Unknown	Unknown	Unknown
A3AM1	chr13	79509692	G	T	79509692	SNP	Unknown	NDFIP2	ENSG00000102471.14
A3AM1	chr13	86527344	CAAAA	C	86527348	DEL	Unknown	Unknown	Unknown
A3AM1	chr13	92209677	TA	T	92209678	DEL	Unknown	GPC5	ENSG00000179399.15
A3AM1	chr13	93217340	G	T	93217340	SNP	Unknown	Unknown	Unknown
A3AM1	chr13	102992431	A	G	102992431	SNP	Unknown	Unknown	Unknown
A3AM1	chr13	104323603	G	A	104323603	SNP	Unknown	Unknown	Unknown
A3AM1	chr13	104614641	A	T	104614641	SNP	Unknown	Unknown	Unknown
A3AM1	chr13	107431484	G	C	107431484	SNP	Unknown	FAM155A	ENSG00000204442.4
A3AM1	chr13	107563106	C	A	107563106	SNP	Unknown	FAM155A	ENSG00000204442.4
A3AM1	chr13	109535129	C	A	109535129	SNP	Unknown	AL163541.1	ENSG00000285534.1
A3AM1	chr13	110161309	T	G	110161309	SNP	Unknown	COL4A1	ENSG00000187498.16
A3AM1	chr13	110811926	G	C	110811926	SNP	Unknown	LINC00567	ENSG00000259831.1
A3AM1	chr13	113340073	A	C	113340073	SNP	Unknown	GRTP1	ENSG00000139835.14
A3AM1	chr13	113540757	A	C	113540757	SNP	Unknown	TMCO3	ENSG00000150403.18
A3AM1	chr14	18610854	T	G	18610854	SNP	Unknown	Unknown	Unknown
A3AM1	chr14	19827162	G	T	19827162	SNP	Unknown	OR4N2	ENSG00000176294.6
A3AM1	chr14	19856749	C	T	19856749	SNP	Unknown	Unknown	Unknown
A3AM1	chr14	19935626	T	A	19935626	SNP	Unknown	OR4K1	ENSG00000155249.5
A3AM1	chr14	22096839	G	T	22096839	SNP	Unknown	Unknown	Unknown
A3AM1	chr14	25326091	C	A	25326091	SNP	Unknown	Unknown	Unknown
A3AM1	chr14	26067307	G	A	26067307	SNP	Unknown	LINC02306	ENSG00000257986.3
A3AM1	chr14	27798568	TA	T	27798569	DEL	Unknown	AL390334.1	ENSG00000258932.5
A3AM1	chr14	30472735	TC	T	30472736	DEL	Unknown	G2E3-AS1	ENSG00000257636.6
A3AM1	chr14	31795340	G	A	31795340	SNP	Unknown	NUBPL	ENSG00000151413.17
A3AM1	chr14	34981811	C	T	34981811	SNP	Unknown	SRP54-AS1	ENSG00000258704.6
A3AM1	chr14	35036573	G	A	35036573	SNP	Unknown	Unknown	Unknown
A3AM1	chr14	37172632	C	T	37172632	SNP	Unknown	SLC25A21-AS1	ENSG00000258708.1
A3AM1	chr14	37220993	A	C	37220993	SNP	Unknown	MIPOL1	ENSG00000151338.18
A3AM1	chr14	53664016	C	A	53664016	SNP	Unknown	AL365295.1	ENSG00000237356.7
A3AM1	chr14	55112268	CT	C	55112269	DEL	Unknown	Unknown	Unknown
A3AM1	chr14	55121240	G	T	55121240	SNP	Unknown	Unknown	Unknown
A3AM1	chr14	56505771	GT	G	56505772	DEL	Unknown	TMEM260	ENSG00000070269.14
A3AM1	chr14	56610553	G	C	56610553	SNP	Unknown	TMEM260	ENSG00000070269.14
A3AM1	chr14	60370156	CAA	C	60370158	DEL	Unknown	Unknown	Unknown
A3AM1	chr14	62255130	AA	CC	62255131	DNP	Unknown	Unknown	Unknown
A3AM1	chr14	77163775	G	A	77163775	SNP	Unknown	AC007375.2	ENSG00000259164.1
A3AM1	chr14	78474625	A	C	78474625	SNP	Unknown	NRXN3	ENSG00000021645.19
A3AM1	chr14	86394794	G	A	86394794	SNP	Unknown	LINC02309	ENSG00000258994.1
A3AM1	chr14	88218571	GA	G	88218572	DEL	Unknown	KCNK10	ENSG00000100433.15
A3AM1	chr14	88334099	G	A	88334099	SNP	Unknown	Unknown	Unknown
A3AM1	chr14	90101938	C	A	90101938	SNP	Unknown	KCNK13	ENSG00000152315.5
A3AM1	chr14	90297138	CAA	C	90297140	DEL	Unknown	NRDE2	ENSG00000119720.18
A3AM1	chr14	91770669	A	G	91770669	SNP	Unknown	CATSPERB	ENSG00000133962.8
A3AM1	chr14	93809735	G	T	93809735	SNP	Unknown	Unknown	Unknown
A3AM1	chr14	97007037	G	T	97007037	SNP	Unknown	AL049833.4	ENSG00000288034.1
A3AM1	chr14	97584213	G	T	97584213	SNP	Unknown	Unknown	Unknown
A3AM1	chr14	97905996	A	G	97905996	SNP	Unknown	Unknown	Unknown
A3AM1	chr14	97928594	TG	T	97928595	DEL	Unknown	LINC01550	ENSG00000246223.9
A3AM1	chr14	97928596	G	A	97928596	SNP	Unknown	LINC01550	ENSG00000246223.9
A3AM1	chr14	98233340	C	T	98233340	SNP	Unknown	Unknown	Unknown
A3AM1	chr14	98529029	A	G	98529029	SNP	Unknown	Unknown	Unknown
A3AM1	chr14	99204007	G	A	99204007	SNP	Unknown	BCL11B	ENSG00000127152.18
A3AM1	chr14	103274573	G	T	103274573	SNP	Unknown	Unknown	Unknown
A3AM1	chr14	105701772	A	C	105701772	SNP	Unknown	Unknown	Unknown
A3AM1	chr14	106082039	A	G	106082039	SNP	Unknown	Unknown	Unknown
A3AM1	chr14	106224350	TGTGA	T	106224354	DEL	Unknown	Unknown	Unknown
A3AM1	chr14	106405878	A	C	106405878	SNP	Unknown	Unknown	Unknown
A3AM1	chr14	106509569	A	T	106509569	SNP	Unknown	LINC00221	ENSG00000270816.6
A3AM1	chr14	106582322	C	T	106582322	SNP	Unknown	Unknown	Unknown
A3AM1	chr15	17108636	A	T	17108636	SNP	Unknown	Unknown	Unknown
A3AM1	chr15	17108638	AT	TG	17108639	DNP	Unknown	Unknown	Unknown
A3AM1	chr15	19815409	T	A	19815409	SNP	Unknown	Unknown	Unknown
A3AM1	chr15	19901957	C	T	19901957	SNP	Unknown	Unknown	Unknown
A3AM1	chr15	19992293	C	T	19992293	SNP	Unknown	Unknown	Unknown
A3AM1	chr15	20115433	A	G	20115433	SNP	Unknown	Unknown	Unknown
A3AM1	chr15	20156521	C	T	20156521	SNP	Unknown	BMS1P15	ENSG00000258780.1
A3AM1	chr15	20168117	T	C	20168117	SNP	Unknown	Unknown	Unknown
A3AM1	chr15	21541425	A	G	21541425	SNP	Unknown	AC183088.3	ENSG00000287345.1
A3AM1	chr15	22050175	T	C	22050175	SNP	Unknown	AC134980.2	ENSG00000284500.3
A3AM1	chr15	25099941	CT	C	25099942	DEL	Unknown	SNHG14	ENSG00000224078.15
A3AM1	chr15	29215577	AAT	A	29215579	DEL	Unknown	FAM189A1	ENSG00000104059.4
A3AM1	chr15	29279812	A	C	29279812	SNP	Unknown	FAM189A1	ENSG00000104059.4
A3AM1	chr15	30974465	GA	G	30974466	DEL	Unknown	MTMR10	ENSG00000166912.17
A3AM1	chr15	31777548	C	T	31777548	SNP	Unknown	OTUD7A	ENSG00000169918.9
A3AM1	chr15	32635392	T	A	32635392	SNP	Unknown	ARHGAP11A	ENSG00000198826.11
A3AM1	chr15	35897803	G	A	35897803	SNP	Unknown	Unknown	Unknown
A3AM1	chr15	36952619	G	C	36952619	SNP	Unknown	MEIS2	ENSG00000134138.20
A3AM1	chr15	36952621	G	C	36952621	SNP	Unknown	MEIS2	ENSG00000134138.20
A3AM1	chr15	39894695	G	A	39894695	SNP	Unknown	GPR176	ENSG00000166073.11
A3AM1	chr15	39894704	C	G	39894704	SNP	Unknown	GPR176	ENSG00000166073.11
A3AM1	chr15	40832121	G	T	40832121	SNP	Unknown	Unknown	Unknown
A3AM1	chr15	40838866	C	G	40838866	SNP	Unknown	SPINT1-AS1	ENSG00000261183.5
A3AM1	chr15	45250900	AAAAGAC	A	45250906	DEL	Unknown	AC051619.4	ENSG00000259520.6
A3AM1	chr15	45636406	CTT	C	45636408	DEL	Unknown	AC090527.3	ENSG00000260170.1
A3AM1	chr15	49354269	C	T	49354269	SNP	Unknown	GALK2	ENSG00000156958.15
A3AM1	chr15	55876870	T	C	55876870	SNP	Unknown	NEDD4	ENSG00000069869.16
A3AM1	chr15	56958676	AGAGTGTGTGTGTGTGT	A	56958692	DEL	Unknown	TCF12	ENSG00000140262.17
A3AM1	chr15	62746256	C	T	62746256	SNP	Unknown	TLN2	ENSG00000171914.16
A3AM1	chr15	63914226	C	A	63914226	SNP	Unknown	DAPK2	ENSG00000035664.11
A3AM1	chr15	68830708	GTGGCTGCTTTCTTCCACATGC	G	68830729	DEL	Unknown	SPESP1	ENSG00000258484.4
A3AM1	chr15	69269651	G	C	69269651	SNP	Unknown	GLCE	ENSG00000138604.10
A3AM1	chr15	69646289	G	T	69646289	SNP	Unknown	DRAIC	ENSG00000245750.9
A3AM1	chr15	76489307	T	A	76489307	SNP	Unknown	SCAPER	ENSG00000140386.13
A3AM1	chr15	76865480	A	C	76865480	SNP	Unknown	SCAPER	ENSG00000140386.13
A3AM1	chr15	77029234	C	T	77029234	SNP	Unknown	PSTPIP1	ENSG00000140368.13
A3AM1	chr15	78574972	TAA	T	78574974	DEL	Unknown	CHRNA5	ENSG00000169684.13
A3AM1	chr15	80327036	T	G	80327036	SNP	Unknown	LINC00927	ENSG00000259361.7
A3AM1	chr15	80668170	C	G	80668170	SNP	Unknown	Unknown	Unknown
A3AM1	chr15	81443039	TA	T	81443040	DEL	Unknown	TMC3-AS1	ENSG00000259343.7
A3AM1	chr15	84002361	ACTG	A	84002364	DEL	Unknown	ADAMTSL3	ENSG00000156218.13
A3AM1	chr15	84865510	GT	G	84865511	DEL	Unknown	ALPK3	ENSG00000136383.6
A3AM1	chr15	86310564	A	G	86310564	SNP	Unknown	AGBL1	ENSG00000273540.4
A3AM1	chr15	87690214	T	C	87690214	SNP	Unknown	AC020687.1	ENSG00000259560.2
A3AM1	chr15	87832159	C	A	87832159	SNP	Unknown	Unknown	Unknown
A3AM1	chr15	88280837	C	A	88280837	SNP	Unknown	Unknown	Unknown
A3AM1	chr15	88417753	C	A	88417753	SNP	Unknown	Unknown	Unknown
A3AM1	chr15	88955436	G	T	88955436	SNP	Unknown	Unknown	Unknown
A3AM1	chr15	89135144	T	TTTTC	89135144	INS	Unknown	ABHD2	ENSG00000140526.18
A3AM1	chr15	89773841	G	T	89773841	SNP	Unknown	MESP2	ENSG00000188095.6
A3AM1	chr15	90096492	AG	A	90096493	DEL	Unknown	IDH2	ENSG00000182054.9
A3AM1	chr15	91515714	AT	A	91515715	DEL	Unknown	AC104035.1	ENSG00000258551.6
A3AM1	chr15	93163884	AT	A	93163885	DEL	Unknown	Unknown	Unknown
A3AM1	chr15	93402039	C	A	93402039	SNP	Unknown	AC091078.1	ENSG00000257060.7
A3AM1	chr15	97239085	C	A	97239085	SNP	Unknown	LINC02253	ENSG00000259485.2
A3AM1	chr15	99070187	C	T	99070187	SNP	Unknown	AC036108.1	ENSG00000259475.1
A3AM1	chr16	2679528	T	C	2679528	SNP	Unknown	ERVK13-1	ENSG00000260565.7
A3AM1	chr16	3908735	AT	A	3908736	DEL	Unknown	Unknown	Unknown
A3AM1	chr16	5099082	T	C	5099082	SNP	Unknown	AC026458.2	ENSG00000267070.1
A3AM1	chr16	5099099	T	G	5099099	SNP	Unknown	AC026458.2	ENSG00000267070.1
A3AM1	chr16	9018779	GAA	G	9018781	DEL	Unknown	Unknown	Unknown
A3AM1	chr16	10046604	G	T	10046604	SNP	Unknown	GRIN2A	ENSG00000183454.17
A3AM1	chr16	12383687	C	CTCTATCTATCTCTACCTCTCTATCTCTGATCTATCCT	12383687	INS	Unknown	SNX29	ENSG00000048471.14
A3AM1	chr16	13159604	C	A	13159604	SNP	Unknown	SHISA9	ENSG00000237515.9
A3AM1	chr16	16756056	A	G	16756056	SNP	Unknown	Unknown	Unknown
A3AM1	chr16	17167347	GTA	G	17167349	DEL	Unknown	XYLT1	ENSG00000103489.12
A3AM1	chr16	22978028	G	T	22978028	SNP	Unknown	Unknown	Unknown
A3AM1	chr16	23874568	CTT	C	23874570	DEL	Unknown	PRKCB	ENSG00000166501.14
A3AM1	chr16	24982982	ATATATATATATATATTTTTTT	A	24983003	DEL	Unknown	ARHGAP17	ENSG00000140750.17
A3AM1	chr16	25472630	C	A	25472630	SNP	Unknown	Unknown	Unknown
A3AM1	chr16	26247123	C	A	26247123	SNP	Unknown	Unknown	Unknown
A3AM1	chr16	27309976	C	A	27309976	SNP	Unknown	Unknown	Unknown
A3AM1	chr16	29115160	T	C	29115160	SNP	Unknown	RRN3P2	ENSG00000103472.10
A3AM1	chr16	29115177	A	G	29115177	SNP	Unknown	RRN3P2	ENSG00000103472.10
A3AM1	chr16	33641703	C	G	33641703	SNP	Unknown	Unknown	Unknown
A3AM1	chr16	33725268	C	T	33725268	SNP	Unknown	AC136428.4	ENSG00000282924.1
A3AM1	chr16	33994546	G	T	33994546	SNP	Unknown	Unknown	Unknown
A3AM1	chr16	34061268	A	G	34061268	SNP	Unknown	Unknown	Unknown
A3AM1	chr16	34273260	T	G	34273260	SNP	Unknown	Unknown	Unknown
A3AM1	chr16	35126542	G	T	35126542	SNP	Unknown	Unknown	Unknown
A3AM1	chr16	35872321	C	A	35872321	SNP	Unknown	Unknown	Unknown
A3AM1	chr16	36104296	C	T	36104296	SNP	Unknown	Unknown	Unknown
A3AM1	chr16	36104311	C	T	36104311	SNP	Unknown	Unknown	Unknown
A3AM1	chr16	47979157	G	T	47979157	SNP	Unknown	Unknown	Unknown
A3AM1	chr16	48793703	A	C	48793703	SNP	Unknown	Unknown	Unknown
A3AM1	chr16	49989994	T	A	49989994	SNP	Unknown	Unknown	Unknown
A3AM1	chr16	51376012	G	T	51376012	SNP	Unknown	AC087564.1	ENSG00000285367.1
A3AM1	chr16	51633819	G	T	51633819	SNP	Unknown	HNRNPA1P48	ENSG00000224578.5
A3AM1	chr16	51666654	G	A	51666654	SNP	Unknown	Unknown	Unknown
A3AM1	chr16	54583708	TG	T	54583709	DEL	Unknown	Unknown	Unknown
A3AM1	chr16	60719030	T	C	60719030	SNP	Unknown	Unknown	Unknown
A3AM1	chr16	61595924	C	G	61595924	SNP	Unknown	Unknown	Unknown
A3AM1	chr16	62164962	T	A	62164962	SNP	Unknown	Unknown	Unknown
A3AM1	chr16	62544261	A	T	62544261	SNP	Unknown	Unknown	Unknown
A3AM1	chr16	63999163	G	T	63999163	SNP	Unknown	Unknown	Unknown
A3AM1	chr16	65998416	C	A	65998416	SNP	Unknown	Unknown	Unknown
A3AM1	chr16	66255712	A	AG	66255712	INS	Unknown	Unknown	Unknown
A3AM1	chr16	67038866	G	A	67038866	SNP	Unknown	CBFB	ENSG00000067955.15
A3AM1	chr16	69478499	C	T	69478499	SNP	Unknown	Unknown	Unknown
A3AM1	chr16	71245052	G	A	71245052	SNP	Unknown	Unknown	Unknown
A3AM1	chr16	73336952	C	A	73336952	SNP	Unknown	ZFHX3	ENSG00000140836.17
A3AM1	chr16	74179322	G	A	74179322	SNP	Unknown	AC138627.1	ENSG00000261404.7
A3AM1	chr16	75996211	T	TAC	75996211	INS	Unknown	Unknown	Unknown
A3AM1	chr16	78173455	ATTT	A	78173458	DEL	Unknown	WWOX	ENSG00000186153.17
A3AM1	chr16	78606083	T	G	78606083	SNP	Unknown	WWOX	ENSG00000186153.17
A3AM1	chr16	78606088	T	G	78606088	SNP	Unknown	WWOX	ENSG00000186153.17
A3AM1	chr16	79658065	G	T	79658065	SNP	Unknown	Unknown	Unknown
A3AM1	chr16	82602817	T	C	82602817	SNP	Unknown	Unknown	Unknown
A3AM1	chr17	2443519	C	T	2443519	SNP	Unknown	METTL16	ENSG00000127804.13
A3AM1	chr17	3597672	CTTTT	C	3597676	DEL	Unknown	TRPV1	ENSG00000196689.12
A3AM1	chr17	3762791	G	T	3762791	SNP	Unknown	ITGAE	ENSG00000083457.12
A3AM1	chr17	14912569	CA	C	14912570	DEL	Unknown	LINC02096	ENSG00000238212.3
A3AM1	chr17	15291955	A	G	15291955	SNP	Unknown	AC005703.7	ENSG00000286792.1
A3AM1	chr17	15699142	A	C	15699142	SNP	Unknown	Unknown	Unknown
A3AM1	chr17	15699145	T	C	15699145	SNP	Unknown	Unknown	Unknown
A3AM1	chr17	21634104	G	T	21634104	SNP	Unknown	AC233702.1	ENSG00000260157.3
A3AM1	chr17	21647736	GA	G	21647737	DEL	Unknown	Unknown	Unknown
A3AM1	chr17	21778732	A	C	21778732	SNP	Unknown	AC243725.1	ENSG00000283566.2
A3AM1	chr17	21778748	G	A	21778748	SNP	Unknown	AC243725.1	ENSG00000283566.2
A3AM1	chr17	21790724	C	A	21790724	SNP	Unknown	Unknown	Unknown
A3AM1	chr17	21790729	C	A	21790729	SNP	Unknown	Unknown	Unknown
A3AM1	chr17	21952484	GAGTCGAATGGAATGGATTTGAATGGAATGGAGACGAATGGAGTGGAATCGAATGGAATGCAATCTAATAGAATAGAATTGAATGC	G	21952569	DEL	Unknown	Unknown	Unknown
A3AM1	chr17	21952577	AGGAATACAATGGAATGGAGTGTAATGGAAAGATAACGAAAGGAATAGAATGGAATGGAACGGACTCAAAT	A	21952647	DEL	Unknown	Unknown	Unknown
A3AM1	chr17	22174434	C	A	22174434	SNP	Unknown	UBBP4	ENSG00000263563.6
A3AM1	chr17	23013894	T	G	23013894	SNP	Unknown	Unknown	Unknown
A3AM1	chr17	23136091	G	A	23136091	SNP	Unknown	Unknown	Unknown
A3AM1	chr17	23179766	G	A	23179766	SNP	Unknown	Unknown	Unknown
A3AM1	chr17	26630439	A	G	26630439	SNP	Unknown	Unknown	Unknown
A3AM1	chr17	26810253	G	T	26810253	SNP	Unknown	Unknown	Unknown
A3AM1	chr17	26849003	C	G	26849003	SNP	Unknown	Unknown	Unknown
A3AM1	chr17	26958810	T	A	26958810	SNP	Unknown	Unknown	Unknown
A3AM1	chr17	26978405	A	T	26978405	SNP	Unknown	Unknown	Unknown
A3AM1	chr17	31795359	G	T	31795359	SNP	Unknown	Unknown	Unknown
A3AM1	chr17	32075077	T	C	32075077	SNP	Unknown	Unknown	Unknown
A3AM1	chr17	34005719	C	A	34005719	SNP	Unknown	ASIC2	ENSG00000108684.14
A3AM1	chr17	34198590	GA	G	34198591	DEL	Unknown	Unknown	Unknown
A3AM1	chr17	34792369	C	T	34792369	SNP	Unknown	Unknown	Unknown
A3AM1	chr17	37786509	G	A	37786509	SNP	Unknown	Unknown	Unknown
A3AM1	chr17	38385445	CTT	C	38385447	DEL	Unknown	SOCS7	ENSG00000274211.6
A3AM1	chr17	45015690	A	T	45015690	SNP	Unknown	Unknown	Unknown
A3AM1	chr17	45627712	CTTT	C	45627715	DEL	Unknown	LINC02210	ENSG00000204650.14
A3AM1	chr17	47895050	T	G	47895050	SNP	Unknown	AC018521.5	ENSG00000264920.2
A3AM1	chr17	48955694	CTT	C	48955696	DEL	Unknown	Unknown	Unknown
A3AM1	chr17	49180700	TG	T	49180701	DEL	Unknown	Unknown	Unknown
A3AM1	chr17	50150678	TA	T	50150679	DEL	Unknown	Unknown	Unknown
A3AM1	chr17	51571415	C	A	51571415	SNP	Unknown	Unknown	Unknown
A3AM1	chr17	52236407	CT	C	52236408	DEL	Unknown	Unknown	Unknown
A3AM1	chr17	52406781	A	T	52406781	SNP	Unknown	LINC01982	ENSG00000263317.1
A3AM1	chr17	52406789	G	A	52406789	SNP	Unknown	LINC01982	ENSG00000263317.1
A3AM1	chr17	53242063	GT	G	53242064	DEL	Unknown	Unknown	Unknown
A3AM1	chr17	61355187	G	A	61355187	SNP	Unknown	BCAS3	ENSG00000141376.22
A3AM1	chr17	70004111	AC	A	70004112	DEL	Unknown	Unknown	Unknown
A3AM1	chr17	71035652	A	G	71035652	SNP	Unknown	Unknown	Unknown
A3AM1	chr17	71037591	C	T	71037591	SNP	Unknown	Unknown	Unknown
A3AM1	chr17	71050968	G	T	71050968	SNP	Unknown	Unknown	Unknown
A3AM1	chr17	73811482	A	T	73811482	SNP	Unknown	LINC00469	ENSG00000177338.14
A3AM1	chr17	81871956	T	G	81871956	SNP	Unknown	Unknown	Unknown
A3AM1	chr18	2297599	T	A	2297599	SNP	Unknown	AP005230.1	ENSG00000263745.7
A3AM1	chr18	3388604	GA	G	3388605	DEL	Unknown	Unknown	Unknown
A3AM1	chr18	3556405	T	C	3556405	SNP	Unknown	DLGAP1	ENSG00000170579.17
A3AM1	chr18	3667094	TG	T	3667095	DEL	Unknown	DLGAP1	ENSG00000170579.17
A3AM1	chr18	6044665	G	A	6044665	SNP	Unknown	AP001021.3	ENSG00000266846.2
A3AM1	chr18	8035604	G	T	8035604	SNP	Unknown	PTPRM	ENSG00000173482.16
A3AM1	chr18	10090388	C	A	10090388	SNP	Unknown	Unknown	Unknown
A3AM1	chr18	10456573	A	G	10456573	SNP	Unknown	APCDD1	ENSG00000154856.13
A3AM1	chr18	10867981	G	A	10867981	SNP	Unknown	PIEZO2	ENSG00000154864.12
A3AM1	chr18	11385335	G	T	11385335	SNP	Unknown	Unknown	Unknown
A3AM1	chr18	12846151	T	G	12846151	SNP	Unknown	PTPN2	ENSG00000175354.20
A3AM1	chr18	13644993	CT	C	13644994	DEL	Unknown	LDLRAD4	ENSG00000168675.18
A3AM1	chr18	14301714	A	G	14301714	SNP	Unknown	AP005212.4	ENSG00000283294.1
A3AM1	chr18	14301719	C	T	14301719	SNP	Unknown	AP005212.4	ENSG00000283294.1
A3AM1	chr18	14956560	C	A	14956560	SNP	Unknown	LINC01443	ENSG00000266554.2
A3AM1	chr18	15308669	G	A	15308669	SNP	Unknown	AP005901.1	ENSG00000215512.9
A3AM1	chr18	15330629	C	A	15330629	SNP	Unknown	Unknown	Unknown
A3AM1	chr18	15518370	G	A	15518370	SNP	Unknown	Unknown	Unknown
A3AM1	chr18	20825612	A	G	20825612	SNP	Unknown	Unknown	Unknown
A3AM1	chr18	20825647	C	G	20825647	SNP	Unknown	Unknown	Unknown
A3AM1	chr18	20934666	C	A	20934666	SNP	Unknown	Unknown	Unknown
A3AM1	chr18	20934673	A	G	20934673	SNP	Unknown	Unknown	Unknown
A3AM1	chr18	24286143	C	A	24286143	SNP	Unknown	OSBPL1A	ENSG00000141447.18
A3AM1	chr18	24821416	C	T	24821416	SNP	Unknown	AC018697.1	ENSG00000266573.6
A3AM1	chr18	25176106	A	G	25176106	SNP	Unknown	ZNF521	ENSG00000198795.11
A3AM1	chr18	30156140	C	A	30156140	SNP	Unknown	Unknown	Unknown
A3AM1	chr18	36044948	A	T	36044948	SNP	Unknown	RPRD1A	ENSG00000141425.18
A3AM1	chr18	38696754	G	A	38696754	SNP	Unknown	Unknown	Unknown
A3AM1	chr18	39340444	C	T	39340444	SNP	Unknown	MIR924HG	ENSG00000267374.2
A3AM1	chr18	40065984	C	A	40065984	SNP	Unknown	AC011266.1	ENSG00000279034.1
A3AM1	chr18	40887655	TACAC	T	40887659	DEL	Unknown	Unknown	Unknown
A3AM1	chr18	45396631	TTG	T	45396633	DEL	Unknown	SLC14A2	ENSG00000132874.15
A3AM1	chr18	46844688	CT	C	46844689	DEL	Unknown	PIAS2	ENSG00000078043.16
A3AM1	chr18	47412335	CT	C	47412336	DEL	Unknown	MIR4527HG	ENSG00000267761.3
A3AM1	chr18	47606625	AT	A	47606626	DEL	Unknown	Unknown	Unknown
A3AM1	chr18	47894976	G	A	47894976	SNP	Unknown	SMAD2	ENSG00000175387.16
A3AM1	chr18	48498874	CA	C	48498875	DEL	Unknown	Unknown	Unknown
A3AM1	chr18	49888725	G	A	49888725	SNP	Unknown	MYO5B	ENSG00000167306.20
A3AM1	chr18	49955616	AGCAAACTGATTTT	A	49955629	DEL	Unknown	MYO5B	ENSG00000167306.20
A3AM1	chr18	51145049	G	C	51145049	SNP	Unknown	Unknown	Unknown
A3AM1	chr18	51685747	C	T	51685747	SNP	Unknown	Unknown	Unknown
A3AM1	chr18	51735044	C	A	51735044	SNP	Unknown	Unknown	Unknown
A3AM1	chr18	52627713	G	T	52627713	SNP	Unknown	DCC	ENSG00000187323.12
A3AM1	chr18	53639326	T	TA	53639326	INS	Unknown	Unknown	Unknown
A3AM1	chr18	54853896	T	G	54853896	SNP	Unknown	RAB27B	ENSG00000041353.10
A3AM1	chr18	64198645	G	T	64198645	SNP	Unknown	LINC01924	ENSG00000267134.3
A3AM1	chr18	64468245	C	G	64468245	SNP	Unknown	Unknown	Unknown
A3AM1	chr18	64992342	T	C	64992342	SNP	Unknown	AC090348.1	ENSG00000286800.1
A3AM1	chr18	65214661	C	A	65214661	SNP	Unknown	Unknown	Unknown
A3AM1	chr18	67823518	T	C	67823518	SNP	Unknown	AC114689.3	ENSG00000265533.1
A3AM1	chr18	70360338	A	G	70360338	SNP	Unknown	Unknown	Unknown
A3AM1	chr18	70403086	C	T	70403086	SNP	Unknown	Unknown	Unknown
A3AM1	chr18	73174841	G	C	73174841	SNP	Unknown	LINC02864	ENSG00000263711.6
A3AM1	chr18	73247426	G	T	73247426	SNP	Unknown	LINC02864	ENSG00000263711.6
A3AM1	chr18	77740017	G	A	77740017	SNP	Unknown	Unknown	Unknown
A3AM1	chr18	78709955	G	A	78709955	SNP	Unknown	Unknown	Unknown
A3AM1	chr19	3004614	CAA	C	3004616	DEL	Unknown	TLE2	ENSG00000065717.15
A3AM1	chr19	4990582	C	T	4990582	SNP	Unknown	KDM4B	ENSG00000127663.15
A3AM1	chr19	5042572	A	C	5042572	SNP	Unknown	KDM4B	ENSG00000127663.15
A3AM1	chr19	8866270	T	G	8866270	SNP	Unknown	MUC16	ENSG00000181143.15
A3AM1	chr19	9593135	C	G	9593135	SNP	Unknown	Unknown	Unknown
A3AM1	chr19	9678800	CAA	C	9678802	DEL	Unknown	Unknown	Unknown
A3AM1	chr19	11551631	G	A	11551631	SNP	Unknown	ELOF1	ENSG00000130165.10
A3AM1	chr19	11714115	T	A	11714115	SNP	Unknown	Unknown	Unknown
A3AM1	chr19	11863003	C	A	11863003	SNP	Unknown	ZNF439	ENSG00000171291.8
A3AM1	chr19	12002134	C	T	12002134	SNP	Unknown	ZNF433-AS1	ENSG00000219665.8
A3AM1	chr19	13230999	T	G	13230999	SNP	Unknown	CACNA1A	ENSG00000141837.21
A3AM1	chr19	13231001	TG	T	13231002	DEL	Unknown	CACNA1A	ENSG00000141837.21
A3AM1	chr19	16024382	GA	G	16024383	DEL	Unknown	LINC00661	ENSG00000205396.11
A3AM1	chr19	17915735	G	T	17915735	SNP	Unknown	Unknown	Unknown
A3AM1	chr19	17929145	C	A	17929145	SNP	Unknown	Unknown	Unknown
A3AM1	chr19	19244728	CTTTT	C	19244732	DEL	Unknown	NCAN	ENSG00000130287.14
A3AM1	chr19	24006552	G	A	24006552	SNP	Unknown	Unknown	Unknown
A3AM1	chr19	24006558	G	C	24006558	SNP	Unknown	Unknown	Unknown
A3AM1	chr19	24398431	G	A	24398431	SNP	Unknown	Unknown	Unknown
A3AM1	chr19	31346796	C	CA	31346796	INS	Unknown	TSHZ3	ENSG00000121297.8
A3AM1	chr19	32341486	C	A	32341486	SNP	Unknown	Unknown	Unknown
A3AM1	chr19	32990434	G	A	32990434	SNP	Unknown	RHPN2	ENSG00000131941.8
A3AM1	chr19	32990444	T	C	32990444	SNP	Unknown	RHPN2	ENSG00000131941.8
A3AM1	chr19	34264398	CT	C	34264399	DEL	Unknown	KIAA0355	ENSG00000166398.13
A3AM1	chr19	36982220	G	A	36982220	SNP	Unknown	ZNF568	ENSG00000198453.13
A3AM1	chr19	37869293	CAAA	C	37869296	DEL	Unknown	Unknown	Unknown
A3AM1	chr19	40606754	CT	C	40606755	DEL	Unknown	LTBP4	ENSG00000090006.17
A3AM1	chr19	42461306	A	C	42461306	SNP	Unknown	LIPE-AS1	ENSG00000213904.9
A3AM1	chr19	43949458	C	T	43949458	SNP	Unknown	Unknown	Unknown
A3AM1	chr19	44814908	GT	G	44814909	DEL	Unknown	BCAM	ENSG00000187244.12
A3AM1	chr19	45719663	C	A	45719663	SNP	Unknown	FBXO46	ENSG00000177051.6
A3AM1	chr19	48055689	G	T	48055689	SNP	Unknown	PLA2G4C	ENSG00000105499.14
A3AM1	chr19	50367549	CCTCT	C	50367553	DEL	Unknown	NR1H2	ENSG00000131408.15
A3AM1	chr19	51461157	G	C	51461157	SNP	Unknown	Unknown	Unknown
A3AM1	chr19	55203316	G	A	55203316	SNP	Unknown	PTPRH	ENSG00000080031.10
A3AM1	chr19	56984350	G	T	56984350	SNP	Unknown	Unknown	Unknown
A3AM1	chr19	57141080	G	A	57141080	SNP	Unknown	ZIM3	ENSG00000141946.1
A3AM1	chr19	57371378	G	C	57371378	SNP	Unknown	ZNF547	ENSG00000152433.14
A3AM1	chr19	58604404	C	G	58604404	SNP	Unknown	CENPBD1P1	ENSG00000213753.11
A3AM1	chr20	416154	CTT	C	416156	DEL	Unknown	RBCK1	ENSG00000125826.20
A3AM1	chr20	987685	G	T	987685	SNP	Unknown	RSPO4	ENSG00000101282.9
A3AM1	chr20	4021910	C	T	4021910	SNP	Unknown	Unknown	Unknown
A3AM1	chr20	5446679	T	G	5446679	SNP	Unknown	AL121757.2	ENSG00000266908.2
A3AM1	chr20	8393188	C	T	8393188	SNP	Unknown	PLCB1	ENSG00000182621.18
A3AM1	chr20	8422317	T	G	8422317	SNP	Unknown	PLCB1	ENSG00000182621.18
A3AM1	chr20	8494064	T	C	8494064	SNP	Unknown	PLCB1	ENSG00000182621.18
A3AM1	chr20	10391348	C	A	10391348	SNP	Unknown	Unknown	Unknown
A3AM1	chr20	12730154	CA	C	12730155	DEL	Unknown	Unknown	Unknown
A3AM1	chr20	16660661	G	T	16660661	SNP	Unknown	Unknown	Unknown
A3AM1	chr20	16702728	G	T	16702728	SNP	Unknown	Unknown	Unknown
A3AM1	chr20	16960938	C	G	16960938	SNP	Unknown	Unknown	Unknown
A3AM1	chr20	20789987	C	A	20789987	SNP	Unknown	Unknown	Unknown
A3AM1	chr20	21872939	C	A	21872939	SNP	Unknown	Unknown	Unknown
A3AM1	chr20	23335297	GA	G	23335298	DEL	Unknown	Unknown	Unknown
A3AM1	chr20	25912202	C	A	25912202	SNP	Unknown	Unknown	Unknown
A3AM1	chr20	26120141	A	C	26120141	SNP	Unknown	Unknown	Unknown
A3AM1	chr20	26476393	C	G	26476393	SNP	Unknown	Unknown	Unknown
A3AM1	chr20	26476940	A	T	26476940	SNP	Unknown	Unknown	Unknown
A3AM1	chr20	26476959	G	T	26476959	SNP	Unknown	Unknown	Unknown
A3AM1	chr20	28621686	A	G	28621686	SNP	Unknown	Unknown	Unknown
A3AM1	chr20	28841192	T	C	28841192	SNP	Unknown	Unknown	Unknown
A3AM1	chr20	29042178	C	T	29042178	SNP	Unknown	Unknown	Unknown
A3AM1	chr20	29081158	A	G	29081158	SNP	Unknown	FRG1DP	ENSG00000282870.1
A3AM1	chr20	29353592	G	A	29353592	SNP	Unknown	Unknown	Unknown
A3AM1	chr20	29468175	A	C	29468175	SNP	Unknown	Unknown	Unknown
A3AM1	chr20	29481188	TG	CA	29481189	DNP	Unknown	FRG1EP	ENSG00000282995.1
A3AM1	chr20	29637493	A	C	29637493	SNP	Unknown	Unknown	Unknown
A3AM1	chr20	29727902	A	G	29727902	SNP	Unknown	Unknown	Unknown
A3AM1	chr20	29731931	T	G	29731931	SNP	Unknown	Unknown	Unknown
A3AM1	chr20	29764402	A	G	29764402	SNP	Unknown	Unknown	Unknown
A3AM1	chr20	29819229	G	A	29819229	SNP	Unknown	Unknown	Unknown
A3AM1	chr20	29900160	A	T	29900160	SNP	Unknown	Unknown	Unknown
A3AM1	chr20	30221999	C	A	30221999	SNP	Unknown	Unknown	Unknown
A3AM1	chr20	30818318	C	T	30818318	SNP	Unknown	Unknown	Unknown
A3AM1	chr20	31225020	C	G	31225020	SNP	Unknown	Unknown	Unknown
A3AM1	chr20	36074027	G	T	36074027	SNP	Unknown	AL035420.1	ENSG00000234139.4
A3AM1	chr20	38183052	AT	A	38183053	DEL	Unknown	Unknown	Unknown
A3AM1	chr20	38738034	CT	C	38738035	DEL	Unknown	Unknown	Unknown
A3AM1	chr20	39263620	C	A	39263620	SNP	Unknown	Unknown	Unknown
A3AM1	chr20	39974976	G	T	39974976	SNP	Unknown	Unknown	Unknown
A3AM1	chr20	40399568	CTT	C	40399570	DEL	Unknown	Unknown	Unknown
A3AM1	chr20	41124952	C	T	41124952	SNP	Unknown	PLCG1-AS1	ENSG00000226648.2
A3AM1	chr20	42367993	G	A	42367993	SNP	Unknown	PTPRT	ENSG00000196090.12
A3AM1	chr20	43187389	G	A	43187389	SNP	Unknown	PTPRT	ENSG00000196090.12
A3AM1	chr20	43200195	A	T	43200195	SNP	Unknown	AL021395.1	ENSG00000233508.3
A3AM1	chr20	44536220	C	G	44536220	SNP	Unknown	PKIG	ENSG00000168734.14
A3AM1	chr20	45111729	T	C	45111729	SNP	Unknown	WFDC5	ENSG00000175121.11
A3AM1	chr20	46973391	C	T	46973391	SNP	Unknown	EYA2	ENSG00000064655.19
A3AM1	chr20	49350294	G	A	49350294	SNP	Unknown	KCNB1	ENSG00000158445.10
A3AM1	chr20	51524245	G	C	51524245	SNP	Unknown	NFATC2	ENSG00000101096.20
A3AM1	chr20	52596185	C	A	52596185	SNP	Unknown	LINC01524	ENSG00000234948.2
A3AM1	chr20	54782633	G	C	54782633	SNP	Unknown	Unknown	Unknown
A3AM1	chr20	57311991	G	C	57311991	SNP	Unknown	Unknown	Unknown
A3AM1	chr20	58661741	G	T	58661741	SNP	Unknown	STX16	ENSG00000124222.22
A3AM1	chr20	60400956	G	T	60400956	SNP	Unknown	MIR646HG	ENSG00000228340.6
A3AM1	chr20	60443542	C	G	60443542	SNP	Unknown	MIR646HG	ENSG00000228340.6
A3AM1	chr20	60501095	GGTTATAGGAATGAGGATGGGATGAGGTTACGGGGATGT	G	60501133	DEL	Unknown	MIR646HG	ENSG00000228340.6
A3AM1	chr20	60654475	G	T	60654475	SNP	Unknown	Unknown	Unknown
A3AM1	chr20	63336494	TGTCTGCATGCATGTGTGTGCGTGTGTGTGCATGCACGTATCTGCGTGTGTGC	T	63336546	DEL	Unknown	Unknown	Unknown
A3AM1	chr20	63390723	TA	T	63390724	DEL	Unknown	Unknown	Unknown
A3AM1	chr21	5319400	A	G	5319400	SNP	Unknown	Unknown	Unknown
A3AM1	chr21	8447218	TTTCTTTCTTTCTTTGC	T	8447234	DEL	Unknown	FP236383.3	ENSG00000280441.3
A3AM1	chr21	9591692	T	G	9591692	SNP	Unknown	Unknown	Unknown
A3AM1	chr21	9814899	A	G	9814899	SNP	Unknown	LINC01667	ENSG00000280081.4
A3AM1	chr21	10593597	C	A	10593597	SNP	Unknown	AF254983.1	ENSG00000273840.1
A3AM1	chr21	13082741	G	C	13082741	SNP	Unknown	Unknown	Unknown
A3AM1	chr21	13130660	T	C	13130660	SNP	Unknown	Unknown	Unknown
A3AM1	chr21	13900594	T	A	13900594	SNP	Unknown	Unknown	Unknown
A3AM1	chr21	14683895	G	C	14683895	SNP	Unknown	AF127936.1	ENSG00000232884.9
A3AM1	chr21	16732370	G	T	16732370	SNP	Unknown	Unknown	Unknown
A3AM1	chr21	16732378	A	T	16732378	SNP	Unknown	Unknown	Unknown
A3AM1	chr21	21146553	ATATG	A	21146557	DEL	Unknown	NCAM2	ENSG00000154654.15
A3AM1	chr21	22772136	C	A	22772136	SNP	Unknown	Unknown	Unknown
A3AM1	chr21	26645734	T	G	26645734	SNP	Unknown	Unknown	Unknown
A3AM1	chr21	27154246	G	T	27154246	SNP	Unknown	Unknown	Unknown
A3AM1	chr21	28191239	CTAAT	C	28191243	DEL	Unknown	LINC01695	ENSG00000236532.6
A3AM1	chr21	28406535	A	AT	28406535	INS	Unknown	AF165147.1	ENSG00000232855.7
A3AM1	chr21	30294756	TC	CT	30294757	DNP	Unknown	Unknown	Unknown
A3AM1	chr21	31457531	AATGACAAATGAAAAGTAAGACAATGATAACAAAGGAACGGAGACCACAAATGTAG	A	31457586	DEL	Unknown	TIAM1	ENSG00000156299.13
A3AM1	chr21	31603592	GACAC	G	31603596	DEL	Unknown	Unknown	Unknown
A3AM1	chr21	31981309	T	G	31981309	SNP	Unknown	HUNK	ENSG00000142149.9
A3AM1	chr21	35596537	CA	C	35596538	DEL	Unknown	RUNX1	ENSG00000159216.18
A3AM1	chr21	35622159	T	G	35622159	SNP	Unknown	RUNX1	ENSG00000159216.18
A3AM1	chr21	38542751	A	C	38542751	SNP	Unknown	ERG	ENSG00000157554.19
A3AM1	chr21	39049561	C	T	39049561	SNP	Unknown	AF064858.1	ENSG00000235888.3
A3AM1	chr21	39403597	G	C	39403597	SNP	Unknown	GET1	ENSG00000182093.16
A3AM1	chr21	45635701	TGTGTGAATGTGTGTGATATGTGTGTGATGTGTATGTGTATATGTGTGGTGC	T	45635752	DEL	Unknown	Unknown	Unknown
A3AM1	chr21	45635902	G	T	45635902	SNP	Unknown	Unknown	Unknown
A3AM1	chr22	10784063	C	G	10784063	SNP	Unknown	Unknown	Unknown
A3AM1	chr22	11326323	GC	TT	11326324	DNP	Unknown	Unknown	Unknown
A3AM1	chr22	11451047	G	C	11451047	SNP	Unknown	Unknown	Unknown
A3AM1	chr22	11627080	G	T	11627080	SNP	Unknown	Unknown	Unknown
A3AM1	chr22	11976746	C	T	11976746	SNP	Unknown	Unknown	Unknown
A3AM1	chr22	12221298	C	T	12221298	SNP	Unknown	Unknown	Unknown
A3AM1	chr22	12221323	T	C	12221323	SNP	Unknown	Unknown	Unknown
A3AM1	chr22	12367330	G	A	12367330	SNP	Unknown	Unknown	Unknown
A3AM1	chr22	12708726	C	T	12708726	SNP	Unknown	Unknown	Unknown
A3AM1	chr22	15699754	G	T	15699754	SNP	Unknown	POTEH	ENSG00000198062.15
A3AM1	chr22	15761692	T	C	15761692	SNP	Unknown	PSLNR	ENSG00000225255.6
A3AM1	chr22	15761697	C	T	15761697	SNP	Unknown	PSLNR	ENSG00000225255.6
A3AM1	chr22	16334881	T	A	16334881	SNP	Unknown	Unknown	Unknown
A3AM1	chr22	17030864	A	G	17030864	SNP	Unknown	Unknown	Unknown
A3AM1	chr22	18383018	T	G	18383018	SNP	Unknown	FAM230J	ENSG00000274044.5
A3AM1	chr22	27189966	G	C	27189966	SNP	Unknown	Unknown	Unknown
A3AM1	chr22	28002431	C	T	28002431	SNP	Unknown	TTC28-AS1	ENSG00000235954.7
A3AM1	chr22	28428125	CAA	C	28428127	DEL	Unknown	TTC28	ENSG00000100154.14
A3AM1	chr22	28918546	G	A	28918546	SNP	Unknown	ZNRF3	ENSG00000183579.16
A3AM1	chr22	29201839	G	A	29201839	SNP	Unknown	Unknown	Unknown
A3AM1	chr22	30936462	C	A	30936462	SNP	Unknown	MORC2	ENSG00000133422.13
A3AM1	chr22	32672278	C	A	32672278	SNP	Unknown	SYN3	ENSG00000185666.15
A3AM1	chr22	34058827	ATTTCTCAT	A	34058835	DEL	Unknown	LINC01643	ENSG00000236052.2
A3AM1	chr22	34803274	C	A	34803274	SNP	Unknown	AL024495.1	ENSG00000286592.1
A3AM1	chr22	35982795	TA	T	35982796	DEL	Unknown	RBFOX2	ENSG00000100320.23
A3AM1	chr22	35986957	CT	C	35986958	DEL	Unknown	RBFOX2	ENSG00000100320.23
A3AM1	chr22	36401366	C	A	36401366	SNP	Unknown	Unknown	Unknown
A3AM1	chr22	37731466	ATATT	A	37731470	DEL	Unknown	TRIOBP	ENSG00000100106.22
A3AM1	chr22	38991372	A	C	38991372	SNP	Unknown	APOBEC3A	ENSG00000128383.13
A3AM1	chr22	46765943	C	T	46765943	SNP	Unknown	TBC1D22A	ENSG00000054611.14
A3AM1	chr22	48965306	G	T	48965306	SNP	Unknown	Unknown	Unknown
A3AM1	chr22	49660732	GA	G	49660733	DEL	Unknown	Unknown	Unknown
A3AM1	chrX	957825	G	A	957825	SNP	Unknown	Unknown	Unknown
A3AM1	chrX	1495153	C	A	1495153	SNP	Unknown	P2RY8	ENSG00000182162.11
A3AM1	chrX	5952101	G	T	5952101	SNP	Unknown	NLGN4X	ENSG00000146938.16
A3AM1	chrX	6313886	C	A	6313886	SNP	Unknown	Unknown	Unknown
A3AM1	chrX	7442589	T	C	7442589	SNP	Unknown	STS	ENSG00000101846.7
A3AM1	chrX	7808456	T	G	7808456	SNP	Unknown	Unknown	Unknown
A3AM1	chrX	9354119	T	C	9354119	SNP	Unknown	Unknown	Unknown
A3AM1	chrX	9834505	G	C	9834505	SNP	Unknown	SHROOM2	ENSG00000146950.13
A3AM1	chrX	11445689	G	T	11445689	SNP	Unknown	ARHGAP6	ENSG00000047648.23
A3AM1	chrX	11453192	C	A	11453192	SNP	Unknown	ARHGAP6	ENSG00000047648.23
A3AM1	chrX	11907255	C	G	11907255	SNP	Unknown	FRMPD4	ENSG00000169933.15
A3AM1	chrX	14405811	G	T	14405811	SNP	Unknown	Unknown	Unknown
A3AM1	chrX	23895200	T	G	23895200	SNP	Unknown	APOO	ENSG00000184831.14
A3AM1	chrX	23924537	G	A	23924537	SNP	Unknown	CXorf58	ENSG00000165182.11
A3AM1	chrX	24856839	AT	A	24856840	DEL	Unknown	POLA1	ENSG00000101868.11
A3AM1	chrX	26924300	C	A	26924300	SNP	Unknown	Unknown	Unknown
A3AM1	chrX	28082500	G	C	28082500	SNP	Unknown	Unknown	Unknown
A3AM1	chrX	30582047	C	T	30582047	SNP	Unknown	Unknown	Unknown
A3AM1	chrX	32870032	G	T	32870032	SNP	Unknown	DMD	ENSG00000198947.15
A3AM1	chrX	33324484	C	T	33324484	SNP	Unknown	DMD	ENSG00000198947.15
A3AM1	chrX	35481054	CTTTT	C	35481058	DEL	Unknown	Unknown	Unknown
A3AM1	chrX	41212260	G	C	41212260	SNP	Unknown	USP9X	ENSG00000124486.13
A3AM1	chrX	44554960	G	C	44554960	SNP	Unknown	Unknown	Unknown
A3AM1	chrX	44765266	T	G	44765266	SNP	Unknown	Unknown	Unknown
A3AM1	chrX	50075549	G	T	50075549	SNP	Unknown	CLCN5	ENSG00000171365.17
A3AM1	chrX	50586525	C	A	50586525	SNP	Unknown	Unknown	Unknown
A3AM1	chrX	51310322	GT	G	51310323	DEL	Unknown	AC233976.1	ENSG00000229151.2
A3AM1	chrX	55130217	A	T	55130217	SNP	Unknown	Unknown	Unknown
A3AM1	chrX	57260031	T	C	57260031	SNP	Unknown	Unknown	Unknown
A3AM1	chrX	63626121	ATGTATATACATATATACACATACACATATGTGTACACACATATGTGTATG	A	63626171	DEL	Unknown	Unknown	Unknown
A3AM1	chrX	64335041	T	C	64335041	SNP	Unknown	MTMR8	ENSG00000102043.16
A3AM1	chrX	64922580	A	C	64922580	SNP	Unknown	ZC4H2	ENSG00000126970.16
A3AM1	chrX	68397460	C	CTTTTTTTTTTTTTTTTTGGTGTGTTTTTTTTTGTTTTAAATTTTTTGTTTTTTTTTTTT	68397460	INS	Unknown	OPHN1	ENSG00000079482.13
A3AM1	chrX	69665451	C	T	69665451	SNP	Unknown	EDA	ENSG00000158813.18
A3AM1	chrX	69721801	G	C	69721801	SNP	Unknown	EDA	ENSG00000158813.18
A3AM1	chrX	73909633	G	A	73909633	SNP	Unknown	Unknown	Unknown
A3AM1	chrX	75162748	C	A	75162748	SNP	Unknown	UPRT	ENSG00000094841.14
A3AM1	chrX	76999675	C	T	76999675	SNP	Unknown	AC233296.1	ENSG00000280870.3
A3AM1	chrX	81139190	G	C	81139190	SNP	Unknown	HMGN5	ENSG00000198157.11
A3AM1	chrX	87117747	G	T	87117747	SNP	Unknown	Unknown	Unknown
A3AM1	chrX	97206171	G	A	97206171	SNP	Unknown	DIAPH2	ENSG00000147202.18
A3AM1	chrX	100204382	T	C	100204382	SNP	Unknown	Unknown	Unknown
A3AM1	chrX	100242024	G	T	100242024	SNP	Unknown	Unknown	Unknown
A3AM1	chrX	100523030	AT	A	100523031	DEL	Unknown	Unknown	Unknown
A3AM1	chrX	101381980	C	T	101381980	SNP	Unknown	BTK	ENSG00000010671.15
A3AM1	chrX	101381986	C	T	101381986	SNP	Unknown	BTK	ENSG00000010671.15
A3AM1	chrX	103240680	C	A	103240680	SNP	Unknown	Unknown	Unknown
A3AM1	chrX	104528178	T	C	104528178	SNP	Unknown	Unknown	Unknown
A3AM1	chrX	105243561	A	G	105243561	SNP	Unknown	IL1RAPL2	ENSG00000189108.13
A3AM1	chrX	105243567	G	A	105243567	SNP	Unknown	IL1RAPL2	ENSG00000189108.13
A3AM1	chrX	108330152	G	T	108330152	SNP	Unknown	COL4A6	ENSG00000197565.16
A3AM1	chrX	108725365	G	T	108725365	SNP	Unknown	AL035425.3	ENSG00000260548.1
A3AM1	chrX	110839701	A	C	110839701	SNP	Unknown	Unknown	Unknown
A3AM1	chrX	112725718	C	A	112725718	SNP	Unknown	Unknown	Unknown
A3AM1	chrX	113362954	G	T	113362954	SNP	Unknown	Unknown	Unknown
A3AM1	chrX	113485280	G	T	113485280	SNP	Unknown	Unknown	Unknown
A3AM1	chrX	114742358	C	G	114742358	SNP	Unknown	HTR2C	ENSG00000147246.10
A3AM1	chrX	116665040	C	T	116665040	SNP	Unknown	Unknown	Unknown
A3AM1	chrX	119110637	T	C	119110637	SNP	Unknown	KIAA1210	ENSG00000250423.2
A3AM1	chrX	119167265	G	T	119167265	SNP	Unknown	Unknown	Unknown
A3AM1	chrX	119393058	CA	C	119393059	DEL	Unknown	AC004973.1	ENSG00000226661.1
A3AM1	chrX	119428453	CA	C	119428454	DEL	Unknown	SLC25A43	ENSG00000077713.19
A3AM1	chrX	122062414	C	A	122062414	SNP	Unknown	Unknown	Unknown
A3AM1	chrX	122215673	G	T	122215673	SNP	Unknown	Unknown	Unknown
A3AM1	chrX	122606240	C	T	122606240	SNP	Unknown	Unknown	Unknown
A3AM1	chrX	124985939	G	A	124985939	SNP	Unknown	Unknown	Unknown
A3AM1	chrX	126562545	AT	A	126562546	DEL	Unknown	Unknown	Unknown
A3AM1	chrX	127330668	T	G	127330668	SNP	Unknown	Unknown	Unknown
A3AM1	chrX	128995137	C	A	128995137	SNP	Unknown	AL008633.1	ENSG00000225689.2
A3AM1	chrX	134907536	C	A	134907536	SNP	Unknown	MOSPD1	ENSG00000101928.13
A3AM1	chrX	136588191	AAAAAAAAC	A	136588199	DEL	Unknown	Unknown	Unknown
A3AM1	chrX	138376634	C	G	138376634	SNP	Unknown	Unknown	Unknown
A3AM1	chrX	146662295	G	T	146662295	SNP	Unknown	Unknown	Unknown
A3AM1	chrX	148898596	G	A	148898596	SNP	Unknown	AFF2	ENSG00000155966.14
A3AM1	chrX	149722144	G	T	149722144	SNP	Unknown	Unknown	Unknown
A3AM1	chrX	151043376	C	A	151043376	SNP	Unknown	Unknown	Unknown
A3AM1	chrX	152062808	TA	T	152062809	DEL	Unknown	Unknown	Unknown
A3AM1	chrX	152147434	C	T	152147434	SNP	Unknown	AC116666.1	ENSG00000231937.1
A3AM1	chrY	10129402	G	C	10129402	SNP	Unknown	Unknown	Unknown
A3AM2	chr1	1338474	A	G	1338474	SNP	Unknown	DVL1	ENSG00000107404.20
A3AM2	chr1	1566854	CA	C	1566855	DEL	Unknown	SSU72	ENSG00000160075.12
A3AM2	chr1	2475865	C	T	2475865	SNP	Unknown	PLCH2	ENSG00000149527.18
A3AM2	chr1	2963685	CA	C	2963686	DEL	Unknown	AL589702.1	ENSG00000284745.1
A3AM2	chr1	4460231	C	A	4460231	SNP	Unknown	Unknown	Unknown
A3AM2	chr1	4532798	G	T	4532798	SNP	Unknown	Unknown	Unknown
A3AM2	chr1	4776742	T	G	4776742	SNP	Unknown	AJAP1	ENSG00000196581.11
A3AM2	chr1	5453473	T	TA	5453473	INS	Unknown	Unknown	Unknown
A3AM2	chr1	5543202	G	C	5543202	SNP	Unknown	Unknown	Unknown
A3AM2	chr1	6075150	G	A	6075150	SNP	Unknown	KCNAB2	ENSG00000069424.15
A3AM2	chr1	7447656	C	A	7447656	SNP	Unknown	CAMTA1	ENSG00000171735.19
A3AM2	chr1	8373075	T	A	8373075	SNP	Unknown	RERE	ENSG00000142599.19
A3AM2	chr1	13323815	G	A	13323815	SNP	Unknown	Unknown	Unknown
A3AM2	chr1	13507439	G	T	13507439	SNP	Unknown	LRRC38	ENSG00000162494.6
A3AM2	chr1	13789718	TA	T	13789719	DEL	Unknown	PRDM2	ENSG00000116731.22
A3AM2	chr1	14119583	T	G	14119583	SNP	Unknown	KAZN	ENSG00000189337.17
A3AM2	chr1	14355669	G	T	14355669	SNP	Unknown	KAZN	ENSG00000189337.17
A3AM2	chr1	14942238	T	G	14942238	SNP	Unknown	KAZN	ENSG00000189337.17
A3AM2	chr1	15336352	C	A	15336352	SNP	Unknown	FHAD1	ENSG00000142621.19
A3AM2	chr1	16731213	G	A	16731213	SNP	Unknown	Unknown	Unknown
A3AM2	chr1	16943041	G	A	16943041	SNP	Unknown	CROCC	ENSG00000058453.17
A3AM2	chr1	18540699	G	A	18540699	SNP	Unknown	Unknown	Unknown
A3AM2	chr1	18590516	G	T	18590516	SNP	Unknown	Unknown	Unknown
A3AM2	chr1	19936240	TG	T	19936241	DEL	Unknown	Unknown	Unknown
A3AM2	chr1	20666375	C	A	20666375	SNP	Unknown	KIF17	ENSG00000117245.12
A3AM2	chr1	22449690	TA	T	22449691	DEL	Unknown	ZBTB40	ENSG00000184677.18
A3AM2	chr1	29642442	TA	T	29642443	DEL	Unknown	Unknown	Unknown
A3AM2	chr1	30073511	CG	C	30073512	DEL	Unknown	Unknown	Unknown
A3AM2	chr1	30102719	A	T	30102719	SNP	Unknown	Unknown	Unknown
A3AM2	chr1	31746857	G	T	31746857	SNP	Unknown	ADGRB2	ENSG00000121753.12
A3AM2	chr1	31882067	G	A	31882067	SNP	Unknown	AL136115.2	ENSG00000269967.1
A3AM2	chr1	36256219	G	A	36256219	SNP	Unknown	THRAP3	ENSG00000054118.15
A3AM2	chr1	36256222	A	G	36256222	SNP	Unknown	THRAP3	ENSG00000054118.15
A3AM2	chr1	37029720	A	C	37029720	SNP	Unknown	GRIK3	ENSG00000163873.10
A3AM2	chr1	37409561	C	A	37409561	SNP	Unknown	LINC01137	ENSG00000233621.2
A3AM2	chr1	37443726	A	T	37443726	SNP	Unknown	LINC01137	ENSG00000233621.2
A3AM2	chr1	38046916	CGCCCCGCGCGCCCGCCCGCCACCCTGCCCGGCCGCCCAGAGCTCTCCATTGGGCGTCGCTCCCGGG	C	38046982	DEL	Unknown	Unknown	Unknown
A3AM2	chr1	38251525	TA	T	38251526	DEL	Unknown	Unknown	Unknown
A3AM2	chr1	39464242	G	T	39464242	SNP	Unknown	MACF1	ENSG00000127603.28
A3AM2	chr1	42223387	T	C	42223387	SNP	Unknown	FOXJ3	ENSG00000198815.9
A3AM2	chr1	42646898	G	A	42646898	SNP	Unknown	CCDC30	ENSG00000186409.17
A3AM2	chr1	42833480	C	T	42833480	SNP	Unknown	ERMAP	ENSG00000164010.15
A3AM2	chr1	45893595	AT	A	45893596	DEL	Unknown	MAST2	ENSG00000086015.22
A3AM2	chr1	47020165	A	G	47020165	SNP	Unknown	Unknown	Unknown
A3AM2	chr1	47658526	C	A	47658526	SNP	Unknown	Unknown	Unknown
A3AM2	chr1	48609613	G	T	48609613	SNP	Unknown	AGBL4	ENSG00000186094.17
A3AM2	chr1	49662192	G	C	49662192	SNP	Unknown	AGBL4	ENSG00000186094.17
A3AM2	chr1	49862375	C	A	49862375	SNP	Unknown	AGBL4	ENSG00000186094.17
A3AM2	chr1	52620920	G	T	52620920	SNP	Unknown	Unknown	Unknown
A3AM2	chr1	52954320	A	T	52954320	SNP	Unknown	SCP2	ENSG00000116171.18
A3AM2	chr1	53647496	T	C	53647496	SNP	Unknown	GLIS1	ENSG00000174332.5
A3AM2	chr1	54401377	A	AAC	54401377	INS	Unknown	SSBP3	ENSG00000157216.15
A3AM2	chr1	55789749	G	T	55789749	SNP	Unknown	AL603840.1	ENSG00000234810.4
A3AM2	chr1	57173873	C	A	57173873	SNP	Unknown	DAB1	ENSG00000173406.15
A3AM2	chr1	57768859	G	T	57768859	SNP	Unknown	DAB1	ENSG00000173406.15
A3AM2	chr1	57821703	T	A	57821703	SNP	Unknown	DAB1	ENSG00000173406.15
A3AM2	chr1	58623649	G	A	58623649	SNP	Unknown	Unknown	Unknown
A3AM2	chr1	59517878	G	A	59517878	SNP	Unknown	FGGY	ENSG00000172456.17
A3AM2	chr1	60686117	C	A	60686117	SNP	Unknown	AC099792.1	ENSG00000231252.3
A3AM2	chr1	61578355	C	A	61578355	SNP	Unknown	Unknown	Unknown
A3AM2	chr1	63327399	A	C	63327399	SNP	Unknown	Unknown	Unknown
A3AM2	chr1	65096613	GTTT	G	65096616	DEL	Unknown	Unknown	Unknown
A3AM2	chr1	65729785	G	T	65729785	SNP	Unknown	Unknown	Unknown
A3AM2	chr1	66137412	G	T	66137412	SNP	Unknown	PDE4B	ENSG00000184588.18
A3AM2	chr1	69157535	G	A	69157535	SNP	Unknown	LINC01707	ENSG00000223883.2
A3AM2	chr1	76399472	C	A	76399472	SNP	Unknown	ST6GALNAC3	ENSG00000184005.11
A3AM2	chr1	79079635	G	T	79079635	SNP	Unknown	ADGRL4	ENSG00000162618.15
A3AM2	chr1	79147552	G	A	79147552	SNP	Unknown	ADGRL4	ENSG00000162618.15
A3AM2	chr1	79270599	C	T	79270599	SNP	Unknown	ADGRL4	ENSG00000162618.15
A3AM2	chr1	80977821	G	A	80977821	SNP	Unknown	Unknown	Unknown
A3AM2	chr1	81988179	A	T	81988179	SNP	Unknown	ADGRL2	ENSG00000117114.19
A3AM2	chr1	82446335	C	A	82446335	SNP	Unknown	AL157944.1	ENSG00000233290.3
A3AM2	chr1	86409242	G	T	86409242	SNP	Unknown	Unknown	Unknown
A3AM2	chr1	88031310	T	A	88031310	SNP	Unknown	PKN2-AS1	ENSG00000237505.8
A3AM2	chr1	89134602	CAGA	C	89134605	DEL	Unknown	GBP2	ENSG00000162645.13
A3AM2	chr1	90239004	C	A	90239004	SNP	Unknown	Unknown	Unknown
A3AM2	chr1	94092905	C	T	94092905	SNP	Unknown	ABCA4	ENSG00000198691.13
A3AM2	chr1	95682572	G	T	95682572	SNP	Unknown	LINC02607	ENSG00000228971.3
A3AM2	chr1	97264592	T	A	97264592	SNP	Unknown	DPYD	ENSG00000188641.14
A3AM2	chr1	98299350	A	C	98299350	SNP	Unknown	Unknown	Unknown
A3AM2	chr1	98585641	GA	G	98585642	DEL	Unknown	Unknown	Unknown
A3AM2	chr1	99511540	C	G	99511540	SNP	Unknown	LINC01708	ENSG00000224445.3
A3AM2	chr1	104412738	A	G	104412738	SNP	Unknown	Unknown	Unknown
A3AM2	chr1	104458052	C	T	104458052	SNP	Unknown	Unknown	Unknown
A3AM2	chr1	105282557	G	T	105282557	SNP	Unknown	Unknown	Unknown
A3AM2	chr1	105799227	C	A	105799227	SNP	Unknown	Unknown	Unknown
A3AM2	chr1	105917468	T	C	105917468	SNP	Unknown	Unknown	Unknown
A3AM2	chr1	107779558	A	T	107779558	SNP	Unknown	VAV3	ENSG00000134215.16
A3AM2	chr1	108469683	G	T	108469683	SNP	Unknown	NBPF6	ENSG00000186086.18
A3AM2	chr1	110559572	A	C	110559572	SNP	Unknown	KCNA2	ENSG00000177301.15
A3AM2	chr1	110729979	T	C	110729979	SNP	Unknown	Unknown	Unknown
A3AM2	chr1	111369570	G	T	111369570	SNP	Unknown	Unknown	Unknown
A3AM2	chr1	112202377	CT	C	112202378	DEL	Unknown	AL445426.1	ENSG00000231246.2
A3AM2	chr1	114840911	TC	AT	114840912	DNP	Unknown	NR1H5P	ENSG00000227970.1
A3AM2	chr1	116476661	C	T	116476661	SNP	Unknown	LINC01762	ENSG00000233154.6
A3AM2	chr1	117576647	C	A	117576647	SNP	Unknown	Unknown	Unknown
A3AM2	chr1	118262771	G	T	118262771	SNP	Unknown	Unknown	Unknown
A3AM2	chr1	118308283	T	C	118308283	SNP	Unknown	Unknown	Unknown
A3AM2	chr1	118471134	G	A	118471134	SNP	Unknown	Unknown	Unknown
A3AM2	chr1	121085137	G	T	121085137	SNP	Unknown	Unknown	Unknown
A3AM2	chr1	143293431	C	A	143293431	SNP	Unknown	Unknown	Unknown
A3AM2	chr1	145573517	C	A	145573517	SNP	Unknown	NBPF25P	ENSG00000272150.5
A3AM2	chr1	145849288	G	A	145849288	SNP	Unknown	PIAS3	ENSG00000131788.16
A3AM2	chr1	147831557	C	T	147831557	SNP	Unknown	Unknown	Unknown
A3AM2	chr1	147992404	A	T	147992404	SNP	Unknown	GPR89B	ENSG00000188092.15
A3AM2	chr1	148390342	C	A	148390342	SNP	Unknown	LINC01138	ENSG00000274020.4
A3AM2	chr1	149046170	G	T	149046170	SNP	Unknown	PDE4DIP	ENSG00000178104.19
A3AM2	chr1	150917920	CA	C	150917921	DEL	Unknown	Unknown	Unknown
A3AM2	chr1	151709889	C	A	151709889	SNP	Unknown	CELF3	ENSG00000159409.15
A3AM2	chr1	152348162	C	A	152348162	SNP	Unknown	FLG-AS1	ENSG00000237975.7
A3AM2	chr1	152701104	G	T	152701104	SNP	Unknown	Unknown	Unknown
A3AM2	chr1	152783379	C	A	152783379	SNP	Unknown	Unknown	Unknown
A3AM2	chr1	153309981	C	A	153309981	SNP	Unknown	PGLYRP3	ENSG00000159527.3
A3AM2	chr1	153557361	TAAAAA	T	153557366	DEL	Unknown	Unknown	Unknown
A3AM2	chr1	153558622	G	T	153558622	SNP	Unknown	Unknown	Unknown
A3AM2	chr1	154679344	C	A	154679344	SNP	Unknown	Unknown	Unknown
A3AM2	chr1	156859410	C	A	156859410	SNP	Unknown	NTRK1	ENSG00000198400.11
A3AM2	chr1	158193656	G	T	158193656	SNP	Unknown	Unknown	Unknown
A3AM2	chr1	158501291	G	A	158501291	SNP	Unknown	Unknown	Unknown
A3AM2	chr1	158640312	G	A	158640312	SNP	Unknown	SPTA1	ENSG00000163554.15
A3AM2	chr1	159340779	C	A	159340779	SNP	Unknown	Unknown	Unknown
A3AM2	chr1	159787792	T	G	159787792	SNP	Unknown	Unknown	Unknown
A3AM2	chr1	160155911	AC	A	160155912	DEL	Unknown	ATP1A4	ENSG00000132681.17
A3AM2	chr1	164167334	G	T	164167334	SNP	Unknown	Unknown	Unknown
A3AM2	chr1	164315222	T	A	164315222	SNP	Unknown	Unknown	Unknown
A3AM2	chr1	165472038	G	A	165472038	SNP	Unknown	Unknown	Unknown
A3AM2	chr1	168878807	GA	G	168878808	DEL	Unknown	AL135926.1	ENSG00000285622.1
A3AM2	chr1	169001800	G	C	169001800	SNP	Unknown	AL135926.1	ENSG00000285622.1
A3AM2	chr1	172737189	C	A	172737189	SNP	Unknown	Unknown	Unknown
A3AM2	chr1	172802050	G	T	172802050	SNP	Unknown	AL031599.1	ENSG00000224228.2
A3AM2	chr1	173818918	T	A	173818918	SNP	Unknown	CENPL	ENSG00000120334.15
A3AM2	chr1	173928374	G	C	173928374	SNP	Unknown	Unknown	Unknown
A3AM2	chr1	175455913	C	A	175455913	SNP	Unknown	TNR	ENSG00000116147.17
A3AM2	chr1	175559153	G	T	175559153	SNP	Unknown	TNR	ENSG00000116147.17
A3AM2	chr1	176951101	G	C	176951101	SNP	Unknown	ASTN1	ENSG00000152092.16
A3AM2	chr1	178640931	G	T	178640931	SNP	Unknown	Unknown	Unknown
A3AM2	chr1	178924489	C	G	178924489	SNP	Unknown	Unknown	Unknown
A3AM2	chr1	179064504	C	T	179064504	SNP	Unknown	FAM20B	ENSG00000116199.12
A3AM2	chr1	179493747	G	T	179493747	SNP	Unknown	AXDND1	ENSG00000162779.22
A3AM2	chr1	180053739	ATCT	A	180053742	DEL	Unknown	CEP350	ENSG00000135837.16
A3AM2	chr1	180053743	ACTTTAGGAACTGAACATG	A	180053761	DEL	Unknown	CEP350	ENSG00000135837.16
A3AM2	chr1	181184440	C	A	181184440	SNP	Unknown	Unknown	Unknown
A3AM2	chr1	181556804	C	A	181556804	SNP	Unknown	CACNA1E	ENSG00000198216.12
A3AM2	chr1	182160865	T	G	182160865	SNP	Unknown	LINC01344	ENSG00000228918.4
A3AM2	chr1	185066755	G	T	185066755	SNP	Unknown	RNF2	ENSG00000121481.11
A3AM2	chr1	185503777	T	G	185503777	SNP	Unknown	Unknown	Unknown
A3AM2	chr1	185708133	A	C	185708133	SNP	Unknown	Unknown	Unknown
A3AM2	chr1	185921183	C	A	185921183	SNP	Unknown	HMCN1	ENSG00000143341.12
A3AM2	chr1	186937740	AT	A	186937741	DEL	Unknown	PLA2G4A	ENSG00000116711.10
A3AM2	chr1	187901348	A	T	187901348	SNP	Unknown	Unknown	Unknown
A3AM2	chr1	187922195	G	T	187922195	SNP	Unknown	Unknown	Unknown
A3AM2	chr1	188171886	A	G	188171886	SNP	Unknown	Unknown	Unknown
A3AM2	chr1	189818195	ATATGTGTGTGTG	A	189818207	DEL	Unknown	Unknown	Unknown
A3AM2	chr1	190888693	TAGATAGATAGATAGATAGAC	T	190888713	DEL	Unknown	AL138927.1	ENSG00000285638.1
A3AM2	chr1	191184105	C	T	191184105	SNP	Unknown	Unknown	Unknown
A3AM2	chr1	192586119	G	T	192586119	SNP	Unknown	AL390957.1	ENSG00000285280.2
A3AM2	chr1	195269606	C	A	195269606	SNP	Unknown	Unknown	Unknown
A3AM2	chr1	196130238	G	T	196130238	SNP	Unknown	Unknown	Unknown
A3AM2	chr1	196199486	G	T	196199486	SNP	Unknown	Unknown	Unknown
A3AM2	chr1	197116880	C	G	197116880	SNP	Unknown	ASPM	ENSG00000066279.18
A3AM2	chr1	197453844	T	C	197453844	SNP	Unknown	CRB1	ENSG00000134376.16
A3AM2	chr1	198325955	GA	G	198325956	DEL	Unknown	Unknown	Unknown
A3AM2	chr1	198663762	T	C	198663762	SNP	Unknown	PTPRC	ENSG00000081237.20
A3AM2	chr1	200245466	T	C	200245466	SNP	Unknown	Unknown	Unknown
A3AM2	chr1	203255140	C	A	203255140	SNP	Unknown	CHIT1	ENSG00000133063.16
A3AM2	chr1	203425163	C	A	203425163	SNP	Unknown	Unknown	Unknown
A3AM2	chr1	203457754	G	T	203457754	SNP	Unknown	Unknown	Unknown
A3AM2	chr1	207013067	T	A	207013067	SNP	Unknown	Unknown	Unknown
A3AM2	chr1	207175660	T	C	207175660	SNP	Unknown	C4BPAP1	ENSG00000224462.2
A3AM2	chr1	209078358	G	A	209078358	SNP	Unknown	Unknown	Unknown
A3AM2	chr1	209402421	C	A	209402421	SNP	Unknown	Unknown	Unknown
A3AM2	chr1	209905143	A	T	209905143	SNP	Unknown	SYT14	ENSG00000143469.19
A3AM2	chr1	210971467	C	A	210971467	SNP	Unknown	KCNH1	ENSG00000143473.13
A3AM2	chr1	211211984	C	A	211211984	SNP	Unknown	Unknown	Unknown
A3AM2	chr1	211683786	C	A	211683786	SNP	Unknown	AC096637.3	ENSG00000231057.4
A3AM2	chr1	212219570	TA	T	212219571	DEL	Unknown	Unknown	Unknown
A3AM2	chr1	212728620	T	C	212728620	SNP	Unknown	NSL1	ENSG00000117697.15
A3AM2	chr1	213506851	G	T	213506851	SNP	Unknown	AL592402.1	ENSG00000225233.2
A3AM2	chr1	214071735	C	A	214071735	SNP	Unknown	LINC02775	ENSG00000283518.1
A3AM2	chr1	216005556	C	A	216005556	SNP	Unknown	USH2A	ENSG00000042781.14
A3AM2	chr1	216380169	A	C	216380169	SNP	Unknown	USH2A	ENSG00000042781.14
A3AM2	chr1	216973413	C	G	216973413	SNP	Unknown	ESRRG	ENSG00000196482.18
A3AM2	chr1	217786081	G	T	217786081	SNP	Unknown	SPATA17	ENSG00000162814.11
A3AM2	chr1	218640900	A	G	218640900	SNP	Unknown	Unknown	Unknown
A3AM2	chr1	218722633	G	T	218722633	SNP	Unknown	Unknown	Unknown
A3AM2	chr1	220614087	A	C	220614087	SNP	Unknown	MARK1	ENSG00000116141.15
A3AM2	chr1	220690309	TC	T	220690310	DEL	Unknown	Unknown	Unknown
A3AM2	chr1	220775378	C	T	220775378	SNP	Unknown	2-Mar	ENSG00000117791.16
A3AM2	chr1	221642800	G	T	221642800	SNP	Unknown	Unknown	Unknown
A3AM2	chr1	222006482	T	C	222006482	SNP	Unknown	Unknown	Unknown
A3AM2	chr1	222238404	C	A	222238404	SNP	Unknown	AL356108.1	ENSG00000236230.2
A3AM2	chr1	222837368	A	G	222837368	SNP	Unknown	AL392172.1	ENSG00000228106.6
A3AM2	chr1	222953607	G	A	222953607	SNP	Unknown	AC093152.1	ENSG00000278610.1
A3AM2	chr1	223288440	G	T	223288440	SNP	Unknown	SUSD4	ENSG00000143502.15
A3AM2	chr1	224406014	A	C	224406014	SNP	Unknown	WDR26	ENSG00000162923.16
A3AM2	chr1	224853471	C	A	224853471	SNP	Unknown	AL391811.1	ENSG00000286719.1
A3AM2	chr1	224921949	G	T	224921949	SNP	Unknown	DNAH14	ENSG00000185842.15
A3AM2	chr1	226672526	T	C	226672526	SNP	Unknown	ITPKB	ENSG00000143772.9
A3AM2	chr1	227032487	A	G	227032487	SNP	Unknown	CDC42BPA	ENSG00000143776.18
A3AM2	chr1	227092754	G	T	227092754	SNP	Unknown	CDC42BPA	ENSG00000143776.18
A3AM2	chr1	227271931	T	G	227271931	SNP	Unknown	CDC42BPA	ENSG00000143776.18
A3AM2	chr1	227501673	T	C	227501673	SNP	Unknown	Unknown	Unknown
A3AM2	chr1	227545361	C	T	227545361	SNP	Unknown	Unknown	Unknown
A3AM2	chr1	228241276	C	A	228241276	SNP	Unknown	OBSCN	ENSG00000154358.21
A3AM2	chr1	229856629	G	T	229856629	SNP	Unknown	LINC01682	ENSG00000227043.3
A3AM2	chr1	230340712	G	T	230340712	SNP	Unknown	PGBD5	ENSG00000177614.11
A3AM2	chr1	230539804	G	A	230539804	SNP	Unknown	Unknown	Unknown
A3AM2	chr1	231291104	GGCCTCCTGGAGGCTGCTGCCTCAACTTCATCAAAACTGCCGCTAAA	G	231291150	DEL	Unknown	Unknown	Unknown
A3AM2	chr1	232373580	CT	C	232373581	DEL	Unknown	Unknown	Unknown
A3AM2	chr1	233361998	G	T	233361998	SNP	Unknown	MAP3K21	ENSG00000143674.11
A3AM2	chr1	233430853	T	C	233430853	SNP	Unknown	Unknown	Unknown
A3AM2	chr1	234948164	G	A	234948164	SNP	Unknown	Unknown	Unknown
A3AM2	chr1	235192692	T	C	235192692	SNP	Unknown	ARID4B	ENSG00000054267.22
A3AM2	chr1	235809656	C	A	235809656	SNP	Unknown	LYST	ENSG00000143669.14
A3AM2	chr1	236020053	A	C	236020053	SNP	Unknown	NID1	ENSG00000116962.15
A3AM2	chr1	238981250	T	G	238981250	SNP	Unknown	Unknown	Unknown
A3AM2	chr1	240067609	G	A	240067609	SNP	Unknown	FMN2	ENSG00000155816.20
A3AM2	chr1	241321873	C	A	241321873	SNP	Unknown	RGS7	ENSG00000182901.16
A3AM2	chr1	242353998	GT	G	242353999	DEL	Unknown	PLD5	ENSG00000180287.17
A3AM2	chr1	243323455	GT	G	243323456	DEL	Unknown	SDCCAG8	ENSG00000054282.16
A3AM2	chr1	243949826	GT	G	243949827	DEL	Unknown	LINC02774	ENSG00000226828.2
A3AM2	chr1	244936102	T	C	244936102	SNP	Unknown	Unknown	Unknown
A3AM2	chr1	245361100	T	G	245361100	SNP	Unknown	KIF26B	ENSG00000162849.16
A3AM2	chr1	246965938	A	T	246965938	SNP	Unknown	ZNF695	ENSG00000197472.15
A3AM2	chr1	247307989	C	G	247307989	SNP	Unknown	ZNF496	ENSG00000162714.12
A3AM2	chr1	247738725	G	T	247738725	SNP	Unknown	AL390860.1	ENSG00000235749.3
A3AM2	chr1	247909328	T	A	247909328	SNP	Unknown	Unknown	Unknown
A3AM2	chr1	247955936	T	A	247955936	SNP	Unknown	Unknown	Unknown
A3AM2	chr2	434668	G	T	434668	SNP	Unknown	Unknown	Unknown
A3AM2	chr2	1871534	G	T	1871534	SNP	Unknown	MYT1L	ENSG00000186487.19
A3AM2	chr2	2022580	C	T	2022580	SNP	Unknown	MYT1L	ENSG00000186487.19
[truncated: 53,080 more rows]
